# Supplementary material for: Staphylococcus aureus α-hemolysin induces DNA methylation changes in human Th1 cells
Source: Immunol Res. 2025 Jun 11;73(1):95. doi: 10.1007/s12026-025-09647-0 (PMC12159126; doi:10.1007/s12026-025-09647-0)
Supplement: Supplementary file 2 — (XLS 1.33 MB) [file 12026_2025_9647_MOESM2_ESM.xls]

gene_id	HR15	HR16	HR17	HR18	HR19	CR15	CR16	CR17	CR18	CR19	hemolysin	control	log2FoldChange	pvalue	padj	gene_name	gene_chr	gene_start	gene_end	gene_strand	gene_length	gene_biotype	gene_description	tf_family	HR15_count	HR16_count	HR17_count	HR18_count	HR19_count	CR15_count	CR16_count	CR17_count	CR18_count	CR19_count	HR15_fpkm	HR16_fpkm	HR17_fpkm	HR18_fpkm	HR19_fpkm	CR15_fpkm	CR16_fpkm	CR17_fpkm	CR18_fpkm	CR19_fpkm
ENSG00000160791	132.491669441934	80.784587444075	104.126699619413	86.8065920627212	92.1085425733109	265.980602209028	231.155771017983	219.623060288314	359.880305640358	290.592821075928	99.2636182282909	273.446512046322	-1.46033594602549	2.02869251445466e-09	4.93824331868553e-05	CCR5	3	46370854	46376206	+	3672	protein_coding	C-C motif chemokine receptor 5 (gene/pseudogene) [Source:HGNC Symbol;Acc:HGNC:1606]	-	140	84	96	81	90	277	263	245	346	268	0.819372351503025	0.499598636337383	0.643953986547054	0.536840706770382	0.569629724190972	1.64491210960033	1.4295438230968	1.35822172149165	2.22561896558636	1.79712222011991
ENSG00000116741	111.671549958201	256.779581518667	262.486055290605	226.12581389178	154.537665872999	1631.41170813407	1046.7928641917	1722.92049744547	445.169857844143	552.993801301207	202.32013330645	1079.85774578332	-2.41660969777808	4.2790714625052e-09	5.20805787701508e-05	RGS2	1	192809039	192812283	+	2096	protein_coding	regulator of G protein signaling 2 [Source:HGNC Symbol;Acc:HGNC:9998]	-	118	267	242	211	151	1699	1191	1922	428	510	1.2098921838088	2.78204796796871	2.84387408228664	2.44993335265313	1.67432004045598	17.6753369590051	11.341353325233	18.6667781002725	4.82314010752518	5.99134585433333
ENSG00000109846	17.0346432139629	5.77032767457679	15.1851436944978	4.28674528704796	4.09371300325826	258.298851964724	240.823883113792	347.81121384435	20.8023298058011	21.6860314235767	9.27411457466875	177.884462030449	-4.26104390696104	7.43228634068625e-09	6.03055713683282e-05	CRYAB	11	111908565	111923722	-	3034	protein_coding	crystallin alpha B [Source:HGNC Symbol;Acc:HGNC:2389]	-	18	6	14	4	4	269	274	388	20	20	0.12750078855105	0.0431897116637835	0.113657666379679	0.0320854037006249	0.0306405968978136	1.93331359475369	1.80251705969198	2.60329514830712	0.155701145050376	0.162315469265742
ENSG00000204388	1241.63621648441	3554.5218475393	3993.69279165292	1469.28194713569	1586.31378876258	23743.3297863633	8518.48567568932	19276.6297487343	7236.0904229479	7310.36119288772	2369.08931831498	13216.9793653245	-2.48001171518626	3.36023408345046e-08	0.000204487045148378	HSPA1B	6	31827735	31830255	+	2521	protein_coding	heat shock protein family A (Hsp70) member 1B [Source:HGNC Symbol;Acc:HGNC:5233]	-	1312	3696	3682	1371	1550	24727	9692	21504	6957	6742	11.1845092095865	32.0187038777304	35.974702747455	13.2351144812347	14.2893231883527	213.87704960293	76.7334910391399	173.641554661607	65.1818293493518	65.8508514827002
ENSG00000169258	305.67720878389	313.521136985339	338.411773763093	378.305271581982	414.488441579899	169.958724155227	169.631421317379	173.009186267937	171.619220897859	204.9329969528	350.080766538841	177.83030991824	0.977645822796468	7.78345604593703e-08	0.000378929774140398	GPRIN1	5	176595802	176610133	-	4211	protein_coding	G protein regulated inducer of neurite outgrowth 1 [Source:HGNC Symbol;Acc:HGNC:24835]	-	323	326	312	353	405	177	193	193	165	189	1.6484402987656	1.69074063054151	1.82496957384292	2.04010517300978	2.23523190751166	0.916544648974261	0.914779587097533	0.93299502385322	0.925499290235913	1.10515210495342
ENSG00000108551	18.9273813488477	61.5501618621524	32.5395936310667	19.2903537917158	22.5154215179204	639.505707838312	429.791528622789	707.275896193795	41.6046596116021	32.5290471353651	30.9645824303406	370.141367880373	-3.5790237830753	3.55340504798613e-07	0.00144161642796797	RASD1	17	17494437	17496395	-	1748	protein_coding	ras related dexamethasone induced 1 [Source:HGNC Symbol;Acc:HGNC:15828]	-	20	64	30	18	22	666	489	789	40	30	0.245892062334023	0.799619131581506	0.422732951694934	0.250607561055281	0.292505515122321	8.30803662041264	5.58356823899382	9.18846223621021	0.540500313595927	0.422595938574595
ENSG00000101134	213.879409241979	40.3922937220375	87.85690280388	1019.17369199565	1332.50358256056	33.6076573188302	24.6097398802415	11.6534685050942	57.2064069659529	75.9011099825186	538.761176064823	40.5956765305275	3.73240156744516	7.54552655186325e-07	0.00234967721792317	DOK5	20	54475597	54651171	+	2604	protein_coding	docking protein 5 [Source:HGNC Symbol;Acc:HGNC:16173]	-	226	42	81	951	1302	35	28	13	55	70	1.86519138711465	0.352251573085805	0.766179123970588	8.88797102545496	11.6204463734958	0.293084374949169	0.2146156800528	0.101627123259546	0.498883449972277	0.66191550235519
ENSG00000132002	4476.32568900248	6941.70419251588	8734.71158369933	6085.03493496458	6495.69910792005	32252.7886194911	10766.7611976057	24115.5084403111	15083.7693421863	15428.5270563037	6546.69510162046	19529.4709311796	-1.57683087881665	8.45210230535901e-07	0.00234967721792317	DNAJB1	19	14514770	14529770	-	3672	protein_coding	DnaJ heat shock protein family (Hsp40) member B1 [Source:HGNC Symbol;Acc:HGNC:5270]	-	4730	7218	8053	5678	6347	33589	12250	26902	14502	14229	27.683080161495	42.9297971081337	54.0183484756607	37.6318707782991	40.1715539937789	199.461923643919	66.5852160948128	149.138288781912	93.2830238119464	95.4151196645006
ENSG00000271503	1445.10556598452	1317.5581523617	1187.69516753393	1663.25717137461	1518.76752420882	4639.77714755965	2499.64643640739	2236.56953232385	9059.41463042636	8924.88623237301	1426.47671629272	5472.05879581805	-1.93956965703068	8.90824908840156e-07	0.00234967721792317	CCL5	17	35871491	35880793	-	1512	protein_coding	C-C motif chemokine ligand 5 [Source:HGNC Symbol;Acc:HGNC:10632]	-	1527	1370	1095	1552	1484	4832	2844	2495	8710	8231	21.7041702782316	19.7885242181933	17.83810038627	24.9806088314458	22.8105058442696	69.6852296704538	37.5424143178077	33.5912386688445	136.064161946479	134.043667854327
ENSG00000185745	146.68720545357	350.066545590992	327.565242552738	108.240318497961	122.811390097748	183.401787082759	705.772182994069	1647.62116248947	2224.80917273042	2413.65529744409	211.074140438602	1435.05192054816	-2.76517239833308	9.65276977209422e-07	0.00234967721792317	IFIT1	10	89392546	89406486	+	4613	protein_coding	interferon induced protein with tetratricopeptide repeats 1 [Source:HGNC Symbol;Acc:HGNC:5407]	-	155	364	302	101	120	191	803	1838	2139	2226	0.722111374038372	1.72330663373086	1.6125372806413	0.532845144027601	0.604575575469108	0.902849816123492	3.47437337321983	8.11090495494214	10.9522845140169	11.8819357005477
ENSG00000204389	3492.1018588624	6503.15928924804	8706.51060255241	5124.80399066583	4934.97102542784	41107.9262136126	12870.8939573663	28133.2658126059	12570.8479016456	12829.456190188	5752.3093533513	21502.4780150837	-1.90230857547595	1.31772795640082e-06	0.0026735444980301	HSPA1A	6	31815464	31817946	+	2483	protein_coding	heat shock protein family A (Hsp70) member 1A [Source:HGNC Symbol;Acc:HGNC:5232]	-	3690	6762	8027	4782	4822	42811	14644	31384	12086	11832	31.9378435179607	59.4761814364821	79.6274520189307	46.8701070384658	45.1339447547296	375.96226221933	117.713804969178	257.29943669653	114.969662798333	117.3348260684
ENSG00000144857	228.074945253615	114.44483221244	278.755852106138	950.585767402885	1025.47510731619	87.3799090289586	61.5243497006038	69.0243903763272	108.172114990165	118.188871258493	519.467300858254	88.8579270709097	2.54822058245742	1.36746359354485e-06	0.0026735444980301	BOC	3	113211003	113287459	+	10330	protein_coding	BOC cell adhesion associated, oncogene regulated [Source:HGNC Symbol;Acc:HGNC:17173]	-	241	119	257	887	1002	91	70	77	104	109	0.501386531051932	0.251588780854508	0.612800452686755	2.08971178248224	2.2543440980141	0.192090847256133	0.135251507951958	0.151739155786173	0.237799208638022	0.25981945585187
ENSG00000102524	90.851430474469	146.181634422612	97.6187808932001	103.953573210913	90.0616860716818	140.191941958549	289.164443592838	308.368705057877	546.061157402278	678.772783557952	105.733421014575	392.511806313899	-1.89140438559202	1.42782345223857e-06	0.0026735444980301	TNFSF13B	13	108251240	108308484	+	3059	protein_coding	TNF superfamily member 13b [Source:HGNC Symbol;Acc:HGNC:11929]	-	96	152	90	97	88	146	329	344	525	626	0.674446799544749	1.08519739286062	0.724685060048458	0.771712172138485	0.668584034565304	1.04073217209802	2.146647911924	2.2892131155215	4.05375235196945	5.03895347709898
ENSG00000225886	11.3564288093086	30.7750809310762	41.2168185993511	19.2903537917158	27.6325627719933	27.8463446356022	86.1340895808453	134.463098135702	322.436111989916	330.711979209545	26.054248980689	180.318324710322	-2.7914810702465	1.66649517870754e-06	0.00289755897429279	AL445490.1	1	27669468	27703063	+	1651	antisense	novel transcript, antisense to IFI6	-	12	32	38	18	27	29	98	150	310	305	0.156203267701952	0.423299285888695	0.566921332190274	0.265331324484937	0.380075169090717	0.383015655596806	1.18474094972818	1.84948769254898	4.43498349381225	4.54881483326589
ENSG00000087258	11.3564288093086	13.4640979073458	6.50791872621334	39.6523939051936	23.538849768735	73.9368461014265	248.734156646727	50.1995566373289	96.7308335969749	95.4185382637377	18.9039378233593	113.003986249239	-2.58283709990844	1.97170091716212e-06	0.00319967624837069	GNAO1	16	56191347	56357457	+	13697	protein_coding	G protein subunit alpha o1 [Source:HGNC Symbol;Acc:HGNC:4389]	-	12	14	6	37	23	77	283	56	93	88	0.0188283270041559	0.0223227250812936	0.0107897670959005	0.0657414625214417	0.0390261030284594	0.122583176404234	0.412387390181036	0.0832280714036207	0.160374339233789	0.158198626597791
ENSG00000228278	28.3910720232716	37.5071298847491	37.9628592362445	12.8602358611439	8.18742600651652	97.9423156148767	130.080053652705	84.2635414983735	91.5302511455246	76.9854115536974	24.9817446023851	96.1603146930355	-1.94361094634994	3.51620389926485e-06	0.00532150391237329	ORM2	9	114329869	114333252	+	760	protein_coding	orosomucoid 2 [Source:HGNC Symbol;Acc:HGNC:8499]	-	30	39	35	12	8	102	148	94	88	71	0.84832761505238	1.1207161891072	1.13433342038141	0.384264926951431	0.244640976284123	2.92652461133454	3.88680292137729	2.51780169260919	2.73493158679539	2.30033055897438
ENSG00000173110	183.595599083823	630.889159087062	1264.70553912746	100.738514245627	163.74852013033	16342.9236447569	7106.94130970118	11675.8790214502	1449.92238746433	1482.24024780147	468.73546633486	7611.5813222348	-4.02142023867995	4.07591932190846e-06	0.00532150391237329	HSPA6	1	161524540	161526910	+	2371	protein_coding	heat shock protein family A (Hsp70) member 6 [Source:HGNC Symbol;Acc:HGNC:5239]	-	194	656	1166	94	160	17020	8086	13025	1394	1367	1.7584341847789	6.04250357678019	12.113043366936	0.964849092556244	1.56834366913482	156.528564734556	68.0685627028029	111.828741599013	13.887005484426	14.1965381239844
ENSG00000131981	319.872744795526	503.941950246373	483.755291981858	287.211934232213	309.075331745999	780.6578685774	1002.84690011984	1133.07570695685	685.436767101145	725.397751118642	380.771450600394	865.482998774776	-1.1848450582814	4.27674086021356e-06	0.00532150391237329	LGALS3	14	55124110	55145413	+	2397	protein_coding	galectin 3 [Source:HGNC Symbol;Acc:HGNC:6563]	-	338	524	446	268	302	813	1141	1264	659	669	3.03043245382638	4.77427997764356	4.58303422340403	2.72100821587636	2.92813917796891	7.39585031473732	9.50084007402703	10.7346107190197	6.49373808136403	6.87232320567924
ENSG00000089041	912.299781014459	602.999241993274	863.383884344303	819.840036147922	699.001495306348	1158.02384932884	1771.90127137739	1295.32784537393	2098.95507740533	2046.07706481447	779.504887761261	1674.05702165999	-1.1026276265413	4.33374251880054e-06	0.00532150391237329	P2RX7	12	121132819	121188032	+	5546	protein_coding	purinergic receptor P2X 7 [Source:HGNC Symbol;Acc:HGNC:8537]	-	964	627	796	765	683	1206	2016	1445	2018	1887	3.73553758800322	2.46906376706411	3.53524468597154	3.35694837915558	2.86215826653359	4.74168875954546	7.25529473886394	5.3038989550134	8.59446176613028	8.37794543265882
ENSG00000174460	0	1.92344255819226	0	0	0	21.1248131718361	16.6994663473067	29.5818815898545	14.5616308640607	4.33720628471535	0.384688511638453	17.2609996515547	-5.37867871251739	4.37228158111354e-06	0.00532150391237329	ZCCHC12	X	118823790	118826968	+	2231	protein_coding	zinc finger CCHC-type containing 12 [Source:HGNC Symbol;Acc:HGNC:27273]	-	0	2	0	0	0	22	19	33	14	4	0	0.0195783034794441	0	0	0	0.215024878940744	0.169980236061541	0.301107539080073	0.148219673625275	0.0441474794937034
ENSG00000197905	118.296133430298	172.148108958208	163.782621276369	173.613184125442	164.771948381145	68.1755334181985	51.8562376047946	77.0921762644694	92.5703676358147	76.9854115536974	158.522399234292	73.3359452953949	1.1140388126045	5.23981099283311e-06	0.00607368948512112	TEAD4	12	2959330	3040673	+	2272	protein_coding	TEA domain transcription factor 4 [Source:HGNC Symbol;Acc:HGNC:11717]	TEA	125	179	151	162	161	71	59	86	89	71	1.18238150572148	1.72063730550451	1.63702343212991	1.7352808761099	1.64691185399016	0.681421171756817	0.518308202662727	0.770543895288322	0.925249942635844	0.769476771487908
ENSG00000179348	19.8737504162901	29.8133596519801	23.8623686627822	13.9319221829059	12.2811390097748	160.356536349847	186.330887664686	101.295533928896	28.0831452378314	42.2877612759746	19.9525079847466	103.670772891447	-2.3777494502033	7.17194525253267e-06	0.00793543142441592	GATA2	3	128479427	128493185	-	4459	protein_coding	GATA binding protein 2 [Source:HGNC Symbol;Acc:HGNC:4171]	zf-GATA	21	31	22	13	12	167	212	113	27	39	0.101213341827285	0.151833936638465	0.121526638187788	0.0709527076003615	0.0625455736631307	0.81666623500077	0.948948810926443	0.515879453367745	0.143022274055132	0.215363761116149
ENSG00000171860	24.605595753502	53.8563916293834	50.9786966886711	55.7276887316235	18.4217085146622	78.7379400041166	203.90927329343	152.391511220463	127.934328305676	120.357474400851	40.7180162635684	136.666105444907	-1.74934199814987	7.57161868623584e-06	0.00801340617653707	C3AR1	12	8058302	8066471	-	2145	protein_coding	complement C3a receptor 1 [Source:HGNC Symbol;Acc:HGNC:1319]	-	26	56	47	52	18	82	232	170	123	111	0.260496560581741	0.570171310840985	0.539705491522129	0.589982514107248	0.195028470604126	0.833589349505776	2.15876359571992	1.61335108210637	1.35442575086688	1.27421048593242
ENSG00000100298	264.036969816425	381.803347801164	290.687036437529	198.261969525968	102.342825081457	602.05717539733	762.02301700605	546.81659908519	744.723407047678	688.531497698562	247.426429732509	668.830339246962	-1.43424648750147	8.36602036088898e-06	0.00843822780211636	APOBEC3H	22	39097224	39104067	+	1251	protein_coding	apolipoprotein B mRNA editing enzyme catalytic subunit 3H [Source:HGNC Symbol;Acc:HGNC:24100]	-	279	397	268	185	100	627	867	610	716	635	4.79294930710649	6.93071160666187	5.27671647969133	3.59896407736286	1.85778519160605	10.9288844045794	13.8326753783672	9.92612603273652	13.5186430153203	12.4986155049035
ENSG00000135114	715.455014986443	1443.54363992329	1203.96496434947	623.721439265478	500.456414648323	1221.39828884434	1921.31754922171	2934.88122197526	6423.75944403137	6832.18419999785	897.428294634601	3866.70814081411	-2.10716261658912	8.66632548898648e-06	0.00843822780211636	OASL	12	121019111	121039242	-	3517	protein_coding	2'-5'-oligoadenylate synthetase like [Source:HGNC Symbol;Acc:HGNC:8090]	-	756	1501	1110	582	489	1272	2186	3274	6176	6301	4.61961060093352	9.32079496574101	7.77386306051224	4.0272974715467	3.23138940951917	7.88642802820287	12.4057260515707	18.9501899092489	41.4774746194999	44.1146262122974
ENSG00000108984	106.93970462099	100.980734305094	90.0262090459512	118.957181715581	101.319396830642	203.566381474057	232.03469029942	138.945201406892	298.513432713245	274.328297508246	103.644645303651	229.477600680372	-1.1454738996608	9.57295366184482e-06	0.00896249377063948	MAP2K6	17	69414698	69553861	+	16655	protein_coding	mitogen-activated protein kinase kinase 6 [Source:HGNC Symbol;Acc:HGNC:6846]	-	113	105	83	111	99	212	264	155	287	253	0.145810818734511	0.137685844538492	0.12274949977726	0.162196483726722	0.138147606241499	0.277559965727905	0.316376113879096	0.189449874096567	0.407018966261708	0.374042866524533
ENSG00000090104	2675.38535365962	4395.06624546932	3806.04780171377	1740.41858654147	2350.81469212106	8672.69602581928	5411.50601580882	8585.91702629172	6312.46697957033	6903.74810369566	2993.54653590105	7177.26683023716	-1.26155832867403	1.07192443226797e-05	0.00939572067802464	RGS1	1	192575727	192580031	+	4117	protein_coding	regulator of G protein signaling 1 [Source:HGNC Symbol;Acc:HGNC:9991]	-	2827	4570	3509	1624	2297	9032	6157	9578	6069	6367	14.7570953565893	24.2426428754267	20.993689849127	9.59993408308102	12.9668036531066	47.8375207058155	29.8491991775355	47.3588584565713	34.8187886374636	38.0802223293739
ENSG00000164400	3970.96460698825	3886.31568882747	2903.61640501218	18102.9253472035	30858.4086185608	3715.08646190155	1283.22215089831	1647.62116248947	1523.77065827493	1613.44073791411	11944.4461333184	1956.62823429567	2.60989051243617	1.08076648995436e-05	0.00939572067802464	CSF2	5	132073790	132076170	+	787	protein_coding	colony stimulating factor 2 [Source:HGNC Symbol;Acc:HGNC:2434]	-	4196	4041	2677	16892	30152	3869	1460	1838	1465	1488	114.582076717384	112.139534465138	83.7837731143358	522.359423020788	890.41854905628	107.198719736808	37.0273405814094	47.5420642403406	43.9683612789937	46.5557890103789
ENSG00000115339	192.112920690804	372.186135010203	325.395936310667	215.40895067416	168.865661384403	402.331669045425	703.135425149758	700.10453095989	618.869311722581	632.147815997262	254.793920814047	611.317750574983	-1.26267020891053	1.12601179513359e-05	0.00945151004039375	GALNT3	2	165747591	165794682	-	4686	protein_coding	polypeptide N-acetylgalactosaminyltransferase 3 [Source:HGNC Symbol;Acc:HGNC:4125]	-	203	387	300	201	165	419	800	781	595	583	0.931000031656574	1.80365434157507	1.57690396833706	1.04389511739047	0.818341293908156	1.94974286617913	3.40747046434664	3.39278242266486	2.9991077473249	3.06345681794247
ENSG00000100453	34403.354708733	44087.2268763249	21597.61294606	53709.7033877456	48710.0675975192	15247.314016163	15634.2161782049	20385.5020980267	19409.6138253027	20305.7155234661	40501.5931032766	18196.4723282327	1.15432421357851	1.36231352842121e-05	0.0110538119696097	GZMB	14	24630954	24634267	-	1411	protein_coding	granzyme B [Source:HGNC Symbol;Acc:HGNC:4709]	-	36353	45842	19912	50117	47595	15879	17788	22741	18661	18727	553.693193489236	709.547009235128	347.595500063628	864.412713291927	783.947760661281	245.392754898971	251.61962130437	328.087590675358	312.381485884475	326.803492550623
ENSG00000163629	52.0502987093312	41.3540150011337	96.5341277721645	64.3011793057194	31.7262757752515	146.913473422315	157.326551377258	184.662654773031	121.693629363936	139.87490268207	57.19317931272	150.094242323722	-1.39538184587183	1.67382304196294e-05	0.0130969741313765	PTPN13	4	86594315	86815171	+	9496	protein_coding	protein tyrosine phosphatase, non-receptor type 13 [Source:HGNC Symbol;Acc:HGNC:9646]	-	55	43	89	60	31	153	179	206	117	129	0.124473793559356	0.098894554954376	0.230853028507035	0.153770716345349	0.0758706481841555	0.35133088215263	0.37623285866038	0.441604788796732	0.291019803431404	0.3344987481784
ENSG00000121807	30.2838101581563	4.80860639548066	10.8465312103556	41.7957665487176	40.9371300325826	184.362005863297	114.259506586836	42.1317707491867	154.977357053218	166.982441961541	25.7343688690585	132.542616442816	-2.36498878431134	1.72172858517808e-05	0.0130969741313765	CCR2	3	46353734	46360928	+	3733	protein_coding	C-C motif chemokine receptor 2 [Source:HGNC Symbol;Acc:HGNC:1603]	-	32	5	10	39	40	192	130	47	149	154	0.184224730762335	0.029252072771658	0.0659824269633668	0.254255121770703	0.249031800128493	1.12152469308167	0.695071945308962	0.256299127562682	0.942769807639206	1.01580003479572
ENSG00000131941	273.500660490849	271.205400705109	373.120673636231	318.290837563311	337.731322768807	132.510191714245	187.209806946123	168.527082996747	172.659337388149	200.595790668085	314.769779032861	172.30044194267	0.869273600596251	1.97255629764394e-05	0.0145502925446209	RHPN2	19	32978593	33064888	-	4804	protein_coding	rhophilin Rho GTPase binding protein 2 [Source:HGNC Symbol;Acc:HGNC:19974]	-	289	282	344	297	330	138	213	188	166	185	1.29285787794966	1.28200801495258	1.76376905807372	1.5045843621891	1.59648097554272	0.626385490107849	0.88495462243254	0.796640002657361	0.816173475205573	0.948231158869362
ENSG00000166592	47.3184533721193	52.8946703502872	84.6029434407734	37.5090212616696	42.9839865342118	493.552453196535	579.207806467113	662.454863481894	40.5645431213121	42.2877612759746	53.0618149918122	363.613485508566	-2.77742508664477	2.07101913220798e-05	0.0148272787400608	RRAD	16	66921679	66925644	-	1709	protein_coding	RRAD, Ras related glycolysis inhibitor and calcium channel regulator [Source:HGNC Symbol;Acc:HGNC:10446]	-	50	55	78	35	42	514	659	739	39	39	0.62875852100625	0.702854221312225	1.12418766463612	0.498412671001954	0.571162958088736	6.55823021243776	7.69640209677938	8.80257300298185	0.539013858666786	0.561911650565775
ENSG00000243156	1341.00496856586	882.860134210249	1147.56300205562	1190.64350347757	1635.43834480168	754.731961502873	651.279187544963	596.119735068281	662.554204314764	708.048925979781	1239.50199062219	674.546802882132	0.877870867143002	2.21034523468566e-05	0.0148319988283788	MICAL3	22	17787649	18024559	-	22354	protein_coding	microtubule associated monooxygenase, calponin and LIM domain containing 3 [Source:HGNC Symbol;Acc:HGNC:24694]	-	1417	918	1058	1111	1598	786	741	665	637	653	1.36229306492829	0.896875303469251	1.16578025877156	1.20954465166827	1.66140049251555	0.766713130179273	0.661618071015416	0.605582976936244	0.673072075670504	0.719289013913005
ENSG00000103740	192.112920690804	194.267698377419	138.835599492551	201.477028491254	220.037073925132	67.2153146376605	87.8919281437197	60.0601838339471	118.573279893066	100.840046119632	189.346064195432	86.916150525605	1.12619189419999	2.21247455425885e-05	0.0148319988283788	ACSBG1	15	78167468	78245688	-	8230	protein_coding	acyl-CoA synthetase bubblegum family member 1 [Source:HGNC Symbol;Acc:HGNC:29567]	-	203	202	128	188	215	70	100	67	114	93	0.530093092143706	0.536038724341023	0.383086113989596	0.555931275443707	0.607143613682042	0.185465786723605	0.242518326183602	0.165722786623484	0.32717672688605	0.278245792460269
ENSG00000238121	200.630242297786	103.865898142382	95.4494746511289	83.5915330974352	52.1948407915428	230.452507329122	413.092062275483	233.965790756122	338.037859344267	315.531757213042	107.146397796055	306.215995383607	-1.51355027517003	2.25447357098849e-05	0.0148319988283788	LINC00426	13	30340270	30377145	-	3972	lincRNA	long intergenic non-protein coding RNA 426 [Source:HGNC Symbol;Acc:HGNC:42761]	-	212	108	88	78	51	240	470	261	325	291	1.14705056509936	0.593825914748879	0.545707230291386	0.47791257279458	0.298410254304273	1.31755151034551	2.36174505919131	1.33763778295397	1.93264242292199	1.8039697120079
ENSG00000185862	1482.01395961477	1607.99797864873	876.399721796729	1020.24537831741	839.211165667944	3207.13072699694	3101.70614419187	2355.79347933751	2183.20451311882	1914.87657470183	1165.17364080912	2552.54228766939	-1.13127467751852	2.38769562217935e-05	0.0152950754829183	EVI2B	17	31303766	31314112	-	2072	protein_coding	ecotropic viral integration site 2B [Source:HGNC Symbol;Acc:HGNC:3500]	-	1566	1672	808	952	820	3340	3529	2628	2099	1766	16.2426897414855	17.6234590117601	9.60523258118883	11.1817631896678	9.19765060450442	35.1497561956412	33.9943158041935	25.8192052319399	23.9276515033755	20.9868104779559
ENSG00000130707	136.277145711703	304.865645473474	117.14253707184	102.881886889151	47.07769953747	199.725506351905	1273.5540388025	106.674057854324	1542.49275510015	1611.27213477175	141.648982936728	946.743698576126	-2.74018631131598	2.46358888136951e-05	0.0152956149091278	ASS1	9	130444929	130501274	+	3050	protein_coding	argininosuccinate synthase 1 [Source:HGNC Symbol;Acc:HGNC:758]	-	144	317	108	96	46	208	1449	119	1483	1486	1.01465545564298	2.26988603850112	0.872188169975698	0.766010083890066	0.350518382413645	1.48706207187324	9.48228367110662	0.794244803207446	11.4846747125386	11.9967735861616
ENSG00000167094	17.9810122814053	9.61721279096131	13.0158374524267	12.8602358611439	6.14056950488739	40.3291887825963	29.0043362874275	26.8926196271405	60.3267564368231	73.7325068401609	11.9229735781649	46.0570815948296	-1.94374092077294	2.52228741259105e-05	0.0152956149091278	TTC16	9	127716066	127731600	+	6370	protein_coding	tetratricopeptide repeat domain 16 [Source:HGNC Symbol;Acc:HGNC:26536]	-	19	10	12	12	6	42	33	30	58	68	0.0641017831572808	0.0342850824667502	0.0464010800353372	0.0458463649110028	0.0218909507820957	0.143772379095944	0.103399611001891	0.0958714028382535	0.215063123208828	0.26285423151612
ENSG00000110876	4590.83634616301	5078.85007490667	4634.72278618493	4697.2011482828	4629.98940668509	6796.42852864801	7091.12076263531	6257.91258723559	8646.48838378121	8048.77056286051	4726.3199524445	7368.14416503212	-0.64052208681789	2.57628876540235e-05	0.0152956149091278	SELPLG	12	108622277	108633959	-	2494	protein_coding	selectin P ligand [Source:HGNC Symbol;Acc:HGNC:10722]	-	4851	5281	4273	4383	4524	7078	8068	6981	8313	7423	41.801394253816	46.2449537140739	42.2009977777547	42.7698881605645	42.1578984712872	61.8841899431564	64.5674801603598	56.9807877128069	78.729722122106	73.2872631885131
ENSG00000163823	90.851430474469	85.5931938395557	32.5395936310667	28.9355306875737	71.6399775570196	237.174038792888	128.322215089831	176.594868884889	173.699453878439	176.74115610215	61.9119452379369	178.506346549639	-1.52430170298682	3.28802651704639e-05	0.0190564622566532	CCR1	3	46201709	46208396	-	2731	protein_coding	C-C motif chemokine receptor 1 [Source:HGNC Symbol;Acc:HGNC:1602]	-	96	89	30	27	70	247	146	197	167	163	0.755449564191647	0.711726173668059	0.270573855570393	0.240605281979842	0.595702120940833	1.97215413459022	1.06702735399375	1.46842505440859	1.44434904379045	1.46964146469459
ENSG00000168329	7.57095253953908	12.5023766282497	0	15.0036085046679	4.09371300325826	29.7667821966782	72.9503003592874	14.3427304678083	68.6476883591435	91.0813319790223	7.83413013514298	55.3577666723879	-2.81668981508773	4.11536278477839e-05	0.022889423235189	CX3CR1	3	39263494	39281735	-	3655	protein_coding	C-X3-C motif chemokine receptor 1 [Source:HGNC Symbol;Acc:HGNC:2558]	-	8	13	0	14	4	31	83	16	66	84	0.0470390506112035	0.077678459071726	0	0.0932188514081904	0.0254346295452713	0.184943858381057	0.453247177654601	0.0891127530987214	0.426514638706805	0.56589700732134
ENSG00000181104	392.74316298859	278.899170937878	295.025648921671	380.448644225506	571.072963954528	990.945781515223	624.03268982041	650.8013949768	916.342627945536	847.923828661851	383.637918205635	806.009264583964	-1.07084478884414	4.22210866145917e-05	0.022889423235189	F2R	5	76716043	76735781	+	4066	protein_coding	coagulation factor II thrombin receptor [Source:HGNC Symbol;Acc:HGNC:3537]	-	415	290	272	355	558	1032	710	726	881	782	2.19349507941893	1.55766927793477	1.64773666405203	2.12482942473143	3.18947814875094	5.53449404232591	3.48526152333655	3.63476641247617	5.11783077308143	4.73570750853748
ENSG00000278970	739.114241672503	764.568416881425	746.241347272463	655.872028918338	686.720356296574	1036.07606420051	1063.49233053901	1089.15109489919	1009.95311207164	1013.82196905221	718.50327820826	1042.49891415251	-0.53696603640497	4.28004762979799e-05	0.022889423235189	HEIH	5	180829954	180831605	-	1652	TEC	hepatocellular carcinoma up-regulated EZH2-associated long non-coding RNA [Source:HGNC Symbol;Acc:HGNC:45049]	-	781	795	688	612	671	1079	1210	1215	971	935	10.16007544775	10.5099758095637	10.2580466767387	9.01580421830356	9.43985413633862	14.2421974687769	14.6190692956063	14.9717819983213	13.8831039084273	13.9362863213791
ENSG00000197083	0	0	0	0	0	3.84087512215203	15.8205470658696	9.86062719661818	10.4011649029005	2.16860314235767	0	8.41836348597959	-5.49758887454754	4.42537131837482e-05	0.022889423235189	ZNF300P1	5	150930645	150946289	-	3127	transcribed_unprocessed_pseudogene	zinc finger protein 300 pseudogene 1 [Source:HGNC Symbol;Acc:HGNC:27032]	-	0	0	0	0	0	4	18	11	10	2	0	0	0	0	0	0.0278931595730325	0.11489179674077	0.0716097345365784	0.075535221311615	0.0157488050448437
ENSG00000149328	121.135240632625	159.645732329958	113.888577708733	221.839068604732	410.394728576641	82.5788151262686	52.7351568862318	86.0563828068495	50.9657080242126	67.2266974130879	205.380669570538	67.9125520513301	1.59592620526723	4.44607123367569e-05	0.022889423235189	GLB1L2	11	134331874	134378341	+	7280	protein_coding	galactosidase beta 1 like 2 [Source:HGNC Symbol;Acc:HGNC:25129]	-	128	166	105	207	401	86	60	96	49	62	0.377863142821866	0.497990822829547	0.35525826902055	0.691993570375448	1.28016455927797	0.257592179213566	0.164499381139372	0.26843992794711	0.158979851854802	0.209703559702199
ENSG00000106538	0	9.61721279096131	8.67722496828445	15.0036085046679	5.11714125407283	29.7667821966782	89.6497667065941	37.6496674779967	53.0459410047927	23.8546345659344	7.68303750359729	46.7933583903992	-2.61609215278118	4.51356632687977e-05	0.022889423235189	RARRES2	7	150338317	150341674	-	1921	protein_coding	retinoic acid receptor responder 2 [Source:HGNC Symbol;Acc:HGNC:9868]	-	0	10	8	14	5	31	102	42	51	22	0	0.113688690949088	0.102576741219885	0.177363301351867	0.0604916521264749	0.35188433231794	1.05978362362356	0.445070885222043	0.627076027543593	0.281994610685834
ENSG00000224680	6.6245834720967	2.88516383728839	23.8623686627822	20.3620401134778	30.702847524437	1.92043756107601	0.878919281437197	0	2.08023298058011	1.08430157117884	16.8874007220164	1.19277827885443	3.8433430032479	5.10860452161408e-05	0.0253782961765571	PLA2G12AP1	1	52368677	52369244	+	568	processed_pseudogene	phospholipase A2 group XIIA pseudogene 1 [Source:HGNC Symbol;Acc:HGNC:39248]	-	7	3	22	19	30	2	1	0	2	1	0.264853457281612	0.115349986961197	0.954026900843919	0.814082386323161	1.22751194086223	0.0767798503387963	0.0351395391635747	0	0.0831685341695141	0.0433508040274878
ENSG00000010379	0	1.92344255819226	2.16930624207111	4.28674528704796	0	17.2839380496841	55.3719147305434	19.7212543932364	6.24069894174032	9.75871414060953	1.67589881746227	21.6753040511628	-3.71914893338777	5.39803639712284e-05	0.0262798003957528	SLC6A13	12	220621	262873	-	4243	protein_coding	solute carrier family 6 member 13 [Source:HGNC Symbol;Acc:HGNC:11046]	-	0	2	2	4	0	18	63	22	6	9	0	0.0102944131658354	0.0116102945960051	0.0229429919461928	0	0.0925049717020803	0.296354765361621	0.105549677066171	0.033400702857613	0.0522293919840956
ENSG00000177679	16.0882741465205	15.3875404655381	8.67722496828445	6.43011793057194	0	71.0561897598125	37.7935291017995	25.9961989729025	55.1261739853728	57.4679832724784	9.31663150218301	49.4880150184731	-2.40040975568985	5.65568789750713e-05	0.0269942656472782	SRRM3	7	76201900	76287288	+	6873	protein_coding	serine/arginine repetitive matrix 3 [Source:HGNC Symbol;Acc:HGNC:26729]	-	17	16	8	6	0	74	43	29	53	53	0.0531567621440261	0.0508414899608785	0.0286701469348754	0.0212455510317975	0	0.234774528549417	0.124872414452371	0.0858932258902496	0.182140662930238	0.189878161566054
ENSG00000278828	33.1229173604835	44.239178838422	16.2697968155333	27.8638443658117	36.8434170293244	87.3799090289586	107.228152335338	139.84162206113	48.8854750436325	73.7325068401609	31.667830881915	91.4135330618441	-1.52837510852165	5.95382787721581e-05	0.0278707842667668	HIST1H3H	6	27810064	27811300	+	1237	protein_coding	histone cluster 1 H3 family member h [Source:HGNC Symbol;Acc:HGNC:4775]	-	35	46	15	26	36	91	122	156	47	68	0.608070993273869	0.812143481358702	0.29868116392997	0.511524855602283	0.676371979702263	1.60412162664176	1.9684959627155	2.56721450898489	0.89744025391647	1.35358242098439
ENSG00000273824	0.946369067442385	8.65549151186518	10.8465312103556	6.43011793057194	0	38.4087512215203	29.8832555688647	20.6176750474744	28.0831452378314	55.2993801301207	5.37570194404701	34.4584414411623	-2.68698945865419	6.29360636421966e-05	0.0289054653052519	AC008033.3	12	68426331	68427737	-	1407	lincRNA	novel transcript	-	1	9	10	6	0	40	34	23	27	51	0.0152743185842172	0.139698918110788	0.17506211787793	0.103781572310976	0	0.619914072387154	0.482313276707146	0.332767572372246	0.453259644642384	0.892527427909215
ENSG00000198719	138.169883846588	71.1673746531137	116.057883950804	103.953573210913	31.7262757752515	206.447037815671	217.971981796425	199.901805895078	318.275646028756	381.674153054951	92.2149982873342	264.854124918176	-1.5214356654958	6.46786828327399e-05	0.0291557129169362	DLL1	6	170282206	170306565	-	3226	protein_coding	delta like canonical Notch ligand 1 [Source:HGNC Symbol;Acc:HGNC:2908]	-	146	74	107	97	31	215	248	223	306	352	0.97262277501769	0.500970309149929	0.816969212163811	0.731763029935408	0.223331579403825	1.45324788025013	1.53437571132603	1.40717386284116	2.24044584422426	2.68672856603837
ENSG00000164362	341.639233346701	226.004500587591	211.507358601933	250.774599292306	256.880490954456	132.510191714245	100.19679808384	87.8492241153256	157.057590033798	156.139426249753	257.361236556597	126.750646039392	1.02460921639611	6.6463456449759e-05	0.0293615615382243	TERT	5	1253147	1295069	-	4602	protein_coding	telomerase reverse transcriptase [Source:HGNC Symbol;Acc:HGNC:11730]	-	361	235	195	234	251	138	114	98	151	144	1.68584068133979	1.11523368532381	1.0436966095519	1.23746332408088	1.26759323761297	0.653880029221666	0.494427518452801	0.433497623756397	0.775010738662634	0.770480000655428
ENSG00000274253	40.6938699000226	16.3492617446342	10.8465312103556	64.3011793057194	41.9605582833972	2.88065634161402	5.27351568862318	3.58568261695206	0	11.9273172829672	34.8302800888258	4.73343438603129	2.88857055528805	6.75477547506599e-05	0.0293615615382243	AC138649.1	15	22757857	22778741	+	1640	sense_overlapping	uncharacterized LOC283683 [Source:NCBI gene;Acc:283683]	-	43	17	10	60	41	3	6	4	0	11	0.563482651624223	0.226386071970999	0.150190487716005	0.890369952692341	0.581022318674791	0.039888068590643	0.0730216765057698	0.0496504744780223	0	0.165155989977892
ENSG00000180539	23.6592266860596	47.1243426757104	27.1163280258889	16.0752948264298	7.16399775570196	119.067128786713	62.403268982041	52.8888186000429	114.412813931906	84.5755225519493	24.2278379939582	86.6695105705304	-1.83502524883877	7.35974111616565e-05	0.0314299681139832	C9orf139	9	137027464	137037957	+	4990	antisense	chromosome 9 open reading frame 139 [Source:HGNC Symbol;Acc:HGNC:31426]	-	25	49	25	15	7	124	71	59	110	78	0.107670171583134	0.214456969746428	0.123403005939002	0.0731566494196112	0.0326024547552989	0.541859561028267	0.283989445969667	0.240690376277227	0.520678358207539	0.384892589505775
ENSG00000154589	172.239170274514	184.650485586457	156.19004942912	189.688478951872	108.483394586344	265.980602209028	244.339560239541	308.368705057877	391.08380034906	390.348565624381	162.250315765661	320.024246695977	-0.97895038320051	7.69582771631593e-05	0.0322985928052694	LY96	8	73991352	74029087	+	607	protein_coding	lymphocyte antigen 96 [Source:HGNC Symbol;Acc:HGNC:17156]	-	182	192	144	177	106	277	278	344	376	360	6.44374935277568	6.9080769786053	5.84332546606454	7.09655655869118	4.05854140227531	9.95076979646199	9.14114298531318	11.5365781225375	14.6310852598969	14.6035789251082
ENSG00000000971	98.422383014008	48.0860639548066	92.1955152880223	41.7957665487176	30.702847524437	182.441568302221	87.0130088622825	173.009186267937	261.069239062803	241.799250372881	62.2405152659983	189.066450573625	-1.60167278254538	8.45574831668685e-05	0.0348864111058968	CFH	1	196651878	196747504	+	8145	protein_coding	complement factor H [Source:HGNC Symbol;Acc:HGNC:4883]	-	104	50	85	39	30	190	99	193	251	223	0.274408899912994	0.134067510935051	0.257047931094059	0.116529695465934	0.0856018149060466	0.50866061685469	0.242598718998911	0.482362436518835	0.727880391619355	0.67415423466393
ENSG00000273445	614.193524770108	801.113825487078	506.533007523605	616.219635013144	325.450183759032	814.26552589623	1100.40694035937	1228.99271696032	1567.45555086711	1568.98437349578	572.702035310593	1256.02102151576	-1.13269305287395	8.83994899254503e-05	0.0358636730627552	AC133644.2	2	87477495	87478034	-	540	antisense	novel transcript	-	649	833	467	575	318	848	1252	1371	1507	1447	25.8289575832368	33.6896013770175	21.3014612466544	25.9141625120024	13.6863035065617	34.2426757718389	46.2759098567182	51.683385571928	65.9169159298926	65.9812081981039
ENSG00000125657	26.4983338883868	80.784587444075	124.735108919089	36.4373349399076	63.4525515505031	362.002480262829	182.815210538937	351.396896461302	100.891299558135	176.74115610215	66.3815833483923	234.769408584671	-1.82387571388056	9.4459757544891e-05	0.037694088822258	TNFSF9	19	6530999	6535928	+	1665	protein_coding	TNF superfamily member 9 [Source:HGNC Symbol;Acc:HGNC:11939]	-	28	84	115	34	62	377	208	392	97	163	0.361409642608902	1.10181753311163	1.70125681581012	0.496967252874123	0.865426636824914	4.93733634599054	2.49340883780262	4.79268724210676	1.37605211970077	2.41056506911767
ENSG00000089127	923.656209823768	3006.34071845451	1590.10147543813	938.797217863503	909.827714974149	1207.95522591681	3771.44263664701	4481.20685053584	10572.7841237984	10355.0800047579	1473.74466731081	6077.69376833119	-2.0439819307194	9.77153521065331e-05	0.0383643080802779	OAS1	12	112906777	112933222	+	4947	protein_coding	2'-5'-oligoadenylate synthetase 1 [Source:HGNC Symbol;Acc:HGNC:8086]	-	976	3126	1466	876	889	1258	4291	4999	10165	9550	4.23998040388958	13.800400623187	7.29925163101532	4.30948416156568	4.17650164788267	5.54503551450221	17.312548439238	20.5706723237133	48.5336394891052	47.5342836803527
ENSG00000072274	29980.0256875073	28865.1024707913	19892.5382397921	44330.3046996847	53881.4505488852	20992.3029801219	15965.5687473067	14303.2879590218	16319.4277326509	14887.4605722854	35389.8843293321	16493.6095982773	1.10142813205477	0.000108205191283138	0.0418084248605419	TFRC	3	196027183	196082189	-	7887	protein_coding	transferrin receptor [Source:HGNC Symbol;Acc:HGNC:11763]	-	31679	30014	18340	41365	52648	21862	18165	15956	15690	13730	86.3208215760352	83.1106479402859	57.2761431891329	127.639260962585	155.139662906506	60.4426713607609	45.9693072167868	41.1831390917006	46.9881655278291	42.8651343122768
ENSG00000179165	0	0	0	0	0	7.68175024430405	10.5470313772464	7.17136523390413	6.24069894174032	2.16860314235767	0	6.76188978791051	-5.18196773788281	0.000112260324173386	0.0426975126723214	PXT1	6	36390551	36442889	-	2108	protein_coding	peroxisomal testis enriched protein 1 [Source:HGNC Symbol;Acc:HGNC:18312]	-	0	0	0	0	0	8	12	8	6	2	0	0	0	0	0	0.0827532352797653	0.113620065910306	0.0772550077267141	0.0672292135791518	0.0233617236125361
ENSG00000215859	25.5519648209444	26.9281958146917	23.8623686627822	41.7957665487176	51.1714125407283	79.6981587846546	82.6184124550965	69.9208110305652	88.4099016746545	67.2266974130879	33.8619416775728	77.5747962716117	-1.19779998564003	0.000119348242708767	0.0445346163766287	PDZK1P1	1	147993862	148014956	-	3674	transcribed_unprocessed_pseudogene	PDZ domain containing 1 pseudogene 1 [Source:HGNC Symbol;Acc:HGNC:31974]	-	27	28	22	39	50	83	94	78	85	62	0.157935788975457	0.166442223973042	0.147492455002544	0.258338151761033	0.31628868735699	0.49261149487918	0.510661479319973	0.432178054928458	0.546458468930885	0.415525834140449
ENSG00000162946	250.787802872232	248.124090006802	221.269236691253	162.896320907822	153.514237622185	401.371450264887	397.271515209613	266.236934308691	553.341972834308	500.947325884623	207.318337620059	423.833839700424	-1.03049628623198	0.000122207289182506	0.0445346163766287	DISC1	1	231626815	232041272	+	12906	protein_coding	DISC1 scaffold protein [Source:HGNC Symbol;Acc:HGNC:2888]	-	265	258	204	152	150	418	452	297	532	462	0.441275845011491	0.436588886028245	0.389336196887236	0.286625628657403	0.270117302963641	0.706236602620424	0.69902252647602	0.468459497690127	0.973637648427363	0.88144619476811
ENSG00000158828	120.188871565183	106.751061979671	131.243027645302	76.0897288451013	98.2491120781983	207.407256596209	240.823883113792	218.726639634076	141.455842679447	216.860314235767	106.504360422691	205.054787251858	-0.945469610118421	0.000122579052552548	0.0445346163766287	PINK1	1	20633455	20651511	+	4836	protein_coding	PTEN induced putative kinase 1 [Source:HGNC Symbol;Acc:HGNC:14581]	-	127	111	121	71	96	216	274	244	136	200	0.564382281533331	0.501281084775953	0.616290330487263	0.357301755209182	0.461357672396856	0.973941922908007	1.1308595448936	1.02709542323849	0.664247614508543	1.01833154208491
ENSG00000119917	856.464006035358	1189.64922224191	1160.57883950805	353.656486181457	440.074147850263	632.784176374546	1470.43195784443	3132.09376590763	5569.82380550323	5445.36249046012	800.084540363408	3250.09923921799	-2.0221742461584	0.00014415845721313	0.0516044877276767	IFIT3	10	89327894	89340971	+	2640	protein_coding	interferon induced protein with tetratricopeptide repeats 3 [Source:HGNC Symbol;Acc:HGNC:5411]	-	905	1237	1070	330	430	659	1673	3494	5355	5022	7.36716835395236	10.233175055395	9.98311620621385	3.0420973383655	3.78544843985091	5.44310972348779	12.6484238802027	26.941776783616	47.9107462635153	46.8401496534821
ENSG00000267508	41.6402389674649	43.2774575593259	45.5554310834934	24.6487854005258	29.6794192736224	54.7324704906664	108.985990898212	121.91320897637	66.5674553785634	96.5028398349165	36.9602664568865	89.7403931157458	-1.27987851964436	0.000146951877429112	0.0517359799254954	ZNF285	19	44382298	44401608	-	6866	protein_coding	zinc finger protein 285 [Source:HGNC Symbol;Acc:HGNC:13079]	zf-C2H2	44	45	42	23	29	57	124	136	64	89	0.137722475227457	0.143137472896795	0.150671727263012	0.0815243096794715	0.0981628152727582	0.18102420875101	0.360464320181895	0.403220282099407	0.220167677987924	0.319177082027026
ENSG00000123689	2040.37170940578	3085.20186334039	6139.13666506125	5061.57449768188	7013.55380283222	2100.95869181716	1843.97265245524	2323.52233578494	807.130396465081	756.842496682828	4667.9677076643	1566.48531464105	1.57510428053197	0.000148776542387013	0.0517359799254954	G0S2	1	209675420	209676388	+	866	protein_coding	G0/G1 switch 2 [Source:HGNC Symbol;Acc:HGNC:30229]	-	2156	3208	5660	4723	6853	2188	2098	2592	776	698	53.5040683956977	80.9023428180995	160.984778657626	132.728182254968	183.914362580986	55.0928230504911	48.3539535771617	60.9290441539075	21.1651434577531	19.8464586235034
ENSG00000111275	88.9586923395842	96.1721279096132	67.2484935042045	33.2222759746217	16.374852013033	111.385378542409	221.487658922174	103.088375237372	296.433199732665	436.973533185071	60.3952883482113	233.873629123938	-1.95126828283753	0.000154927986667742	0.0531162964995237	ALDH2	12	111766887	111817529	+	9720	protein_coding	aldehyde dehydrogenase 2 family member [Source:HGNC Symbol;Acc:HGNC:404]	-	94	100	62	31	16	116	252	115	285	403	0.207834447254259	0.22468721740041	0.157112847643656	0.0776172983451279	0.0382566135752949	0.260229978349929	0.517462250793974	0.240845665806456	0.692557732065892	1.02090251492881
ENSG00000146776	432.49066382117	475.090311873489	383.967204846587	426.531156061272	431.886721843747	720.164085403505	923.744164790494	739.547039746363	644.872223979833	546.487991874134	429.993211689253	714.963101158866	-0.733918937117545	0.000158263822210642	0.0535063605590479	ATXN7L1	7	105605067	105876604	-	8295	protein_coding	ataxin 7 like 1 [Source:HGNC Symbol;Acc:HGNC:22210]	-	457	494	354	398	422	750	1051	825	620	504	1.18401103982316	1.30063425924919	1.05117045869082	1.16769595242384	1.18235765391567	1.97156216059839	2.5288945648464	2.0246260388416	1.76543887842894	1.49609660886763
ENSG00000108370	124.920716902395	125.023766282497	108.465312103556	193.97522423892	113.600535840417	251.577320500958	182.815210538937	227.690846176456	565.823370717789	468.418278749258	133.197111073557	339.265005336679	-1.34822067801162	0.000160688672573289	0.0535819680517671	RGS9	17	65100812	65227703	+	6990	protein_coding	regulator of G protein signaling 9 [Source:HGNC Symbol;Acc:HGNC:10004]	-	132	130	100	181	111	262	208	254	544	432	0.405837989232497	0.406172772399368	0.352378254440984	0.630179820594169	0.369061386969395	0.817315465523485	0.593923564369294	0.739713935928648	1.83822687482879	1.52178067082244
ENSG00000272156	1.89273813488477	13.4640979073458	9.76187808932001	0	2.04685650162913	35.5280948799062	50.9773183233574	47.5102946746148	20.8023298058011	20.6017298523979	5.43311412663595	35.0839535072155	-2.690028910209	0.000165242872012627	0.0542304544700112	AC008280.3	2	54082554	54085066	+	732	lincRNA	novel transcript	-	2	14	9	0	2	37	58	53	20	19	0.058718487016376	0.417697220544369	0.302843114574895	0	0.0634997069589936	1.10218943628425	1.58147128170055	1.47391367541998	0.645351467326284	0.639128247356076
ENSG00000158321	227.128576186172	161.56917488815	203.914786754685	121.100554359105	52.1948407915428	586.693674908722	345.415277604819	231.276528793408	513.817546203286	452.153755181575	153.181586595931	425.871356538362	-1.47461133487976	0.000167089149833655	0.0542304544700112	AUTS2	7	69598296	70793495	+	24197	protein_coding	AUTS2, activator of transcription and developmental regulator [Source:HGNC Symbol;Acc:HGNC:14262]	-	240	168	188	113	51	611	393	258	494	417	0.213159974357088	0.151632532349537	0.191373852843735	0.113652766619102	0.0489848134106118	0.550611511765479	0.324171942399876	0.217052824328851	0.482217327348272	0.424345912250884
ENSG00000111052	22.7128576186172	3.84688511638453	7.59257184724889	15.0036085046679	58.3354102964302	3.84087512215203	1.75783856287439	0	3.12034947087016	0	21.4982666766698	1.74381263117932	3.62497773030909	0.000176855533450049	0.0563484608869741	LIN7A	12	80792520	80937925	-	6795	protein_coding	lin-7 homolog A, crumbs cell polarity complex component [Source:HGNC Symbol;Acc:HGNC:17787]	-	24	4	7	14	57	4	2	0	3	0	0.0759062825536198	0.0128562752207917	0.0253743458275164	0.0501420017508368	0.19495671619993	0.0128361898432484	0.00587468969680954	0	0.0104281958958684	0
ENSG00000241679	1.89273813488477	0	0	1.07168632176199	2.04685650162913	15.3635004886081	4.39459640718599	14.3427304678083	10.4011649029005	14.0959204253249	1.00225619165518	11.7195825383656	-3.53375761545593	0.000178244658955591	0.0563484608869741	AC018450.1	3	143123362	143131893	+	746	processed_transcript	novel transcript	-	2	0	0	1	2	16	5	16	10	13	0.0576165314959614	0	0	0.0326230277572708	0.0623080234503797	0.467677801527467	0.133775189309051	0.436604708546684	0.316620156891984	0.429091604475831
ENSG00000138028	243.216850332693	249.085811285898	387.221164209694	189.688478951872	132.022244355079	111.385378542409	104.591394491026	103.088375237372	132.094794266837	65.0580942707302	240.246909827047	103.243607361675	1.21771061300957	0.00018232650441118	0.056899894492012	CGREF1	2	27098889	27119115	-	4039	protein_coding	cell growth regulator with EF-hand domain 1 [Source:HGNC Symbol;Acc:HGNC:16962]	-	257	259	357	177	129	116	119	115	127	60	1.36746182860469	1.40045946041393	2.17711133320046	1.06650404335864	0.742281546016817	0.626252881792846	0.588054402363045	0.579603830561712	0.74268945046448	0.365782471219803
ENSG00000238015	0	2.88516383728839	2.16930624207111	0	1.02342825081457	6.72153146376605	9.66811209580917	10.7570478508562	23.9226792766712	13.011618854146	1.21557966603481	12.8161979082497	-3.39320150275927	0.000192470679674065	0.0590565104650466	AC104837.2	1	78666272	78666695	+	424	processed_pseudogene	ribosomal protein L23 (RPL23) pseudogene	-	0	3	2	0	1	7	11	12	23	12	0	0.154525454231037	0.116185094270872	0	0.0548134262900746	0.359996090739451	0.517810945033053	0.576132864226108	1.28126619149827	0.696884623234332
ENSG00000182985	25.5519648209444	32.6985234892685	10.8465312103556	6.43011793057194	7.16399775570196	156.515661227695	30.7621748503019	32.2711435525686	76.9686202814639	83.4912209807704	16.5382270413685	76.00176417856	-2.1932396096923	0.000194089262887344	0.0590565104650466	CADM1	11	115169218	115504957	-	11017	protein_coding	cell adhesion molecule 1 [Source:HGNC Symbol;Acc:HGNC:5951]	-	27	34	10	6	7	163	35	36	74	77	0.0526691557316718	0.0674000468425956	0.0223574838753062	0.0132541229228959	0.0147668375446076	0.322618937268182	0.063408735460821	0.0665191071340301	0.158652075347781	0.172096828986676
ENSG00000165449	79.4950016651603	75.9759810485944	41.2168185993511	72.8746698798153	97.2256838273837	48.9711578074383	21.9729820359299	8.96420654238016	15.6017473543508	18.4331267100402	73.357631004061	22.7886440900279	1.68694056426171	0.00020318534507791	0.0606065265563545	SLC16A9	10	59650761	59736002	-	4429	protein_coding	solute carrier family 16 member 9 [Source:HGNC Symbol;Acc:HGNC:23520]	-	84	79	38	68	95	51	25	10	15	17	0.407595656995137	0.38955254119988	0.211331478764087	0.373651151969029	0.498506392179771	0.25109039338612	0.112662329221666	0.045962281634656	0.0799950227053804	0.0945123873762524
ENSG00000205089	621.764477309647	261.588187914148	363.358795546911	457.61005939237	636.57237200666	299.588259527858	223.245497485048	164.044979725557	197.62213315511	195.174282812191	468.178778433947	215.935030541153	1.11646210502197	0.000205321355636668	0.0606065265563545	CCNI2	5	132747445	132754403	+	3162	protein_coding	cyclin I family member 2 [Source:HGNC Symbol;Acc:HGNC:33869]	-	657	272	335	427	622	312	254	183	190	180	4.46539052021879	1.87867505645762	2.60957159870883	3.28646568875918	4.57173791544238	2.1515841172739	1.6033053745121	1.17813886783239	1.41928339778209	1.40170341675217
ENSG00000183160	4.73184533721192	11.5406553491536	5.42326560517778	10.7168632176199	4.09371300325826	12.4828441469941	105.470313772464	61.8530251424231	14.5616308640607	18.4331267100402	7.30126850248429	42.5601881271964	-2.54678365320742	0.000207331349551007	0.0606065265563545	TMEM119	12	108589846	108598320	-	3189	protein_coding	transmembrane protein 119 [Source:HGNC Symbol;Acc:HGNC:27884]	-	5	12	5	10	4	13	120	69	14	17	0.0336954629162647	0.0821809878883156	0.0386190655149339	0.0763147654654248	0.0291513236086443	0.0888903127785626	0.751053932075651	0.440455290995062	0.103693349594854	0.131262265189533
ENSG00000056558	10445.0753973616	9687.41844433533	14231.7336011075	11924.6537022457	18136.1720326849	8795.60402972814	6729.00601868318	7294.17486353473	6569.37575267197	7023.02127652533	12885.010635547	7282.23638822867	0.823223386589111	0.000210241272272421	0.0606065265563545	TRAF1	9	120902393	120929173	-	6449	protein_coding	TNF receptor associated factor 1 [Source:HGNC Symbol;Acc:HGNC:12031]	-	11037	10073	13121	11127	17721	9160	7656	8137	6316	6477	36.7802441431393	34.1123067038277	50.1142037290679	41.990283248867	63.8629028329104	30.9719605931708	23.6948489879104	25.6849780492082	23.1327429299676	24.7301649194712
ENSG00000198944	47.3184533721193	6.73204895367292	23.8623686627822	12.8602358611439	40.9371300325826	3.84087512215203	1.75783856287439	8.96420654238016	5.20058245145026	2.16860314235767	26.3420473764602	4.3864211642429	2.58104715767933	0.0002116323538448	0.0606065265563545	SOWAHA	5	132813587	132816797	+	3211	protein_coding	sosondowah ankyrin repeat domain family member A [Source:HGNC Symbol;Acc:HGNC:27033]	-	50	7	22	12	40	4	2	10	5	2	0.334646001993049	0.0476104586481592	0.168759663556321	0.0909502785683861	0.289515948265234	0.0271634724337816	0.0124318020834073	0.0633967441170637	0.0367796071381844	0.0153368151277565
ENSG00000133069	1080.7534750192	1565.6822423685	1926.34394295915	2800.31635876408	3867.53535982824	982.303812490381	900.892263473127	1199.41083537047	848.735056076683	896.717399364898	2248.12627578783	965.611873355111	1.21908088696391	0.000216700553516865	0.0609148775281703	TMCC2	1	205228176	205285632	+	5592	protein_coding	transmembrane and coiled-coil domain family 2 [Source:HGNC Symbol;Acc:HGNC:24239]	-	1142	1628	1776	2613	3779	1023	1025	1338	816	827	4.38889189113174	6.35816609102088	7.82279724858986	11.3719604365509	15.7058894296998	3.98909218144334	3.6584834944623	4.87075416472702	3.44667539030398	3.64152955662661
ENSG00000134326	318.926375728084	957.874393979747	595.47456344852	195.046910560682	255.857062703641	342.798104652068	1214.66644694621	1653.89610706914	3285.72799282628	3025.20138358896	464.635861284135	1904.45800701653	-2.03504961533492	0.000217714006447737	0.0609148775281703	CMPK2	2	6840570	6866635	-	4302	protein_coding	cytidine/uridine monophosphate kinase 2 [Source:HGNC Symbol;Acc:HGNC:27015]	-	337	996	549	182	250	357	1382	1845	3159	2790	1.68350897851554	5.05630849400153	3.14331723663371	1.0295894292562	1.3505865148182	1.80952009905855	6.41183051940172	8.73038154786146	17.3442932220792	15.9690576844352
ENSG00000250658	9.46369067442385	0	7.59257184724889	15.0036085046679	11.2577107589602	0	0	0	0	0	8.66351635706016	0	5.60193609472046	0.000229613505989832	0.0629604206241561	AC097652.1	4	187304083	187309682	-	2114	lincRNA	uncharacterized LOC339975 [Source:NCBI gene;Acc:339975]	-	10	0	7	14	11	0	0	0	0	0	0.101660199848598	0	0.0815603973027312	0.161170719913404	0.120931797642814	0	0	0	0	0
ENSG00000180279	37.8547626976954	51.9329490711911	21.6930624207111	42.8674528704796	29.6794192736224	99.8627531759527	77.3448967664734	63.6458664508991	89.4500181649445	78.0697131248763	36.8055292667399	81.6746495366292	-1.14647429117331	0.000230197906316239	0.0629604206241561	LINC01869	19	50808874	50818880	+	1416	lincRNA	long intergenic non-protein coding RNA 1869 [Source:HGNC Symbol;Acc:HGNC:25050]	-	40	54	20	40	29	104	88	71	86	72	0.607089442033718	0.832866007550334	0.347898869850633	0.687479624489378	0.475978735637541	1.60153224548495	1.2404058796272	1.0207099661407	1.43453974474309	1.25203000106507
ENSG00000232855	17.9810122814053	17.3109830237304	14.1004905734622	6.43011793057194	2.04685650162913	40.3291887825963	105.470313772464	17.9284130847603	41.6046596116021	58.5522848436572	11.5738920621598	52.7769720190159	-2.18519206393572	0.000235398613195664	0.0634688015810025	AF165147.1	21	28439346	28674848	-	6532	lincRNA	novel transcript	-	19	18	13	6	2	42	120	20	40	54	0.0625119961285791	0.0601826018927982	0.049021145102652	0.0223546650706589	0.00711601125137527	0.140206683227367	0.366673452141649	0.0623291320759007	0.144640928990459	0.203560297172551
ENSG00000100320	461.828104911884	358.722037102857	359.020183062769	423.316097095986	647.83008276562	200.685725132443	269.82821940122	274.304720196833	225.705278392941	267.822488081173	450.143300987823	247.669286240922	0.861819293045509	0.000237271421570587	0.0634688015810025	RBFOX2	22	35738736	36028425	-	10014	protein_coding	RNA binding fox-1 homolog 2 [Source:HGNC Symbol;Acc:HGNC:9906]	-	488	373	331	395	633	209	307	306	217	247	1.04729294278219	0.813478118552258	0.814154227598923	0.959958816580285	1.46909178238923	0.455097343390213	0.611892578508838	0.622043991213569	0.511834474116119	0.607344158362335
ENSG00000059573	5909.12845711025	6725.31690471925	6452.60141704052	7013.11528961046	7686.9695918682	4307.5414494935	3977.98866778476	4068.85334958635	4789.73643778569	5293.56027049508	6757.42633206974	4487.53603502908	0.590626235236513	0.000242335426293753	0.0641187929004622	ALDH18A1	10	95605929	95656706	-	3766	protein_coding	aldehyde dehydrogenase 18 family member A1 [Source:HGNC Symbol;Acc:HGNC:9722]	-	6244	6993	5949	6544	7511	4486	4526	4539	4605	4882	35.6318622550377	40.5534534085289	38.9089874331631	42.2888687886645	46.3521894377733	25.9743420201898	23.9871489156836	24.5350601430841	28.8819629202267	31.9200050846859
ENSG00000235880	12.302797876751	3.84688511638453	15.1851436944978	5.35843160880995	2.04685650162913	0	0	0	1.04011649029005	0	7.74802295961448	0.208023298058011	4.86432429280329	0.000255586695972558	0.066897756487785	AL158832.1	9	267966	273002	-	406	antisense	novel transcript	-	13	4	14	5	2	0	0	0	1	0	0.688134387251027	0.215168448584432	0.849353102945683	0.299714023484285	0.114487156389121	0	0	0	0.0581770041973941	0
ENSG00000132256	705.044955244577	1074.24266875038	635.606728926836	695.524422823531	704.118636560421	919.88959175541	1447.58005652706	1324.01330630955	1932.53643895892	1657.89710233244	762.907482461149	1456.38329917668	-0.932521665749867	0.000259108229255283	0.0670980054950224	TRIM5	11	5663557	5938619	-	4804	protein_coding	tripartite motif containing 5 [Source:HGNC Symbol;Acc:HGNC:16276]	-	745	1117	586	649	688	958	1647	1477	1858	1529	3.33279971997403	5.07802465497175	3.00456008148604	3.28779545811692	3.32842094294968	4.34838622842985	6.84281813683752	6.25870895704746	9.13524287308406	7.83700238870948
ENSG00000256612	3.78547626976954	33.6602447683646	14.1004905734622	8.57349057409592	2.04685650162913	21.1248131718361	75.587058203599	34.0639848610446	120.653512873646	96.5028398349165	12.4333117374643	69.5864417890085	-2.4812412336398	0.000265422295916613	0.0680095739705494	CYP2B7P	19	40924219	40950660	+	4064	transcribed_unprocessed_pseudogene	cytochrome P450 family 2 subfamily B member 7, pseudogene [Source:HGNC Symbol;Acc:HGNC:2616]	-	4	35	13	8	2	22	86	38	116	89	0.0211525258346394	0.188087085038434	0.0787908759376286	0.0479070446986693	0.0114374472180077	0.118041462824016	0.422366193174778	0.190343108358166	0.674189023051297	0.53923962726318
ENSG00000240457	1.89273813488477	0	0	0	1.02342825081457	17.2839380496841	4.39459640718599	5.3785239254281	12.4813978834806	14.0959204253249	0.583233277139867	10.7268753382207	-4.15215990089778	0.000277249006836419	0.0702581582314393	RN7SL472P	14	102077180	102077472	-	293	misc_RNA	RNA, 7SL, cytoplasmic 472, pseudogene [Source:HGNC Symbol;Acc:HGNC:46488]	-	2	0	0	0	1	18	5	6	12	13	0.146696015344666	0	0	0	0.0793204530614049	1.33958564823183	0.340601676534308	0.416860638962235	0.967366431568956	1.09249944347771
ENSG00000119333	842.268470023723	1089.63020921592	837.352209439449	1467.13857449216	1913.81082902324	639.505707838312	651.279187544963	400.700032444393	602.22744787794	676.604180415594	1230.0400584389	594.063311224241	1.05011732256776	0.000280539822398032	0.0702581582314393	WDR34	9	128633661	128656787	-	2604	protein_coding	WD repeat domain 34 [Source:HGNC Symbol;Acc:HGNC:28296]	-	890	1133	772	1369	1870	666	741	447	579	624	7.34522271916833	9.50240553110039	7.30234918154684	12.7945660713437	16.6898884166184	5.57697696331847	5.67965067568303	3.49440954592441	5.25188213698088	5.90050390670912
ENSG00000269584	0	0	0	0	0	9.60218780538007	4.39459640718599	10.7570478508562	2.08023298058011	4.33720628471535	0	6.23425426574354	-5.06363392029102	0.000282856770465905	0.0702581582314393	TDGF1P7	19	39534463	39535021	+	559	processed_pseudogene	teratocarcinoma-derived growth factor 1 pseudogene 7 [Source:HGNC Symbol;Acc:HGNC:11707]	-	0	0	0	0	0	10	5	12	2	4	0	0	0	0	0	0.390080098322328	0.178526460151256	0.436995231541807	0.0845075624477352	0.176195038909575
ENSG00000118515	726.811443795752	1327.17536515266	1263.62088600642	945.227335794075	1013.19396830642	2095.19737913393	2595.44863808404	3648.43206274872	1492.56716356623	1486.57745408619	1055.20579981107	2263.64453952382	-1.10129973458821	0.000289768470955744	0.0712479204040882	SGK1	6	134169246	134318112	-	9992	protein_coding	serum/glucocorticoid regulated kinase 1 [Source:HGNC Symbol;Acc:HGNC:10810]	-	768	1380	1165	882	990	2182	2953	4070	1435	1371	1.6518276699819	3.01627748130719	2.87183692784427	2.14822245991863	2.30269053437968	4.76176460135589	5.89868791005009	8.2918081226457	3.39216417288268	3.3785513329381
ENSG00000171855	5.67821440465431	13.4640979073458	1.08465312103556	8.57349057409592	0	15.3635004886081	24.6097398802415	16.1355717762843	95.6907171066848	62.8894911283725	5.76009120142632	42.9378040760383	-2.88944960669171	0.000293885469323574	0.0715376009427443	IFNB1	9	21077105	21077963	-	859	protein_coding	interferon beta 1 [Source:HGNC Symbol;Acc:HGNC:5434]	-	6	14	1	8	0	16	28	18	92	58	0.150111522104728	0.355942218205446	0.0286743189585854	0.226652188190212	0	0.406155576181013	0.650592818227581	0.426566358146455	2.52971764933768	1.66257146435571
ENSG00000149257	1227.44068047277	1815.7297749335	2141.10526092419	1499.28916414502	1868.7799859874	5449.24157955319	2316.83122586845	3049.62306571773	3037.14015164695	3097.84958885794	1710.46897329258	3390.13712232885	-0.986991031908376	0.000303108020448768	0.0724909909183367	SERPINH1	11	75562056	75572783	+	6281	protein_coding	serpin family H member 1 [Source:HGNC Symbol;Acc:HGNC:1546]	-	1297	1888	1974	1399	1826	5675	2636	3402	2920	2857	4.43779385824673	6.56474448959273	7.74113480834717	5.42065808167277	6.75654675306587	19.7016533658714	8.37646946880813	11.0258676662052	10.9807358726468	11.2002299564576
ENSG00000126860	1853.93700311963	1812.84461109621	1142.13973645044	1522.86626322379	1647.71948381145	2592.59070745262	2402.9653154493	2659.68008112419	2373.5458308419	2558.95170798206	1595.9014195403	2517.54672857001	-0.657470980148321	0.000303758157656328	0.0724909909183367	EVI2A	17	31317560	31321884	-	2071	protein_coding	ecotropic viral integration site 2A [Source:HGNC Symbol;Acc:HGNC:3499]	-	1959	1885	1053	1421	1610	2700	2734	2967	2282	2360	20.3287314726313	19.8781464734611	12.5237545652595	16.6984850519261	18.0675216430017	28.4281937420517	26.3489193827065	29.1638400233123	26.0263297792622	28.0593364474972
ENSG00000142871	7.57095253953908	7.69377023276905	4.33861248414222	6.43011793057194	9.21085425733109	43.2098451242103	72.0713810778502	82.4707001898975	9.36104841261047	4.33720628471535	7.04886148887068	42.2900362178568	-2.58606970363379	0.00031098395059295	0.0734948672362484	CYR61	1	85580761	85583962	+	2455	protein_coding	cysteine rich angiogenic inducer 61 [Source:HGNC Symbol;Acc:HGNC:2654]	-	8	8	4	6	9	45	82	92	9	4	0.0700316619079222	0.0711677312629568	0.0401323665750303	0.0594788888967592	0.0852008288077087	0.399693070195445	0.666663615512283	0.762857799312017	0.0865901317056122	0.0401193591651536
ENSG00000271913	55.8357749791007	53.8563916293834	58.57126853592	51.4409434445755	57.3119820456157	98.9025343954147	87.8919281437197	136.255939444178	82.1692027329142	107.345855546705	55.4032721269191	102.513092052586	-0.888640301746397	0.000316197156031085	0.0740083766548911	AL035530.2	6	158988178	159088114	+	5659	antisense	novel transcript, antisense to TAGAP	-	59	56	54	48	56	103	100	152	79	99	0.224062026618064	0.21611900720161	0.235039222338388	0.206426113789071	0.229985862136691	0.396883580510774	0.352699385843973	0.546778153290396	0.329734799898784	0.430765579090598
ENSG00000129932	864.034958574897	1242.5438925922	1485.97477581871	1842.22878710886	1989.54451958352	818.106401018382	768.17545197611	680.383276566654	812.330978916531	890.211589937825	1484.86538673564	793.841539683101	0.903406920882392	0.0003360461927445	0.0779051087979677	DOHH	19	3490822	3500940	-	2031	protein_coding	deoxyhypusine hydroxylase [Source:HGNC Symbol;Acc:HGNC:28662]	-	913	1292	1370	1719	1944	852	874	759	781	821	9.66088241478	13.8930379175112	16.6148689217292	20.5981893634674	22.2453449040629	9.14734949619787	8.58906534025195	7.60745009986006	9.08277378283353	9.95356658814885
ENSG00000198920	907.567935677247	959.797836537939	924.124459122294	906.646628210643	1134.98193015335	709.601678817587	578.328887185676	728.789991895507	632.390826096352	589.860054721287	966.623757940295	647.794287743282	0.577251381433714	0.000348574257506143	0.0800471186435334	KIAA0753	17	6578148	6640927	-	6299	protein_coding	KIAA0753 [Source:HGNC Symbol;Acc:HGNC:29110]	-	959	998	852	846	1109	739	658	813	608	544	3.27192199266961	3.46021881826595	3.33161080609334	3.2686005375548	4.09178441917983	2.55822318934834	2.0849645856725	2.62740000916958	2.27986619020771	2.12653621813963
ENSG00000122557	1636.27211760788	1503.17035922725	1296.16047963749	1525.00963586731	1300.77730678531	1939.64193668677	1916.92295281453	2231.19100839842	2388.10746170596	2217.39671306072	1452.27797982505	2138.65201453328	-0.558185308335964	0.000353843389498024	0.0804977176370177	HERPUD2	7	35632659	35695571	-	3246	protein_coding	HERPUD family member 2 [Source:HGNC Symbol;Acc:HGNC:21915]	-	1729	1563	1195	1423	1271	2020	2181	2489	2296	2045	11.4472830076343	10.5161093473361	9.06787793671678	10.6688959026349	9.10017704295329	13.5696440364635	13.4107030906191	15.6093076710034	16.707087820305	15.5128034276552
ENSG00000168004	1.89273813488477	2.88516383728839	0	4.28674528704796	2.04685650162913	8.64196902484206	7.91027353293478	17.9284130847603	12.4813978834806	26.0232377082921	2.22230075217005	14.597058246862	-2.70801480455312	0.000372614784218069	0.0839832321984837	HRASLS5	11	63461404	63491194	-	3268	protein_coding	HRAS like suppressor family member 5 [Source:HGNC Symbol;Acc:HGNC:24978]	-	2	3	0	4	2	9	9	20	12	24	0.0131523661248431	0.0200485901450305	0	0.0297879788334443	0.0142233125746583	0.0600518046101479	0.0549673574676236	0.124581973904462	0.0867314456700441	0.180831750459827
ENSG00000198496	186.43470628615	153.875404655381	213.676664844005	200.405342169492	144.303383364854	341.83788587153	391.119080239553	338.84700730197	222.584928922071	289.508519504749	179.739100263976	316.779484367975	-0.818978842913383	0.000395551707418134	0.0882171879958162	NBR2	17	43125610	43153671	+	2096	bidirectional_promoter_lncRNA	neighbor of BRCA1 lncRNA 2 [Source:HGNC Symbol;Acc:HGNC:20691]	-	197	160	197	187	141	356	445	378	214	267	2.0199047475452	1.66714484971907	2.31505452153086	2.17126794761202	1.56343791857148	3.70360209382331	4.23753335829444	3.67119777414308	2.41157005376259	3.13664577079804
ENSG00000145632	74.7631563279484	80.784587444075	145.343518218765	75.0180425233393	76.7571188110924	417.695169534033	308.500667784456	436.556858613914	85.2895522037843	121.44177597203	90.5332846650439	273.896804821643	-1.59848806934859	0.000404125875790642	0.0882171879958162	PLK2	5	58453982	58460260	-	4768	protein_coding	polo like kinase 2 [Source:HGNC Symbol;Acc:HGNC:19699]	-	79	84	134	70	75	435	351	487	82	112	0.356079348488149	0.384758010199427	0.692237029791721	0.357293311552995	0.365576123327259	1.98938395781353	1.46931620049571	2.07921775147372	0.406214098938684	0.578398647024468
ENSG00000261373	176.971015611726	150.990240818093	173.544499365689	342.939622963837	481.011277882846	118.106910006175	134.474650059891	86.0563828068495	100.891299558135	108.430157117884	265.091331328438	109.591879909787	1.27381945017761	0.000404673505356419	0.0882171879958162	VPS9D1-AS1	16	89711856	89718165	+	1753	antisense	VPS9D1 antisense RNA 1 [Source:HGNC Symbol;Acc:HGNC:48915]	-	187	157	160	320	470	123	153	96	97	100	2.29253319359658	1.95597080000982	2.24814512131658	4.44253804119548	6.2311577815665	1.5299907199286	1.74202310979538	1.11479901623215	1.30697477427369	1.40463529307547
ENSG00000126822	158.990003330321	162.530896167246	186.560336818116	66.4445519492433	59.3588385472448	506.995516124068	220.608739640737	302.093760478211	296.433199732665	280.834106935319	126.776925362434	321.3930645822	-1.34160280223519	0.000408665238361029	0.0882171879958162	PLEKHG3	14	64704102	64750247	+	11910	protein_coding	pleckstrin homology and RhoGEF domain containing G3 [Source:HGNC Symbol;Acc:HGNC:20364]	-	168	169	172	62	58	528	251	337	285	259	0.303147130954066	0.309898571183296	0.35571564042763	0.12669019981774	0.113179830337995	0.966691193787002	0.420635921030438	0.576003867223203	0.565210844305665	0.53546796659041
ENSG00000266651	53.9430368442159	14.425819186442	50.9786966886711	139.319221829059	189.334226400695	11.5226253664561	17.5783856287439	17.0319924305223	34.3238441795717	24.9389361371133	89.6002001898165	21.0791567484815	2.09010667187294	0.000409520263064959	0.0882171879958162	AC093484.4	17	16440479	16440952	-	304	lincRNA	novel transcript	-	57	15	47	130	185	12	20	19	33	23	4.0295561714988	1.07761172029539	3.80811933985186	10.4071751049346	14.1433064414258	0.860742532745454	1.3131090950599	1.27229340849932	2.56399836262068	1.86294376254967
ENSG00000176014	715.455014986443	1136.75455189163	463.146882682182	968.804434872839	837.164309166315	520.4385790516	415.728820119794	284.165347393451	423.327411548051	435.889231613892	824.265038719881	415.909877945358	0.98715809095272	0.000417817608065146	0.0892150545221209	TUBB6	18	12307669	12344320	+	4117	protein_coding	tubulin beta 6 class V [Source:HGNC Symbol;Acc:HGNC:20776]	-	756	1182	427	904	818	542	473	317	407	402	3.94636154566023	6.27019778528543	2.55466103322235	5.34380567186283	4.61769498835054	2.87067495820992	2.2931088534959	1.56742097836011	2.3350217458309	2.40431119466127
ENSG00000172139	0	0.961721279096131	2.16930624207111	0	0	7.68175024430405	14.0627085029952	14.3427304678083	3.12034947087016	10.8430157117884	0.626205504233449	10.0101108795532	-4.03141221397785	0.000428384404847126	0.0906759407199021	SLC9C1	3	112140887	112294258	-	4250	protein_coding	solute carrier family 9 member C1 [Source:HGNC Symbol;Acc:HGNC:31401]	-	0	1	2	0	0	8	16	16	3	10	0	0.0051387288308988	0.011591171757847	0	0	0.0410456046987636	0.0751407369220157	0.0766369676649004	0.0166728449676296	0.0579370745590895
ENSG00000119943	200.630242297786	230.813106983072	237.539033506787	91.0933373497691	101.319396830642	328.394822943998	445.612075688659	392.632246556251	330.757043912237	357.819518489016	172.279023393611	371.043141518032	-1.10659746002974	0.00043412035080645	0.0907777939445674	PYROXD2	10	98383565	98415184	-	3867	protein_coding	pyridine nucleotide-disulphide oxidoreductase domain 2 [Source:HGNC Symbol;Acc:HGNC:23517]	-	212	240	219	85	99	342	507	438	318	330	1.17819623599034	1.3554443774287	1.39494221794881	0.534943416107716	0.594995702599476	1.92849063969656	2.61684611589594	2.30572335318419	1.94236272508848	2.10128645123152
ENSG00000266524	1.89273813488477	1.92344255819226	2.16930624207111	0	0	24.9656882939882	7.91027353293478	12.5498891593322	2.08023298058011	19.5174282812191	1.19709738702963	13.4047024496109	-3.47160949375079	0.000439008867489713	0.0907777939445674	GDF10	10	47300386	47313547	+	2458	protein_coding	growth differentiation factor 10 [Source:HGNC Symbol;Acc:HGNC:4215]	-	2	2	2	0	0	26	9	14	2	18	0.0174865469877898	0.0177702176821154	0.0200416924210129	0	0	0.230651918186197	0.0730810920277436	0.115945371645178	0.0192187662360797	0.18031676988488
ENSG00000225101	1.89273813488477	9.61721279096131	0	6.43011793057194	4.09371300325826	7.68175024430405	23.7308205988043	14.3427304678083	38.4843101407319	58.5522848436572	4.40675637193526	28.5583792590612	-2.6872341303457	0.000440053392714607	0.0907777939445674	OR52K3P	11	4393783	4476361	+	2160	transcribed_unprocessed_pseudogene	olfactory receptor family 52 subfamily K member 3 pseudogene [Source:HGNC Symbol;Acc:HGNC:15224]	-	2	10	0	6	4	8	27	16	37	54	0.0198990428222163	0.101109247830185	0	0.0676021630747888	0.0430386902722067	0.080761027763771	0.24949072806138	0.150790329896216	0.404599517154284	0.615581417190326
ENSG00000162630	7.57095253953908	5.77032767457679	0	8.57349057409592	1.02342825081457	26.8861258550642	14.0627085029952	34.0639848610446	22.8825627863812	19.5174282812191	4.58763980780527	23.4825620573408	-2.34776282547544	0.000464869761707867	0.0936083416248565	B3GALT2	1	193179045	193186654	-	3274	protein_coding	beta-1,3-galactosyltransferase 2 [Source:HGNC Symbol;Acc:HGNC:917]	-	8	6	0	8	1	28	16	38	22	18	0.0525130513084755	0.0400236973695538	0	0.0594667775367721	0.00709862331917888	0.186485452014083	0.0975406633838017	0.236271958572874	0.158716249691852	0.135375265845154
ENSG00000176678	0	0	0	0	0	7.68175024430405	12.3048699401208	0.896420654238016	4.16046596116021	6.50580942707302	0	6.30986324537921	-5.07865958503713	0.000468303407542382	0.0936083416248565	FOXL1	16	86576368	86582160	+	3742	protein_coding	forkhead box L1 [Source:HGNC Symbol;Acc:HGNC:3817]	Fork	0	0	0	0	0	8	14	1	4	6	0	0	0	0	0	0.0466178033056508	0.0746738683668482	0.00544005733190517	0.0252483845046948	0.039481437767418
ENSG00000283757	0	0.961721279096131	2.16930624207111	0	2.04685650162913	6.72153146376605	17.5783856287439	15.2391511220463	13.5215143737707	3.25290471353651	1.03557680455928	11.2626974603727	-3.46572654684968	0.000468539887710946	0.0936083416248565	AL031686.1	20	46455033	46496731	-	4273	processed_transcript	novel transcript	-	0	1	2	0	2	7	20	17	13	3	0	0.00511106892846241	0.0115287807093025	0	0.0108780214121187	0.0357215872861051	0.0934203521877389	0.0809884875056905	0.0718601048803758	0.0172875661275074
ENSG00000134802	3273.49060428321	4273.88936430321	6198.7925867182	4224.58748038576	5611.45709921626	2265.15610328916	2542.71348119781	3183.18974319919	2848.87906690445	2886.41078247806	4716.44342698133	2745.26983541374	0.780715630143348	0.000472241719530119	0.0936083416248565	SLC43A3	11	57406954	57427580	-	4517	protein_coding	solute carrier family 43 member 3 [Source:HGNC Symbol;Acc:HGNC:17466]	-	3459	4444	5715	3942	5483	2359	2893	3551	2739	2662	16.4572176780629	21.4866441065277	31.1639443251501	21.2387827457813	28.211161153809	11.3878949332696	12.7832929162112	16.0032371700902	14.322516423654	14.5112041847301
ENSG00000148296	2068.76278142905	2065.77730749849	3336.39300030537	2845.32718427808	3354.79780617015	1770.64343131208	1738.50233868278	1711.26702894037	1510.24914390116	1469.22862894732	2734.21161593623	1639.97811435674	0.737262149077384	0.000473002465691289	0.0936083416248565	SURF6	9	133328774	133336398	-	4626	protein_coding	surfeit 6 [Source:HGNC Symbol;Acc:HGNC:11478]	-	2186	2148	3076	2655	3278	1844	1978	1909	1452	1355	10.1554803757272	10.14082479405	16.3782304788514	13.9676064563085	16.468578993653	8.69202345504243	8.53424401392841	8.40054688050223	7.41375747912109	7.21238928052652
ENSG00000214552	23.6592266860596	15.3875404655381	29.28563426796	22.5054127570018	24.5622780195496	9.60218780538007	7.03135425149758	8.06778588814214	7.28081543203037	7.59011099825186	23.0800184392218	7.9144508750604	1.54153178108162	0.000483604315992792	0.0949346472572301	COPS8P2	3	68145004	68145630	+	627	processed_pseudogene	COP9 signalosome subunit 8 pseudogene 2 [Source:HGNC Symbol;Acc:HGNC:45270]	-	25	16	27	21	24	10	8	9	7	7	0.856896580860989	0.557310303829534	1.06067540607093	0.815107420806066	0.889603550124082	0.347774760705234	0.254663582072222	0.292201356975921	0.263698637845286	0.274900792365696
ENSG00000116096	96.5296448791233	75.0142597694983	118.227190192876	628.008184552526	584.377531215117	88.3401278094966	61.5243497006038	93.2277480407537	45.7651255727623	87.8284272654858	300.431362121828	75.3371556778204	1.99521222863627	0.000493969207452703	0.0961935875825095	SPR	2	72887360	72892158	+	1480	protein_coding	sepiapterin reductase [Source:HGNC Symbol;Acc:HGNC:11257]	-	102	78	109	586	571	92	70	104	44	81	1.4811341603347	1.15100581583983	1.8140575394671	9.63604886639017	8.96658767468394	1.35547562814329	0.944018971043061	1.43047042685329	0.702212164177195	1.34762418357882
ENSG00000106366	7.57095253953908	6.73204895367292	16.2697968155333	12.8602358611439	23.538849768735	57.6131268322804	72.9503003592874	91.4349067322776	33.2837276892817	10.8430157117884	13.3943767877248	53.2250154649831	-1.99735392753397	0.000502631333654739	0.0971035866970132	SERPINE1	7	101127089	101139266	+	3190	protein_coding	serpin family E member 1 [Source:HGNC Symbol;Acc:HGNC:8583]	-	8	7	15	12	23	60	83	102	32	10	0.0538958401203602	0.047923881730169	0.115820877674411	0.0915490108097454	0.167567565260441	0.410134372969621	0.519316123613657	0.650903712436017	0.236939071640296	0.0771888924376585
ENSG00000136213	404.099591797898	477.013754431681	418.676104719725	222.910754926494	250.739921449569	610.699144422172	865.735492215639	462.553057586816	841.454240644653	796.961654816445	354.688025465073	715.480717937145	-1.01191928765034	0.000508157327514512	0.0973981548532146	CHST12	7	2403560	2448483	+	16143	protein_coding	carbohydrate sulfotransferase 12 [Source:HGNC Symbol;Acc:HGNC:17423]	-	427	496	386	208	245	636	985	516	809	735	0.568459554475207	0.671030191137624	0.588964791821469	0.313575541785306	0.352723702100784	0.859089617022533	1.21785723664974	0.65068787589484	1.1837000394382	1.12111092519331
ENSG00000105383	57.7285131139855	18.2727043028265	15.1851436944978	10.7168632176199	28.6559910228078	96.0218780538007	39.5513676646739	34.0639848610446	170.579104407569	190.837076527475	26.1118430703475	106.210682302913	-2.01910067897504	0.000517313788132422	0.0983785330524954	CD33	19	51225064	51243860	+	5975	protein_coding	CD33 molecule [Source:HGNC Symbol;Acc:HGNC:1659]	-	61	19	14	10	28	100	45	38	164	176	0.219405680523449	0.0694480925682138	0.0577133656562255	0.0407310103881573	0.10891129655494	0.364945230062229	0.150320773392631	0.129465170270726	0.648310903343814	0.725304297409188
ENSG00000205336	485.487331597944	610.693012226043	528.226069944316	163.968007229584	271.20848646586	1831.13721448598	926.380922634806	631.976561237801	986.03043279497	899.970304078435	411.916581492749	1055.0990870464	-1.35672717918939	0.000527834832876377	0.0984020065579427	ADGRG1	16	57610652	57665580	+	8659	protein_coding	adhesion G protein-coupled receptor G1 [Source:HGNC Symbol;Acc:HGNC:4512]	-	513	635	487	153	265	1907	1054	705	948	830	1.27322620224284	1.60158730019496	1.38531168413233	0.430018147841479	0.711264185004364	4.80229190267791	2.42950204297674	1.65740497146002	2.5859372666043	2.36023825507782
ENSG00000227076	5.67821440465431	2.88516383728839	15.1851436944978	11.7885495393819	12.2811390097748	0.960218780538007	0	1.79284130847603	0	0	9.56364209711943	0.550612017802808	4.06201603096728	0.000528395978539228	0.0984020065579427	AL158166.1	10	127934698	127936167	+	371	sense_intronic	novel transcript	-	6	3	14	11	12	1	0	2	0	0	0.347562796463509	0.176600519121185	0.929480754166974	0.721575648992355	0.751726989121024	0.0587748719574614	0	0.109739593185925	0	0
ENSG00000179241	18.9273813488477	11.5406553491536	2.16930624207111	48.2258844792895	48.1011277882846	7.68175024430405	1.75783856287439	0	0	0	25.7928710415293	1.88791776143569	3.76007108548841	0.0005295646561125	0.0984020065579427	LDLRAD3	11	35943981	36232136	+	4575	protein_coding	low density lipoprotein receptor class A domain containing 3 [Source:HGNC Symbol;Acc:HGNC:27046]	-	20	12	2	45	47	8	2	0	0	0	0.0939495792262016	0.0572841902460849	0.0107677551848852	0.239378151215646	0.238758898165816	0.0381297967146984	0.00872535879558926	0	0	0
ENSG00000137801	6.6245834720967	1.92344255819226	21.6930624207111	6.43011793057194	19.4451367654767	134.430629275321	99.3178788024033	39.4425087864727	14.5616308640607	20.6017298523979	11.2232686294098	61.6708755161311	-2.46424268160167	0.000548247842573491	0.099486820896617	THBS1	15	39581079	39599466	+	9158	protein_coding	thrombospondin 1 [Source:HGNC Symbol;Acc:HGNC:11785]	-	7	2	20	6	19	140	113	44	14	19	0.0164268141227293	0.00476951245497268	0.0537917448906417	0.0159446027780677	0.0482176198070366	0.333344272709166	0.246276062641939	0.0978046035797688	0.0361081122360764	0.0510855947875789
ENSG00000248569	112.617919025644	75.9759810485944	142.089558855658	99.666827923865	109.506822837159	44.1700639047483	55.3719147305434	38.5460881322347	79.048853262044	47.7092691318688	107.971421938184	52.9692378322879	1.02862385694233	0.00055287576913706	0.099486820896617	CRSP8P	5	80351021	80351956	-	936	processed_pseudogene	mediator complex subunit 27 pseudogene [Source:NCBI gene;Acc:441089]	-	119	79	131	93	107	46	63	43	76	44	2.73229164905047	1.84329936428875	3.44732098086608	2.41807737152129	2.65681145718815	1.07163671455773	1.3434116126382	0.935190026760186	1.91785218110555	1.15750351950318
ENSG00000178381	255.519648209444	775.147350951482	1075.97589606727	652.656969953052	636.57237200666	2432.23417110277	1682.2515046708	2336.07222494427	1099.40313023659	993.220239199815	679.174447437582	1708.63625403085	-1.3312626600722	0.000556880614767393	0.099486820896617	ZFAND2A	7	1152071	1160759	-	2281	protein_coding	zinc finger AN1-type containing 2A [Source:HGNC Symbol;Acc:HGNC:28073]	-	270	806	992	609	622	2533	1914	2606	1057	916	2.5438671139668	7.71710460773513	10.7120517604303	6.49763184240101	6.33749903052556	24.2144999990884	16.7479264711787	23.2571442177938	10.9452853727655	9.88816445675298
ENSG00000272542	0	0	0	0	0	12.4828441469941	5.27351568862318	2.68926196271405	6.24069894174032	2.16860314235767	0	5.77098477648586	-4.94947978263262	0.000560449627735442	0.099486820896617	AL137246.1	13	102888858	102889834	+	977	lincRNA	novel transcript	-	0	0	0	0	0	13	6	3	6	2	0	0	0	0	0	0.290144531679464	0.122574769160146	0.0625077621371213	0.145055457753175	0.0504058478763829
ENSG00000111537	42044.3385592628	70547.0644280967	48367.9366263386	102319.251570226	159537.112878229	41128.0908080039	36797.7135559311	43113.3513655774	28366.0569231903	30069.8511719315	84563.1408124305	35895.0127649268	1.23624092169174	0.000569485013712437	0.099486820896617	IFNG	12	68154768	68159747	-	1218	protein_coding	interferon gamma [Source:HGNC Symbol;Acc:HGNC:5438]	-	44427	73355	44593	95475	155885	42832	41867	48095	27272	27732	783.890933907728	1315.30679549259	901.790545706116	1907.67975947748	2974.47172895303	766.808055926122	686.070825073616	803.822022749096	528.867752823777	560.633952759347
ENSG00000165891	452.36441423746	630.889159087062	491.347863829107	356.871545146743	548.557542436607	366.803574165519	290.043362874275	291.336712627355	200.74248262598	219.028917378125	496.006104947396	273.591009934251	0.857757398062027	0.000570155688261572	0.099486820896617	E2F7	12	77021247	77065580	-	6303	protein_coding	E2F transcription factor 7 [Source:HGNC Symbol;Acc:HGNC:23820]	E2F	478	656	453	333	536	382	330	325	193	202	1.62980832405854	2.27300904022622	1.77026046539702	1.28576032197457	1.97637926580795	1.32154409067989	1.04498734266547	1.04964710839227	0.723248246057339	0.789131818324264
ENSG00000107242	120.188871565183	162.530896167246	117.14253707184	563.707005246806	744.032338342189	101.783190737029	123.048699401208	121.91320897637	84.2494357134943	62.8894911283725	341.520329678653	98.7768051912947	1.78871402985467	0.000571441515440051	0.099486820896617	PIP5K1B	9	68705414	69009176	+	4918	protein_coding	phosphatidylinositol-4-phosphate 5-kinase type 1 beta [Source:HGNC Symbol;Acc:HGNC:8995]	-	127	169	108	526	727	106	140	136	81	58	0.554972084891254	0.750486373077076	0.540905636117503	2.60291695808093	3.43556913929706	0.46998385819421	0.568177339220712	0.562934212463303	0.389021748685543	0.290392209817315
ENSG00000139055	59.6212512488703	104.827619421478	84.6029434407734	49.2975708010515	59.3588385472448	114.266034884023	165.236824910193	129.084574210274	152.897124072638	134.453394826176	71.5416446918837	139.187590580661	-0.959515400973449	0.000571621419377348	0.099486820896617	ERP27	12	14914035	14939082	-	2426	protein_coding	endoplasmic reticulum protein 27 [Source:HGNC Symbol;Acc:HGNC:26495]	-	63	109	78	46	58	119	188	144	147	124	0.55809186876488	0.981251496666887	0.791935992936165	0.461455820494024	0.555635523217443	1.06960091593156	1.54671910554129	1.20831162950636	1.43121185676376	1.25856711841056
ENSG00000155189	2308.19415549198	2639.92491111888	3123.8009885824	2733.87180681484	3607.58458412134	1697.6668039912	1625.12175137738	2338.76148690698	1571.61601682827	1631.87386462415	2882.67528922589	1773.0079847456	0.701056145620953	0.000572186136123835	0.099486820896617	AGPAT5	8	6708357	6759666	+	4684	protein_coding	1-acylglycerol-3-phosphate O-acyltransferase 5 [Source:HGNC Symbol;Acc:HGNC:20886]	-	2439	2745	2880	2551	3525	1768	1849	2609	1511	1505	11.1905351577405	12.7988247701693	15.1447419210127	13.2542960037069	17.4902107030627	8.23059013947773	7.87887884176758	11.3387310086242	7.61947353906032	7.91161428583639
ENSG00000225217	22.7128576186172	40.3922937220375	80.2643309566312	0	4.09371300325826	1791.76824448392	520.320214610821	1382.28064883502	28.0831452378314	27.1075392794709	29.4926390601088	749.911958489413	-4.66855677843608	0.000598685841621688	0.103119930645178	HSPA7	1	161606291	161608217	+	1927	unprocessed_pseudogene	heat shock protein family A (Hsp70) member 7 [Source:HGNC Symbol;Acc:HGNC:5240]	-	24	42	74	0	4	1866	592	1542	27	25	0.267661229866034	0.476005758337019	0.945880518381648	0	0.0482426419242172	21.1152158837276	6.13174928956252	16.2895812010873	0.330947752990054	0.319450657597471
ENSG00000198722	170.346432139629	175.033272795496	265.740014653711	495.119080654039	686.720356296574	121.947785128327	156.447632095821	164.044979725557	135.215143737707	114.935966544957	358.59183130789	138.518301446474	1.37146291467767	0.000603094880194723	0.103119930645178	UNC13B	9	35161992	35405338	+	17916	protein_coding	unc-13 homolog B [Source:HGNC Symbol;Acc:HGNC:12566]	-	180	182	245	462	671	127	178	183	130	106	0.21591727643664	0.2218579342878	0.336830419537234	0.627572659220746	0.870430845793224	0.154571089641645	0.198300288434587	0.207930068100358	0.171387713861267	0.145683478951048
ENSG00000103855	165.614586802417	95.210406630517	187.644989939151	564.778691568568	826.930026658169	125.788660250479	104.591394491026	87.8492241153256	134.175027247417	95.4185382637377	368.035740319765	109.564568873597	1.74800306871486	0.000605790406797326	0.103119930645178	CD276	15	73683966	73714518	+	5542	protein_coding	CD276 molecule [Source:HGNC Symbol;Acc:HGNC:19137]	-	175	99	173	527	808	131	119	98	129	88	0.678621272717229	0.390133553879586	0.768892911851045	2.31423355802038	3.38842319371513	0.515430810538538	0.42857302979869	0.359970419438278	0.549794734362021	0.390986392730052
ENSG00000146859	827.126564944645	1244.46733515039	923.039806001258	587.28410432557	684.673499794944	1393.27745056065	1611.05904287438	1737.26322791327	1358.39213631881	1400.91762996306	853.318262043362	1500.18189752603	-0.813893979256679	0.00061699497455172	0.104092453080801	TMEM140	7	135148072	135166215	+	2313	protein_coding	transmembrane protein 140 [Source:HGNC Symbol;Acc:HGNC:21870]	-	874	1294	851	548	669	1451	1833	1938	1306	1292	8.12066774783676	12.2180887183432	9.0623368904438	5.7659121190637	6.72207403706762	13.6790954807663	15.8172591279381	17.0563225295058	13.3365940326889	13.7541061999118
ENSG00000170581	5426.48023271464	7253.30188694302	6210.72377104959	4041.32911936446	4206.29011084786	5811.24405981602	9505.51202874329	10557.1460449611	14561.6308640607	13772.7985571136	5427.62502418392	10841.6663109389	-0.99816245124148	0.000620056104540145	0.104092453080801	STAT2	12	56341597	56360155	-	6109	protein_coding	signal transducer and activator of transcription 2 [Source:HGNC Symbol;Acc:HGNC:11363]	STAT	5734	7542	5726	3771	4110	6052	10815	11777	14000	12702	20.1717466796522	26.9625543593411	23.0869995345462	15.0227520877084	15.6359582894313	21.60202157589	35.3346501749396	39.2438683172932	54.1296598228823	51.1973492299985
ENSG00000285492	0	1.92344255819226	0	0	1.02342825081457	7.68175024430405	10.5470313772464	18.8248337389983	10.4011649029005	2.16860314235767	0.589374161801366	9.92467668116139	-4.04663132474168	0.000625313442507201	0.104256026147331	AL356417.3	6	159051674	159121495	-	12865	lincRNA	novel transcript	-	0	2	0	0	1	8	12	21	10	2	0	0.00339519588516438	0	0	0.00180652100637323	0.0135595662627085	0.0186172638118092	0.0332289611547433	0.0183597852344672	0.00382794507386134
ENSG00000189306	2482.32606390138	1808.99772597982	1782.08507786142	3329.7294017145	3884.93364009209	1843.62005863297	1174.2361600001	1102.59740471276	1257.50083676067	1433.44667709842	2657.61438190984	1362.28022744098	0.964141024515933	0.000641764383260994	0.106270942975096	RRP7A	22	42509968	42519802	-	4082	protein_coding	ribosomal RNA processing 7 homolog A [Source:HGNC Symbol;Acc:HGNC:24286]	-	2623	1881	1643	3107	3796	1920	1336	1230	1209	1322	13.8096042303986	10.0637635855984	9.91404392357986	18.523853856544	21.6125499430623	10.2563735406024	6.53247648584035	6.13393784401437	6.99569211619492	7.97450890274974
ENSG00000234964	138.169883846588	120.215159887016	125.819762040125	859.492430053116	967.139697019764	72.0164085403505	74.7081389221618	53.785239254281	142.495959169737	174.572552959793	442.167386569322	103.515659769265	2.09562412323892	0.000651698947098828	0.107186863312701	FABP5P7	11	59781318	59781722	-	405	processed_pseudogene	fatty acid binding protein 5 pseudogene 7 [Source:HGNC Symbol;Acc:HGNC:31070]	-	146	125	116	802	945	75	85	60	137	161	7.74736067211622	6.74061652201231	7.05487367483773	48.1928309208717	54.2287497429805	4.03805138818855	4.18898012547503	3.01580659792432	7.98992920362334	9.78850451038445
ENSG00000104332	52.9966677767736	5.77032767457679	8.67722496828445	11.7885495393819	12.2811390097748	0.960218780538007	0	1.79284130847603	4.16046596116021	4.33720628471535	18.3027817937583	2.25014646697792	3.0584237353638	0.000659791442601956	0.107789552320918	SFRP1	8	41261958	41309497	-	4761	protein_coding	secreted frizzled related protein 1 [Source:HGNC Symbol;Acc:HGNC:10776]	-	56	6	8	11	12	1	0	2	4	4	0.252781791616812	0.0275231222826968	0.0413883469614364	0.0562286422550229	0.0585781795765385	0.00458002047809665	0	0.00855143647804628	0.0198444559581113	0.0206874662361798
ENSG00000143641	3530.90299062754	3059.23538880479	3708.42902082057	4615.75298782889	5195.94522938555	2378.46191939264	2660.4886649104	2524.32056233425	2718.8645056182	2455.94305872007	4022.05312349347	2547.61574219511	0.658736503105514	0.000664925645072661	0.107904133682391	GALNT2	1	230057990	230282124	+	7743	protein_coding	polypeptide N-acetylgalactosaminyltransferase 2 [Source:HGNC Symbol;Acc:HGNC:4124]	-	3731	3181	3419	4307	5077	2477	3027	2816	2614	2265	10.3555204793057	8.97220195623512	10.8761732545741	13.5371956464835	15.2387979434943	6.97561252203699	7.80274760523619	7.40339039304475	7.97395372886829	7.20285114263768
ENSG00000162616	590.534298084048	653.008748506273	771.18836905628	490.832335366991	497.386129895879	1832.09743326652	907.044698443188	1639.55337660133	934.024608280467	756.842496682828	600.589976181894	1213.91252265487	-1.01538120248739	0.000680807606468009	0.109472094820732	DNAJB4	1	77979175	78017964	+	3783	protein_coding	DnaJ heat shock protein family (Hsp40) member B4 [Source:HGNC Symbol;Acc:HGNC:14886]	-	624	679	711	458	486	1908	1032	1829	898	698	3.54490164915359	3.91992776203177	4.62934486641212	2.94640355479016	2.98574514275388	10.9978459061021	5.44487298671624	9.84202862974469	5.60682992501177	4.54322843456355
ENSG00000114646	115.457026227971	90.4018002350364	73.7564122304178	31.0789033310977	40.9371300325826	24.9656882939882	14.0627085029952	31.3747228983306	19.762213315511	34.6976502777228	70.3262544114211	24.9725966577095	1.49778492924327	0.000683582220555058	0.109472094820732	CSPG5	3	47562239	47580792	-	4366	protein_coding	chondroitin sulfate proteoglycan 5 [Source:HGNC Symbol;Acc:HGNC:2467]	-	122	94	68	29	40	26	16	35	19	32	0.600526312930651	0.470206634893282	0.383629024051509	0.161650614406962	0.212926181832264	0.129853965850131	0.0731443270541839	0.163189259908296	0.102789145757833	0.180472792946316
ENSG00000182841	709.776800581789	625.118831412486	867.722496828445	715.886462937009	855.586017680977	531.000985637518	431.549367185664	450.899589081722	484.694284475165	571.426928011247	754.818121888141	493.914230878263	0.612153698803836	0.000692748477769014	0.110214924482702	RRP7BP	22	42555223	42582038	-	5092	transcribed_unprocessed_pseudogene	ribosomal RNA processing 7 homolog B, pseudogene [Source:HGNC Symbol;Acc:HGNC:30454]	-	750	650	800	668	836	553	491	503	466	527	3.16540154870291	2.78785121668459	3.86979418467004	3.19264889556662	3.81566895846131	2.36811254033948	1.92458676320719	2.01088321908927	2.16159789594073	2.54840068231973
ENSG00000136689	581.070607409624	786.688006300636	409.99887975144	593.714222256142	533.206118674389	729.766273208885	1064.37124982045	742.236301709077	2302.81790950218	2058.00438209743	580.935566878446	1379.4392232676	-1.24730419365718	0.000697662063219574	0.110275908720071	IL1RN	2	113107214	113134016	+	3256	protein_coding	interleukin 1 receptor antagonist [Source:HGNC Symbol;Acc:HGNC:6000]	-	614	818	378	554	521	760	1211	828	2214	1898	4.05265764013147	5.48672935522717	2.85952356096148	4.14084011168178	3.71882835417157	5.08973061951038	7.42342190865679	5.17670241885719	16.060926978185	14.3534831674108
ENSG00000143184	70.0313109907365	53.8563916293834	16.2697968155333	123.243927002629	203.662221912099	42.2496263436723	14.9416277844324	25.0997783186644	24.9627957669613	13.011618854146	93.4127296700761	24.0530894135753	1.95659037769877	0.000714785667569938	0.112253630451532	XCL1	1	168576473	168582077	+	1367	protein_coding	X-C motif chemokine ligand 1 [Source:HGNC Symbol;Acc:HGNC:10645]	-	74	56	15	115	199	44	17	28	24	12	1.16337344722131	0.894672612841195	0.270276956679863	2.04735153715893	3.3832755352241	0.701858822116751	0.248213160324416	0.416962287496486	0.414686707314856	0.216151485187532
ENSG00000071242	437.222509158382	751.104318974079	530.395376186387	464.040177322941	211.849647918615	684.635990523599	1783.32722203607	660.662022173418	1453.0427369352	1225.26077543209	478.922405912081	1161.38574942008	-1.2778868223274	0.000732115345658517	0.114238152205254	RPS6KA2	6	166409364	166906451	-	8243	protein_coding	ribosomal protein S6 kinase A2 [Source:HGNC Symbol;Acc:HGNC:10431]	-	462	781	489	433	207	713	2029	737	1397	1130	1.20451612356825	2.06923761639704	1.46120057659502	1.27839684339416	0.583630328597267	1.8861222194351	4.91293642835415	1.82007568519034	4.00302676145655	3.37550407096964
ENSG00000160193	899.050614070266	669.358010250908	720.209672367609	2289.12198328361	2244.37815403634	627.983082471856	468.463977006026	373.807412817253	637.591408547802	616.967594000758	1364.42368680175	544.962694968739	1.32416582164852	0.000754758922455061	0.117021284652236	WDR4	21	42843094	42879568	-	2738	protein_coding	WD repeat domain 4 [Source:HGNC Symbol;Acc:HGNC:12756]	-	950	696	664	2136	2193	654	533	417	613	569	7.45669026135644	5.55162888305283	5.97339055891968	18.98588726004	18.6147837086021	5.2084668672486	3.88542171093399	3.10034390851259	5.28815794398796	5.11710484121688
ENSG00000282851	229.021314321057	285.631219891551	330.819201915845	310.789033310977	238.458782439794	322.63351026077	465.827219161715	476.895788054624	521.098361635316	529.139166735273	278.943910375845	463.11880916954	-0.731650917435984	0.000779845775607992	0.120145606771201	BISPR	19	17405686	17419324	+	3045	lincRNA	BST2 interferon stimulated positive regulator [Source:HGNC Symbol;Acc:HGNC:51290]	-	242	297	305	290	233	336	530	532	501	488	1.70798483809999	2.13016764098588	2.46716853712794	2.31778844827847	1.77836716257769	2.40612165475511	3.47402524459853	3.55657191893144	3.88622388038593	3.94619023433667
ENSG00000198576	9.46369067442385	28.8516383728839	37.9628592362445	20.3620401134778	26.6091345211787	756.652399063949	798.058707544975	882.077923770208	16.6418638446408	0	24.6498725836418	490.686178844755	-4.31559578574502	0.000790170482080265	0.120970628143382	ARC	8	142611044	142614472	-	2991	protein_coding	activity regulated cytoskeleton associated protein [Source:HGNC Symbol;Acc:HGNC:648]	-	10	30	35	19	26	788	908	984	16	0	0.0718521104914531	0.219053134717351	0.288229153958498	0.154596721976448	0.202027151929717	5.74480650853223	6.05917970122991	6.69708706901148	0.12635166140631	0
ENSG00000144218	105.046966486105	223.119336750303	110.634618345627	81.4481604539112	215.943360921873	65.2948770765845	92.2865245509057	60.9566044881851	44.7250090824723	34.6976502777228	147.238488591564	59.5921330951741	1.30242379311614	0.000807474144778854	0.122847097701293	AFF3	2	99545419	100142739	-	12737	protein_coding	AF4/FMR2 family member 3 [Source:HGNC Symbol;Acc:HGNC:6473]	AF-4	111	232	102	76	211	68	105	68	43	32	0.187288784920098	0.397800630232096	0.197251038589411	0.145214350453499	0.385006545467162	0.116414577195795	0.164538126381063	0.108679848351045	0.0797404521691219	0.0618626218107575
ENSG00000172794	749.524301414369	419.310477685913	327.565242552738	327.936014459169	154.537665872999	903.565872486264	969.447967425229	372.910992163015	1604.89974451755	1899.69635270532	395.774740397038	1150.10418585948	-1.53858528231568	0.000818303621438377	0.123721408404056	RAB37	17	74670578	74747335	+	5074	protein_coding	RAB37, member RAS oncogene family [Source:HGNC Symbol;Acc:HGNC:30268]	-	792	436	302	306	151	941	1103	416	1543	1752	3.35452212621422	1.87663865267155	1.46602965620778	1.4676890587936	0.69163870807957	4.04394054472631	4.33879815611671	1.66897613854385	7.18278472516577	8.5021572165349
ENSG00000237276	23.6592266860596	31.7368022101723	23.8623686627822	10.7168632176199	25.5857062703641	33.6076573188302	50.9773183233574	36.7532468237587	91.5302511455246	146.380712109143	23.1121934093996	71.8498371441228	-1.63126764923823	0.000828847191801574	0.123969229150718	ANO7L1	1	16215909	16228027	-	1990	transcribed_unprocessed_pseudogene	anoctamin 7 like 1 [Source:HGNC Symbol;Acc:HGNC:32248]	-	25	33	22	10	25	35	58	41	88	135	0.269987013165749	0.362164180167616	0.272305165668013	0.122295370386553	0.291971014409443	0.383513423300319	0.581727124726032	0.419409284409827	1.04449648540929	1.67042193609435
ENSG00000279286	5.67821440465431	1.92344255819226	2.16930624207111	2.14337264352398	7.16399775570196	19.2043756107601	55.3719147305434	43.9246120576628	8.32093192232042	2.16860314235767	3.81566672082872	25.7980874927289	-2.75773368819744	0.00083012835229509	0.123969229150718	AL133373.2	14	91572444	91575271	-	2828	TEC	TEC	-	6	2	2	2	7	20	63	49	8	2	0.0455961094370445	0.0154452599231399	0.017419547373002	0.0172113003585035	0.0575269622450288	0.154211297710171	0.44463694109949	0.352715004336446	0.0668171533356209	0.0174139014763883
ENSG00000134363	8.51732160698147	3.84688511638453	13.0158374524267	5.35843160880995	2.04685650162913	5.76131268322804	11.4259506586836	31.3747228983306	64.4872223979833	62.8894911283725	6.55706645724635	35.1877399533196	-2.42404881311457	0.000839049510114811	0.124537458385456	FST	5	53480409	53487134	+	2969	protein_coding	follistatin [Source:HGNC Symbol;Acc:HGNC:3971]	-	9	4	12	5	2	6	13	35	62	58	0.0651460748507721	0.0294235062732501	0.0995536813152906	0.0409848075226069	0.0156557041071011	0.0440663068296763	0.087393181941339	0.239974506150091	0.493240670143753	0.481020171061488
ENSG00000173457	2817.34071377598	2759.1783497268	3219.25046323353	6095.7517981822	6116.00722686784	2184.49772572397	2063.70247281454	1982.88248717449	2262.25336638086	2355.10301260043	4201.50571035727	2169.68781293886	0.953412338990382	0.000853365936514959	0.125682640534667	PPP1R14B	11	64244480	64246941	-	1655	protein_coding	protein phosphatase 1 regulatory inhibitor subunit 14B [Source:HGNC Symbol;Acc:HGNC:9057]	-	2977	2869	2968	5688	5976	2275	2348	2212	2175	2172	38.6577682901976	37.8597010981008	44.1725198046773	83.6420527401714	83.91998492811	29.9742968603603	28.3168207607551	27.2078600082224	31.0412106081625	32.3152347586076
ENSG00000164136	58.6748821814279	59.6267193039602	60.7405747779911	77.1614151668633	59.3588385472448	152.674786105543	101.075717365278	101.295533928896	127.934328305676	86.744125694307	63.1124859954974	113.94489827994	-0.853401302212462	0.000857091378225072	0.125682640534667	IL15	4	141636599	141733987	+	7860	protein_coding	interleukin 15 [Source:HGNC Symbol;Acc:HGNC:5977]	-	62	62	56	72	58	159	115	113	123	80	0.169521616714453	0.172271634470971	0.175489750532289	0.222932324032891	0.17149768184803	0.441103170725024	0.292024770758867	0.292659857832923	0.36962382132436	0.250618388677995
ENSG00000109943	9.46369067442385	15.3875404655381	6.50791872621334	16.0752948264298	14.3279955114039	30.7270009772162	25.4886591616787	17.9284130847603	58.2465234562429	57.4679832724784	12.3524880408018	37.9717159904753	-1.6142910406911	0.00087652671267204	0.127762953532113	CRTAM	11	122838500	122872639	+	2675	protein_coding	cytotoxic and regulatory T cell molecule [Source:HGNC Symbol;Acc:HGNC:24313]	-	10	16	6	15	14	32	29	20	56	53	0.080340060740163	0.130629368411633	0.0552476410888033	0.136467917982751	0.12163457886276	0.260850571917376	0.216380743589683	0.152199585315807	0.494471913058674	0.487862655866726
ENSG00000205670	18.9273813488477	15.3875404655381	8.67722496828445	17.1469811481918	14.3279955114039	21.1248131718361	24.6097398802415	141.634463369606	11.4412813931906	156.139426249753	14.8934246884532	70.9899448129255	-2.25101003701352	0.000891252438968652	0.129136112317708	SMIM11A	21	34375480	34407866	+	4200	protein_coding	small integral membrane protein 11A [Source:HGNC Symbol;Acc:HGNC:1293]	-	20	16	8	16	14	22	28	158	11	144	0.102337934514255	0.0831984667859805	0.0469166475912854	0.092711537931139	0.0774696424899722	0.114219167837333	0.133061721632736	0.765799461115783	0.0618615477965624	0.844225943575305
ENSG00000165071	1523.65419858224	1416.6154441086	1594.44008792227	923.793609358835	628.384946000143	2051.02731522918	2138.4106117367	2225.81248447299	2556.60633313295	2463.53316971832	1217.37765719442	2287.07798285803	-0.909635067424827	0.000934284334840191	0.134263169358355	TMEM71	8	132685007	132760712	-	3332	protein_coding	transmembrane protein 71 [Source:HGNC Symbol;Acc:HGNC:26572]	-	1610	1473	1470	862	614	2136	2433	2483	2458	2272	10.3842904139465	9.6547800611147	10.8667235229815	6.29600937736148	4.28268551820314	13.978541396135	14.5740922298521	15.1697696677254	17.4242571983136	16.7899277293688
ENSG00000236213	0	0	0	0	0	3.84087512215203	1.75783856287439	6.27494457966611	14.5616308640607	2.16860314235767	0	5.72077845422219	-4.93315341644428	0.000937668999709157	0.134263169358355	AC006369.1	2	37600136	37646698	+	548	antisense	novel transcript	-	0	0	0	0	0	4	2	7	14	2	0	0	0	0	0	0.159164069315461	0.0728440081931037	0.260030769620299	0.603427174923336	0.0898659003197557
ENSG00000274020	278.232505828061	320.253185939012	182.221724333973	183.2583610213	169.889089635218	422.496263436723	483.405604790459	327.193538796876	453.490789766463	354.56661377548	226.770973351513	408.2305621132	-0.847216945892053	0.000958652195494384	0.136464980951604	LINC01138	1	148290889	148519604	-	7495	processed_transcript	long intergenic non-protein coding RNA 1138 [Source:HGNC Symbol;Acc:HGNC:49454]	-	294	333	168	171	166	440	550	365	436	327	0.843007882176134	0.970325013733091	0.552107847571897	0.555248720331421	0.514741587191543	1.28010808516824	1.46465537487668	0.991353369664582	1.3740174216152	1.07429018503662
ENSG00000187554	25.5519648209444	26.9281958146917	43.3861248414222	19.2903537917158	26.6091345211787	51.8518141490524	65.0400268263526	65.4387077593752	75.9285037911738	43.3720628471535	28.3531547579906	60.3262230746215	-1.09227303754993	0.000970808246107338	0.136553482784985	TLR5	1	223109406	223143282	-	7765	protein_coding	toll like receptor 5 [Source:HGNC Symbol;Acc:HGNC:11851]	-	27	28	40	18	26	54	74	73	73	40	0.0747271202441504	0.0787519292822867	0.126883399796136	0.0564149409819229	0.0778188295456256	0.151641440411562	0.190210574388071	0.191376523004148	0.222054095351238	0.126842275274246
ENSG00000050628	1.89273813488477	0	0	4.28674528704796	0	48.0109390269003	15.8205470658696	10.7570478508562	3.12034947087016	4.33720628471535	1.23589668438655	16.4092179398423	-3.7423222800316	0.000971030331814549	0.136553482784985	PTGER3	1	70852353	71047808	-	9653	protein_coding	prostaglandin E receptor 3 [Source:HGNC Symbol;Acc:HGNC:9595]	-	2	0	0	4	0	50	18	12	3	4	0.0044527020093222	0	0	0.0100846487959905	0	0.112946635741314	0.037218134093897	0.0253061570943613	0.00734068073266611	0.0102033592406974
ENSG00000164818	1044.79145045639	730.90817211306	828.674984471165	2396.29061545981	3112.24531072709	700.959709792745	640.732156167717	549.505861047904	728.081543203037	648.412339564945	1622.5821066455	653.538321955269	1.31194179009913	0.000976103278472905	0.136553482784985	DNAAF5	7	726701	786475	+	7137	protein_coding	dynein axonemal assembly factor 5 [Source:HGNC Symbol;Acc:HGNC:26013]	-	1104	760	764	2236	3041	730	729	613	700	598	3.32436972646559	2.32564020229832	2.63671953886291	7.62463740909094	9.90269789037433	2.23034868603605	2.03871364166172	1.74844525018374	2.31664629296615	2.06315083357049
ENSG00000006756	136.277145711703	76.9377023276905	117.14253707184	91.0933373497691	100.295968579827	166.117849033075	277.738492934154	147.012987295035	188.2610847425	184.331267100402	104.349338208166	192.692336221033	-0.885186874413865	0.000992379678847076	0.138037177957117	ARSD	X	2903970	2929351	-	7030	protein_coding	arylsulfatase D [Source:HGNC Symbol;Acc:HGNC:717]	-	144	80	108	85	98	173	316	164	181	170	0.440213248892046	0.248530270626684	0.378403117841519	0.294256926043889	0.323983995619514	0.536607056450319	0.897172916840924	0.474893016202308	0.608135893378336	0.595441484622222
ENSG00000102172	5216.38629974243	6614.71895762319	5712.86798849427	5286.62862525189	5968.63355875055	3915.77218703399	4109.82656000034	4733.99747503096	3389.73964185528	3732.16600799756	5759.84708597247	3976.30037438363	0.534535252843285	0.00100254990012736	0.138659486755114	SMS	X	21940573	21994835	+	2160	protein_coding	spermine synthase [Source:HGNC Symbol;Acc:HGNC:11123]	-	5512	6878	5267	4933	5832	4078	4676	5281	3259	3442	54.8417620180282	69.542940657601	60.0614541681632	55.5802450746556	62.7504104168774	41.1679339025822	43.2080979412968	49.7702332613698	35.6375628758328	39.2376155179464
ENSG00000102962	173.185539341956	320.253185939012	221.269236691253	610.861203404334	756.313477351964	196.844850010291	195.120080479058	163.148559071319	111.292464461036	159.392330963289	416.376528545704	165.159656996999	1.33345180892523	0.00103084096789263	0.141766840906455	CCL22	16	57358772	57366190	+	2929	protein_coding	C-C motif chemokine ligand 22 [Source:HGNC Symbol;Acc:HGNC:10621]	-	183	333	204	570	739	205	222	182	107	147	1.34272680893917	2.48295868143719	1.71552507921702	4.73607506416752	5.86378277228639	1.52616008423514	1.51278775362585	1.26490898106863	0.862862893937588	1.23578652546231
ENSG00000132359	45.4257152372345	12.5023766282497	52.0633498097067	24.6487854005258	33.7731322768807	92.1810029316486	49.2194797604831	56.474501216995	118.573279893066	152.886521536216	33.6826718705195	93.8669570676817	-1.47755949153058	0.00107175812910898	0.146565934712195	RAP1GAP2	17	2755705	3037739	+	7530	protein_coding	RAP1 GTPase activating protein 2 [Source:HGNC Symbol;Acc:HGNC:29176]	-	48	13	48	23	33	96	56	63	114	141	0.136994207158525	0.0377044844498218	0.157011888353306	0.0743354462495686	0.101852518014704	0.277998119473698	0.148435386681937	0.170314974205487	0.357591562054739	0.461072933991161
ENSG00000242550	0	5.77032767457679	4.33861248414222	15.0036085046679	9.21085425733109	0	0	0	0	0	6.86468058414359	0	5.26533575200765	0.0010929310722448	0.148286162649999	SERPINB10	18	63897174	63936111	+	2700	protein_coding	serpin family B member 10 [Source:HGNC Symbol;Acc:HGNC:8942]	-	0	6	4	14	9	0	0	0	0	0	0	0.0485324389584886	0.0364907259043331	0.126190704406273	0.0774696424899722	0	0	0	0	0
ENSG00000126749	1364.66419525192	1020.386277121	1079.22985543038	3560.14196089333	4467.26431480558	942.934842488323	767.296532694673	803.192906197262	1038.03625730947	931.415049642621	2298.33732070044	896.57511766647	1.35811225569028	0.00110720267093729	0.148286162649999	EMG1	12	6970893	6997428	+	6268	protein_coding	EMG1, N1-specific pseudouridine methyltransferase [Source:HGNC Symbol;Acc:HGNC:16912]	-	1442	1061	995	3322	4365	982	873	896	998	859	4.94415656183899	3.69684316859132	3.91003251204494	12.8983374065733	16.1848271921855	3.41623785917138	2.77990307080517	2.90995505811204	3.76078876463525	3.37450183386401
ENSG00000135407	215.772147376864	139.449585468939	157.274702550156	153.251144011964	95.1788273257546	350.479854896372	646.00567185634	361.25752365792	206.98318156772	189.752774956296	152.185281346736	350.89580138693	-1.20574244451989	0.00110903778367286	0.148286162649999	AVIL	12	57797376	57818704	-	5889	protein_coding	advillin [Source:HGNC Symbol;Acc:HGNC:14188]	-	228	145	145	143	93	365	735	403	199	175	0.83204963568391	0.537738434715806	0.606474749174155	0.590959306349148	0.367023777461406	1.35150268061125	2.49109438105097	1.39306298149153	0.798158070491469	0.731715048451738
ENSG00000167751	7.57095253953908	25.0047532564994	29.28563426796	0	0	0	0.878919281437197	0	0	0	12.3722680127997	0.175783856287439	5.54041558305635	0.00111041044393226	0.148286162649999	KLK2	19	50861568	50880567	+	6394	protein_coding	kallikrein related peptidase 2 [Source:HGNC Symbol;Acc:HGNC:6363]	-	8	26	27	0	0	0	1	0	0	0	0.0268889161689004	0.0888066211783417	0.104010553582495	0	0	0	0.00312156056379581	0	0	0
ENSG00000214917	0	0	0	0	2.04685650162913	7.68175024430405	5.27351568862318	3.58568261695206	6.24069894174032	15.1802219965037	0.409371300325826	7.59237389762467	-4.18401409108348	0.00112208560558108	0.148286162649999	AC011825.1	18	32075885	32076272	-	388	processed_pseudogene	ribosomal protein S15a (RPS15A) pseudogene	-	0	0	0	0	2	8	6	4	6	14	0	0	0	0	0.119798416221606	0.449597474148828	0.308648323374903	0.209862830267929	0.365255624290856	0.88846802481078
ENSG00000247151	31.2301792255987	21.1578681401149	55.3173091728134	25.7204717222877	30.702847524437	3.84087512215203	7.91027353293478	16.1355717762843	15.6017473543508	2.16860314235767	32.8257351570503	9.13141418561591	1.83884091816657	0.00112998572773723	0.148286162649999	CSTF3-DT	11	33161657	33191598	+	4012	processed_transcript	CSTF3 divergent transcript [Source:HGNC Symbol;Acc:HGNC:27882]	-	33	22	51	24	30	4	9	18	15	2	0.176770161062759	0.119758510889591	0.31310898286557	0.145583920480104	0.173785339583686	0.02174025672604	0.0447740090239765	0.0913311320159035	0.0883095602099028	0.0122748039320105
ENSG00000237471	3.78547626976954	2.88516383728839	10.8465312103556	17.1469811481918	5.11714125407283	0	0	0	0	2.16860314235767	7.95625874393563	0.433720628471535	4.32155717122901	0.00113371730557884	0.148286162649999	AC073115.2	7	45969657	45980191	+	555	lincRNA	novel transcript	-	4	3	10	16	5	0	0	0	0	2	0.154889846832386	0.118051878547675	0.44380612586351	0.701600827586998	0.20937741213506	0	0	0	0	0.0887324565319389
ENSG00000272076	0	1.92344255819226	0	1.07168632176199	0	11.5226253664561	0.878919281437197	12.5498891593322	9.36104841261047	14.0959204253249	0.59902577599085	9.68168052903217	-3.99639347217357	0.00113694329907187	0.148286162649999	AC090186.1	8	51810110	51810681	-	572	lincRNA	novel transcript	-	0	2	0	1	0	12	1	14	9	13	0	0.0763622291304891	0	0.0425468159211958	0	0.457457569850731	0.0348938081204728	0.498240775356378	0.371641212128108	0.559619470173024
ENSG00000163564	370.976674437415	447.200394779701	548.834479243991	251.846285614068	268.138201713416	564.608642956348	827.063043832403	1171.62179508909	602.22744787794	613.714689287222	377.399207157718	755.8471238086	-1.00229157451274	0.0011391632739935	0.148286162649999	PYHIN1	1	158930796	158977054	+	3479	protein_coding	pyrin and HIN domain family member 1 [Source:HGNC Symbol;Acc:HGNC:28894]	-	392	465	506	235	262	588	941	1307	579	566	2.42151732371759	2.91906089452824	3.58246836235268	1.64390428172668	1.75024831839949	3.68543281626222	5.39858062904878	7.64765730340265	3.93098622727744	4.00596817625438
ENSG00000124449	0	0	0	0	0	3.84087512215203	11.4259506586836	3.58568261695206	2.08023298058011	4.33720628471535	0	5.05398953261662	-4.76223007151786	0.00114752172004178	0.148579647389665	IRGC	19	43716010	43720021	+	1775	protein_coding	immunity related GTPase cinema [Source:HGNC Symbol;Acc:HGNC:28835]	-	0	0	0	0	0	4	13	4	2	4	0	0	0	0	0	0.0491391042168297	0.146180482920471	0.0458742412078629	0.0266139309342445	0.0554890291551843
ENSG00000243772	3.78547626976954	0	0	6.43011793057194	0	6.72153146376605	4.39459640718599	1.79284130847603	67.6075718688534	72.6482052689821	2.0431188400683	30.6329492634527	-3.90645004583804	0.00115872561423907	0.149037092939267	KIR2DL3	19	54738515	54753052	+	1590	protein_coding	killer cell immunoglobulin like receptor, two Ig domains and long cytoplasmic tail 3 [Source:HGNC Symbol;Acc:HGNC:6331]	-	4	0	0	6	0	7	5	2	65	67	0.0540653238943236	0	0	0.0918369007808452	0	0.0959989575305202	0.0627649630343095	0.0256059050767159	0.965591912433478	1.03758377237112
ENSG00000115758	2572.2311253084	2798.60892216974	2975.20351100053	14424.8978909164	21281.1670474381	2182.57728816289	2634.12108646728	3389.36649367394	2217.52835729839	2425.58261472706	8810.42169936663	2569.83516806591	1.77751227148727	0.00116329996132038	0.149037092939267	ODC1	2	10439968	10448504	-	2968	protein_coding	ornithine decarboxylase 1 [Source:HGNC Symbol;Acc:HGNC:8109]	-	2718	2910	2743	13460	20794	2273	2997	3781	2132	2237	19.6807433497462	21.4128129434437	22.7639795417858	110.368275402694	162.827198039402	16.6994104949137	20.1542779514813	25.932837614749	16.966829318474	18.5587012163714
ENSG00000033327	1129.01829745877	1036.73553886563	766.849756572138	930.223727289407	719.47006032264	1432.64642056271	1831.66778251512	924.209694519394	2108.31612581794	2240.16704605548	916.459476101716	1707.40141389413	-0.897389902585888	0.00117161256635635	0.149316194189772	GAB2	11	78215297	78418348	-	6771	protein_coding	GRB2 associated binding protein 2 [Source:HGNC Symbol;Acc:HGNC:14458]	-	1193	1078	707	868	703	1492	2084	1031	2027	2066	3.78654891948846	3.47704713318016	2.57189287693034	3.11982335217989	2.41298886444176	4.80486965357517	6.14312423311081	3.09965323683427	7.07095905011015	7.51316619651581
ENSG00000119922	1765.92467984749	2157.14082901262	2679.09320895782	760.897288451013	365.3638855408	1341.4256364116	2005.69380023968	5423.34495814	10508.2969014004	9777.14726731957	1545.68397836195	5811.18171270225	-1.91055601538104	0.00118498640374117	0.149599190362899	IFIT2	10	89283694	89309276	+	4101	protein_coding	interferon induced protein with tetratricopeptide repeats 2 [Source:HGNC Symbol;Acc:HGNC:5409]	-	1866	2243	2470	710	357	1397	2282	6050	10103	9017	9.7786254617791	11.9449444678738	14.835201844428	4.21339011995026	2.02316476729481	7.42800586740228	11.1063221933396	30.0312123732588	58.1886083889165	54.139942831555
ENSG00000075043	0	1.92344255819226	0	0	0	0.960218780538007	6.15243497006038	14.3427304678083	20.8023298058011	4.33720628471535	0.384688511638453	9.31898406178461	-4.4851797529162	0.00118612454769696	0.149599190362899	KCNQ2	20	63400210	63472677	-	12775	protein_coding	potassium voltage-gated channel subfamily Q member 2 [Source:HGNC Symbol;Acc:HGNC:6296]	-	0	2	0	0	0	1	7	16	20	4	0	0.00341911507339646	0	0	0	0.00170688669246326	0.0109365798602249	0.0254956643894972	0.0369782602021793	0.00770982596872424
ENSG00000225159	28.3910720232716	77.8994236067867	29.28563426796	170.398125160156	45.0308430358409	6.72153146376605	22.8519013173671	14.3427304678083	19.762213315511	32.5290471353651	70.2010196188031	19.2414847399635	1.86964751025053	0.00119758650468939	0.150266240706955	NPM1P39	1	27206930	27207796	+	867	processed_pseudogene	nucleophosmin 1 pseudogene 39 [Source:HGNC Symbol;Acc:HGNC:45218]	-	30	81	27	159	44	7	26	16	19	30	0.743632050103585	2.04037762403335	0.767062836916344	4.4631462680518	1.17946860538366	0.17605345152656	0.598547536756253	0.375671410122061	0.517621003896999	0.852015802339552
ENSG00000161609	2.83910720232715	0	8.67722496828445	4.28674528704796	2.04685650162913	13.4430629275321	13.183789221558	8.06778588814214	21.8424462960911	44.4563644183323	3.56998679185774	20.1986897503311	-2.51194327477782	0.0012155186167108	0.151003479514344	CCDC155	19	49388218	49417994	+	5624	protein_coding	coiled-coil domain containing 155 [Source:HGNC Symbol;Acc:HGNC:26520]	-	3	0	8	4	2	14	15	9	21	41	0.011463886689897	0	0.0350373257260666	0.0173092309437582	0.00826489784743657	0.0542810606235872	0.0532341525024282	0.032576502635829	0.08819650387393	0.179508094628758
ENSG00000169554	122.081609700068	198.114583493803	255.978136564391	156.46620297725	297.817620987039	423.456482217261	405.181788742548	291.336712627355	409.805897174281	396.854375051454	206.09163074451	385.32705116258	-0.903182279325838	0.00121596305990812	0.151003479514344	ZEB2	2	144364364	144524583	-	25058	protein_coding	zinc finger E-box binding homeobox 2 [Source:HGNC Symbol;Acc:HGNC:14881]	zf-C2H2	129	206	236	146	291	441	461	325	394	366	0.11063670867552	0.179541746805487	0.231980710214712	0.14179781671366	0.269897828612601	0.383758303768545	0.367196825401217	0.26402449214608	0.371387433132411	0.359650089698554
ENSG00000227191	155.204527060551	207.731796284764	130.158374524267	107.168632176199	86.9914013192381	318.792635138618	246.097398802415	140.738042715368	436.848925921822	371.915438914341	137.450946273004	302.878488298513	-1.13831810579295	0.00122351492838588	0.151003479514344	TRGC2	7	38239580	38249572	-	1013	TR_C_gene	T cell receptor gamma constant 2 [Source:HGNC Symbol;Acc:HGNC:12276]	-	164	216	120	100	85	332	280	157	420	343	3.47928772425563	4.65681447854402	2.91781717497629	2.40244607175952	1.95012426801016	7.14651384871118	5.5168729600937	3.15498622127374	9.79303332254653	8.33739096135368
ENSG00000242265	56.7821440465431	81.7463087231712	41.2168185993511	33.2222759746217	30.702847524437	237.174038792888	68.5557039521014	72.6100729932793	147.696541621187	111.68306183142	48.7340789736248	127.543883838175	-1.38526405396879	0.00122827577618273	0.151003479514344	PEG10	7	94656325	94669695	+	6689	protein_coding	paternally expressed 10 [Source:HGNC Symbol;Acc:HGNC:14005]	-	60	85	38	31	30	247	78	81	142	103	0.192772906993514	0.277525159240872	0.139929304746022	0.112788180582246	0.104234830678689	0.805195536188651	0.232743630303934	0.246508036689359	0.501423328746922	0.37915913272898
ENSG00000162545	95.5832758116809	82.7080300022673	107.38065898252	43.9391391922416	18.4217085146622	244.855789037192	159.96330922157	188.248337389983	164.338405465828	131.200490112639	69.6065625006744	177.721266245443	-1.35210428752607	0.00123665628334852	0.151269785172209	CAMK2N1	1	20482391	20486220	-	2615	protein_coding	calcium/calmodulin dependent protein kinase II inhibitor 1 [Source:HGNC Symbol;Acc:HGNC:24190]	-	101	86	99	41	18	255	182	210	158	121	0.830052616079294	0.718242978085472	0.932502010920481	0.381570908980452	0.15997555236935	2.12634675393332	1.38913384343162	1.63476323233565	1.42712752017378	1.13935528076527
ENSG00000166669	718.29412218877	733.793335950348	703.939875552076	865.922547983688	633.502087254216	1109.0526915214	893.86090922163	995.923346858436	1147.24848878993	1236.10379114387	731.09039378582	1076.43784550705	-0.557910551803676	0.00125313861859952	0.151353031350433	ATF7IP2	16	10326434	10483638	+	6391	protein_coding	activating transcription factor 7 interacting protein 2 [Source:HGNC Symbol;Acc:HGNC:20397]	-	759	763	649	808	619	1155	1017	1111	1103	1140	2.55228342704227	2.60735611272055	2.5012791035113	3.07684512520647	2.25099555787636	3.94074894509967	3.17611729542699	3.53877133930276	4.07646841897491	4.39219412046298
ENSG00000249839	155.204527060551	200.999747331091	228.861808538502	26.7921580440497	63.4525515505031	13.4430629275321	27.2464977245531	25.0997783186644	87.3697851843644	23.8546345659344	135.06215850494	35.4027517442097	1.93399131517131	0.00125482544466225	0.151353031350433	AC011330.1	15	43663654	43684339	-	3235	unprocessed_pseudogene	histidine acid phosphatase domain containing 2A (HISPPD2A) pseudogene	-	164	209	211	25	62	14	31	28	84	22	1.08949566141297	1.41096627018419	1.60655073784378	0.188074024010232	0.445420510143271	0.0943668268769874	0.19126337112588	0.176193955798361	0.613313307928262	0.16745336850927
ENSG00000249896	3.78547626976954	1.92344255819226	2.16930624207111	0	8.18742600651652	12.4828441469941	24.6097398802415	8.96420654238016	13.5215143737707	23.8546345659344	3.21313021530989	16.6865879018642	-2.36935123627517	0.00126195769871049	0.151353031350433	LINC02495	4	6200733	6239937	+	5643	transcribed_unprocessed_pseudogene	long intergenic non-protein coding RNA 2495 [Source:HGNC Symbol;Acc:HGNC:27728]	-	4	2	2	0	8	13	28	10	13	22	0.0152337169930843	0.00774042088652131	0.00872983873309403	0	0.0329482796342253	0.0502341321018671	0.0990358374725309	0.0360742416019655	0.0544140046347414	0.0959971020959573
ENSG00000150527	1568.13354475203	1873.43305167926	1746.29152486725	1850.80227768296	1638.50862955412	2186.41816328504	3306.49433676674	2242.84447690352	2466.11619847771	2716.17543580299	1735.43380570712	2583.6097222472	-0.574152744963552	0.00126367437943709	0.151353031350433	MIA2	14	39230231	39388513	+	10539	protein_coding	MIA SH3 domain ER export factor 2 [Source:HGNC Symbol;Acc:HGNC:18432]	-	1657	1948	1610	1727	1601	2277	3762	2502	2371	2505	3.3789288426725	4.03677160935678	3.76281396494297	3.98800804885262	3.53056924641177	4.71117489884133	7.1246540959629	4.83275924936378	5.31385300716583	5.85266704644375
ENSG00000100726	2125.5449254756	2365.83434657648	3438.35039368271	3724.10996812291	4841.83905460371	2116.32219230577	1964.38459401214	1689.75293323866	1768.19803349309	1809.69932229748	3299.13573769228	1869.67141506943	0.819229924036418	0.00127205305231312	0.151353031350433	TELO2	16	1493344	1510457	+	4239	protein_coding	telomere maintenance 2 [Source:HGNC Symbol;Acc:HGNC:29099]	-	2246	2460	3170	3475	4731	2204	2235	1885	1700	1669	11.3868153321523	12.674076415911	18.4196817064866	19.9505322025385	25.9383495130968	11.3374079739714	10.5234588764744	9.05222203357857	9.47246244327469	9.69479014192644
ENSG00000240563	1.89273813488477	7.69377023276905	15.1851436944978	0	10.2342825081457	0	0	0	0	0	7.00118691405945	0	5.29476924803805	0.00127464347329056	0.151353031350433	L1TD1	1	62194831	62212328	+	3849	protein_coding	LINE1 type transposase domain containing 1 [Source:HGNC Symbol;Acc:HGNC:25595]	-	2	8	14	0	10	0	0	0	0	0	0.0111670388402149	0.0453927722137072	0.0895914158991809	0	0.0603816387295184	0	0	0	0	0
ENSG00000095739	9.46369067442385	28.8516383728839	29.28563426796	6.43011793057194	30.702847524437	62.4142207349704	39.5513676646739	77.0921762644694	42.6447761018922	79.1540146960551	20.9467857540553	60.1713110924122	-1.52235172968618	0.00130668280882103	0.154404237535541	BAMBI	10	28677342	28682939	+	2314	protein_coding	BMP and activin membrane bound inhibitor [Source:HGNC Symbol;Acc:HGNC:30251]	-	10	30	27	6	30	65	45	86	41	73	0.0928736657216664	0.28314084958496	0.287399947971681	0.0631031427145825	0.301308030427722	0.612513412815117	0.388144607182787	0.756558223895881	0.418502338751003	0.776792453844318
ENSG00000230105	0	0.961721279096131	0	2.14337264352398	0	32.6474385382922	9.66811209580917	6.27494457966611	1.04011649029005	5.42150785589418	0.621018784524022	11.0104239119903	-4.16706540461598	0.0013293327969275	0.154707249194716	AL354793.1	X	56618391	56624458	+	713	lincRNA	novel transcript	-	0	1	0	2	0	34	11	7	1	5	0	0.0306305715726787	0	0.068265858925453	0	1.03981239112401	0.307926845293148	0.19985534607563	0.0331274385752342	0.172673609310049
ENSG00000240219	75.7095253953908	66.3587682576331	82.4336371987023	28.9355306875737	50.1479842899137	137.311285616935	327.836891976075	164.941400379795	81.1290862426241	88.9127288366646	60.7170891658427	160.026278610419	-1.39902654301059	0.00134705055769123	0.154707249194716	AL512306.2	1	204626775	204629712	+	2219	lincRNA	novel transcript	-	80	69	76	27	49	143	373	184	78	82	0.77479824237922	0.679104204443926	0.843611644385888	0.296121237082897	0.513205833529784	1.40522004594826	3.35502628452077	1.6879818813078	0.830261094602558	0.909917552223646
ENSG00000102967	988.955675477292	911.711772583133	1334.12333887373	1179.92664025995	1335.57386731301	815.225744676768	544.929954491062	873.113717227827	699.998397965205	662.508259990269	1150.05825890142	719.155214870226	0.677125529951343	0.00135377722703571	0.154707249194716	DHODH	16	72008588	72027664	+	6921	protein_coding	dihydroorotate dehydrogenase (quinone) [Source:HGNC Symbol;Acc:HGNC:2867]	-	1045	948	1230	1101	1305	849	620	974	673	611	3.24491543550836	2.99146632852062	4.37746354314008	3.87152049650676	4.38222294969283	2.67488085454258	1.78799886025783	2.86482018177336	2.29680223564334	2.17379133595312
ENSG00000268088	34.0692864279259	23.0813106983072	18.4391030576045	7.50180425233393	9.21085425733109	32.6474385382922	56.2508340119806	58.267342525471	46.8052420630524	56.3836817012995	18.4604717387005	50.0709077680192	-1.43318342736856	0.00135465963137997	0.154707249194716	AC093063.1	19	39693925	39696258	+	363	transcribed_unprocessed_pseudogene	lectin, galactoside-binding, soluble, 14 (LGALS14) pseudogene	-	36	24	17	7	9	34	64	65	45	52	2.13133549566879	1.44394033264925	1.15352914532293	0.469304272585311	0.576220481330371	2.04238632195983	3.51898767954344	3.64513814005316	2.92808227737298	3.52729847866633
ENSG00000167721	2961.18881202722	3471.81381753703	3585.86321814355	6103.25360243453	7797.49984295617	2054.86819035133	2295.73716311396	2492.04941878168	2574.28831346788	2943.87876575054	4783.9238586197	2472.16437029308	0.952429400809226	0.00135567898099589	0.154707249194716	TSR1	17	2322503	2337507	-	5545	protein_coding	TSR1, ribosome maturation factor [Source:HGNC Symbol;Acc:HGNC:25542]	-	3129	3610	3306	5695	7619	2140	2612	2780	2475	2715	12.1271836591473	14.2183854081271	14.6854606657916	24.99512258538	31.9336991594823	8.41545930422126	9.40190848254392	10.2058811199369	10.5426803729038	12.0562924989846
ENSG00000148798	20.8201194837325	29.8133596519801	54.2326560517778	84.6632194191972	82.8976883159798	28.8065634161402	7.91027353293478	16.1355717762843	14.5616308640607	21.6860314235767	54.4854085845335	17.8200142025993	1.61370681811485	0.00137128104507229	0.154707249194716	INA	10	103277163	103290351	+	3231	protein_coding	internexin neuronal intermediate filament protein alpha [Source:HGNC Symbol;Acc:HGNC:6057]	-	22	31	50	79	81	30	9	18	14	20	0.146332794012956	0.209541170990689	0.381170535212393	0.595049680546888	0.582640765244916	0.202464972109732	0.0555968196237059	0.113407769002725	0.102345432329925	0.152418797199709
ENSG00000162594	335.961018942047	662.625961297235	443.623126503542	889.499647062451	1196.38762520223	174.759818057917	439.459640718599	413.249921603725	226.745394883231	158.30802939211	705.6194758015	282.504560931117	1.31982573141	0.00137238672093037	0.154707249194716	IL23R	1	67138907	67259979	+	3267	protein_coding	interleukin 23 receptor [Source:HGNC Symbol;Acc:HGNC:19100]	-	355	689	409	830	1169	182	500	461	218	146	2.33525957087167	4.6059022647932	3.08361712703972	6.18289755945727	8.31607089722474	1.21475264900879	3.05467680515923	2.87249347446924	1.57610354683286	1.10039653394292
ENSG00000134321	591.480667151491	1511.82585073912	1680.12768448408	215.40895067416	261.997632208529	817.146182237844	2310.67879089839	3556.99715601645	4359.12821080561	4125.76747833548	852.168157051475	3033.94356365875	-1.83196326085774	0.00137337033221114	0.154707249194716	RSAD2	2	6865806	6898239	+	4834	protein_coding	radical S-adenosyl methionine domain containing 2 [Source:HGNC Symbol;Acc:HGNC:30908]	-	625	1572	1549	201	256	851	2629	3968	4191	3805	2.77862099813736	7.10216121622566	7.89279907683555	1.01193473729659	1.23079614051094	3.83873838421218	10.8549627484215	16.7098394536212	20.4780407083283	19.3817732098402
ENSG00000258733	35.9620245628106	51.9329490711911	32.5395936310667	38.5807075834316	19.4451367654767	69.1357521987365	86.1340895808453	56.474501216995	64.4872223979833	95.4185382637377	35.6920823227954	74.3300207316595	-1.0557251539192	0.00137653803763614	0.154707249194716	LINC02328	14	85934710	86129778	+	1568	lincRNA	long intergenic non-protein coding RNA 2328 [Source:HGNC Symbol;Acc:HGNC:53248]	-	38	54	30	36	19	72	98	63	62	88	0.520826988152907	0.752128996614333	0.471260969108893	0.558752572352846	0.281617960582169	1.00127192584675	1.2474536403069	0.81790290546385	0.933948692383166	1.38191746716196
ENSG00000184979	300.945363446678	1659.93092771992	963.171971479574	310.789033310977	324.426755508217	332.23569806615	2143.68412742532	1991.84669371687	4872.9457570089	4839.23791217115	711.852810293074	2835.99003767768	-1.99412499622366	0.00137949079751728	0.154707249194716	USP18	22	18149899	18177397	+	2129	protein_coding	ubiquitin specific peptidase 18 [Source:HGNC Symbol;Acc:HGNC:12616]	-	318	1726	888	290	317	346	2439	2222	4685	4463	3.21001750439736	17.7055638041607	10.2736219384956	3.3150144786322	3.46048050765446	3.54377417270619	22.8654912444042	21.2459254386885	51.9770133649156	51.6174704541179
ENSG00000168961	1266.24181223791	2205.22689296743	1215.89614868086	973.091180159886	1052.08424183737	1611.24711374278	2029.42462083849	2138.85968101191	4944.71379483891	4763.33680218863	1342.50805517669	3097.51640252414	-1.20602488241885	0.00138110578709518	0.154707249194716	LGALS9	17	27629798	27649560	+	5714	protein_coding	galectin 9 [Source:HGNC Symbol;Acc:HGNC:6570]	-	1338	2293	1121	908	1028	1678	2309	2386	4754	4393	5.03236136503596	8.76412270551566	4.83227511789661	3.86730750190532	4.18124566746717	6.40349864169655	8.06544054733954	8.50036282164336	19.6515281850702	18.9306906945545
ENSG00000104972	10.4100597418662	10.5789340700574	8.67722496828445	10.7168632176199	6.14056950488739	10.5624065859181	17.5783856287439	30.4783022440925	38.4843101407319	55.2993801301207	9.30473030054308	30.4805569459214	-1.70577286532035	0.00138720529503276	0.154707249194716	LILRB1	19	54617158	54637528	+	5008	protein_coding	leukocyte immunoglobulin like receptor B1 [Source:HGNC Symbol;Acc:HGNC:6605]	-	11	11	8	10	6	11	20	34	37	51	0.0472045983881649	0.0479703619897202	0.0393470287307106	0.0485958041272444	0.0278445200642871	0.0478954178231629	0.0797094977831886	0.138204395811428	0.174507778964308	0.250756008599893
ENSG00000130204	2469.07689695718	2372.56639553016	2308.14184156366	8742.81701293431	11971.040249778	2086.55541010909	1623.3639128145	1591.14666127248	2309.05860844392	2303.05653718385	5572.72847935266	1982.63622596477	1.49098201111645	0.00139335071284735	0.154707249194716	TOMM40	19	44890569	44903689	+	3610	protein_coding	translocase of outer mitochondrial membrane 40 [Source:HGNC Symbol;Acc:HGNC:18001]	-	2609	2467	2128	8158	11697	2173	1847	1775	2220	2124	15.531836825766	14.9247332714034	14.519467780882	54.9970749836803	75.3043552525101	13.1255685870587	10.2118420992658	10.0091780613243	14.5252347432674	14.4874784499973
ENSG00000104290	768.451682763217	659.740797459946	861.214578102231	962.374316942267	1195.36419695141	527.160110515366	441.217479281473	716.240102736175	487.814633946035	468.418278749258	889.429114443815	528.170121045661	0.751496469572595	0.00140301754050841	0.154707249194716	FZD3	8	28494205	28574268	+	13787	protein_coding	frizzled class receptor 3 [Source:HGNC Symbol;Acc:HGNC:4041]	-	812	686	794	898	1168	549	502	799	469	432	1.26573326999136	1.08667323612718	1.41852502708546	1.58514740544119	1.96891004050818	0.868296739350386	0.726738785736203	1.17973445522995	0.803489959907347	0.771541806705508
ENSG00000196361	0	0	0	0	0	1.92043756107601	1.75783856287439	8.96420654238016	8.32093192232042	4.33720628471535	0	5.06012417467327	-4.75769671434893	0.00140458064547006	0.154707249194716	ELAVL3	19	11451326	11481046	-	4761	protein_coding	ELAV like RNA binding protein 3 [Source:HGNC Symbol;Acc:HGNC:3314]	-	0	0	0	0	0	2	2	10	8	4	0	0	0	0	0	0.0091600409561933	0.0083844815143501	0.0427571823902314	0.0396889119162226	0.0206874662361798
ENSG00000103044	64.3530965860822	76.9377023276905	52.0633498097067	41.7957665487176	34.7965605276952	123.868222689403	152.053035688635	124.602470939084	94.6506006163948	66.1423958419091	53.9892951599784	112.263345155085	-1.05603395178629	0.00146232935843377	0.160290222680914	HAS3	16	69105564	69118719	+	5289	protein_coding	hyaluronan synthase 3 [Source:HGNC Symbol;Acc:HGNC:4820]	-	68	80	48	39	34	129	173	139	91	61	0.276306618427598	0.330339913500773	0.223539330554054	0.179454409069774	0.149402600377711	0.531840914541906	0.652855298992154	0.534993484685667	0.406392058437686	0.283989158242465
ENSG00000124256	48.2648224395616	47.1243426757104	62.9098810200623	17.1469811481918	39.9137017817681	37.4485324409823	65.9189461077898	171.216344959461	158.097706524088	189.752774956296	43.0719458130588	124.486860997724	-1.52993220629077	0.001471010883526	0.160290222680914	ZBP1	20	57603846	57620576	-	5405	protein_coding	Z-DNA binding protein 1 [Source:HGNC Symbol;Acc:HGNC:16176]	-	51	49	58	16	39	39	75	191	152	175	0.202782475235462	0.197990800931485	0.264313028520747	0.0720422681426057	0.16769561834092	0.157338320509252	0.276955479809118	0.719357753260672	0.664240385389377	0.797237728091079
ENSG00000274536	9.46369067442385	1.92344255819226	0	4.28674528704796	3.0702847524437	5.76131268322804	46.5827219161715	5.3785239254281	24.9627957669613	40.119158133617	3.74883265442155	24.5609024850812	-2.69993129704237	0.0014750230005967	0.160290222680914	AL034397.3	X	66015461	66020422	+	1815	antisense	novel transcript, antisense VSIG4	-	10	2	0	4	3	6	53	6	24	37	0.118407527537155	0.0240656722108208	0	0.0536347740097498	0.0384146987553581	0.0720842231279939	0.582832334424381	0.0672948579702121	0.312328776253117	0.50196170657944
ENSG00000181017	2.83910720232715	3.84688511638453	4.33861248414222	0	5.11714125407283	7.68175024430405	41.3092062275483	28.6854609356165	8.32093192232042	7.59011099825186	3.22834921138535	18.7174920656082	-2.53865405032717	0.00148767417538456	0.160566192930758	OR56B2P	11	5761153	5767465	+	2457	transcribed_unprocessed_pseudogene	olfactory receptor family 56 subfamily B member 2 pseudogene [Source:HGNC Symbol;Acc:HGNC:15246]	-	3	4	4	0	5	8	47	32	8	7	0.0262404960292962	0.0355549003358891	0.0400996987959704	0	0.047295264035392	0.0709987057263921	0.381801032767924	0.265125854762578	0.0769063531270395	0.070151728454738
ENSG00000185950	311.355423188545	486.630967222643	611.744360264054	210.05051906535	181.146800394178	1168.58625591475	966.811209580917	1473.7155555673	515.897779183866	447.81654889686	360.185614026954	914.565469828739	-1.34459731498571	0.00149075505719954	0.160566192930758	IRS2	13	109752698	109786568	-	8138	protein_coding	insulin receptor substrate 2 [Source:HGNC Symbol;Acc:HGNC:6126]	-	329	506	564	196	177	1217	1100	1644	496	413	0.868828692011538	1.35793024709362	1.70705570800929	0.586140160550148	0.505485133474751	3.26090760787632	2.69785992496946	4.11236247446131	1.43959847594672	1.24961968689902
ENSG00000135314	122.081609700068	103.865898142382	108.465312103556	150.036085046679	132.022244355079	81.6185963457306	79.981654610785	75.2993349559933	47.8453585533424	72.6482052689821	123.294229869553	71.4786299469667	0.784085871670127	0.00151591203220503	0.162556522854338	KHDC1	6	73241314	73310365	-	3350	protein_coding	KH domain containing 1 [Source:HGNC Symbol;Acc:HGNC:21366]	-	129	108	100	140	129	85	91	84	46	67	0.827562580892888	0.704082547278372	0.735260895087308	1.01705940864757	0.89494781025729	0.553273309605535	0.542176865757268	0.510436519708385	0.324332456832995	0.492465133752261
ENSG00000166750	5414.17743483788	6956.13001170232	3585.86321814355	4219.22904877695	3211.51785105611	5114.12522514542	11689.6264431147	6327.83339826615	13718.0963904355	11957.6777269602	4677.38351290336	9761.47183678441	-1.06135487537933	0.00152823115727914	0.163158784344249	SLFN5	17	35243036	35273655	+	10709	protein_coding	schlafen family member 5 [Source:HGNC Symbol;Acc:HGNC:28286]	-	5721	7233	3306	3937	3138	5326	13300	7059	13189	11028	11.4809802880541	14.7507525393628	7.60396670014142	8.94704433365951	6.81015234289474	10.8447075492444	24.7883214732756	13.4184243841206	29.0897733116004	25.3567349660096
ENSG00000102245	7308.80830785754	8119.81275940864	4557.71241459141	14109.8221123184	17671.5356068151	4577.36292682468	3813.630762156	5985.40070834723	5116.33301573677	4642.97932778778	10353.5382401982	4827.14134817049	1.10087902534188	0.00154963614800421	0.16413595449463	CD40LG	X	136648193	136660390	+	1817	protein_coding	CD40 ligand [Source:HGNC Symbol;Acc:HGNC:11935]	-	7723	8443	4202	13166	17267	4767	4339	6677	4919	4282	91.3454773435634	101.481409992809	56.9622842150551	176.344539601189	220.858830524108	57.2078762930501	47.6627526277745	74.805530774243	63.9439238088467	58.0279499924926
ENSG00000164399	121.135240632625	27.8899170937878	2.16930624207111	825.198467756732	1228.11390097748	72.0164085403505	16.6994663473067	13.4463098135702	41.6046596116021	16.2645235676826	440.901366540539	32.0062735761024	3.78418452785899	0.00155086967109379	0.16413595449463	IL3	5	132060529	132063204	+	1050	protein_coding	interleukin 3 [Source:HGNC Symbol;Acc:HGNC:6011]	-	128	29	2	770	1200	75	19	15	40	15	2.61985112356494	0.603188884198359	0.0469166475912854	17.8469710517443	26.5610202822762	1.55753410687273	0.361167530145998	0.290809921942702	0.899804331586362	0.351760809823044
ENSG00000166130	1464.03294733337	1667.62469795269	1871.02663378633	2127.29734869755	1893.34226400695	1015.91146980921	929.017680479118	956.480838071963	1387.51539804693	1417.18215353074	1804.66477835538	1141.22150798759	0.66140799863258	0.00158907082942005	0.167450918310575	IKBIP	12	98613405	98645113	-	4163	protein_coding	IKBKB interacting protein [Source:HGNC Symbol;Acc:HGNC:26430]	-	1547	1734	1725	1985	1850	1058	1057	1067	1334	1307	7.98619379909828	9.09677206805397	10.2063149110876	11.6042531187231	10.3280450593165	5.54172356257478	5.0677242288903	5.21753376649062	7.5687961040897	7.73062610874616
ENSG00000118985	6115.43691381269	7888.99965242557	5845.19566926061	7951.91250747396	9024.59031568284	4744.44099463829	4692.5500435932	5431.41274402814	5258.82897490651	4529.127662814	7365.22701173113	4931.27208399603	0.578759372573145	0.00159805082234322	0.167671349644304	ELL2	5	95885098	95962071	-	7328	protein_coding	elongation factor for RNA polymerase II 2 [Source:HGNC Symbol;Acc:HGNC:17064]	-	6462	8203	5389	7420	8818	4941	5339	6059	5056	4177	18.9512314266559	24.4473551513942	18.1137762392814	24.6423168675458	27.9664563650344	14.7026288631023	14.5418231126606	16.8314972971559	16.2966745207617	14.0353907183624
ENSG00000187608	1328.70217068911	4154.63592569529	4043.58683522055	1277.45009554029	1171.82534718268	2633.88011501575	4817.35658155728	5175.9328575703	10246.1875458473	11651.9046838878	2395.24007486558	6905.05235677568	-1.52746229021109	0.00160690509833655	0.167876754951538	ISG15	1	1001138	1014540	+	941	protein_coding	ISG15 ubiquitin-like modifier [Source:HGNC Symbol;Acc:HGNC:4053]	-	1404	4320	3728	1192	1145	2743	5481	5774	9851	10746	32.0651611181541	100.262551897239	97.582638326954	30.8283105405456	28.2793009514404	63.5626193115052	116.255785802714	124.909196865889	247.26809495165	281.191834606897
ENSG00000105370	9.46369067442385	5.77032767457679	0	0	0	36.4883136604443	5.27351568862318	7.17136523390413	57.2064069659529	43.3720628471535	3.04680366980013	29.9023328792156	-3.27174035404264	0.00162198696213465	0.168530727298958	LIM2	19	51379909	51387960	-	988	protein_coding	lens intrinsic membrane protein 2 [Source:HGNC Symbol;Acc:HGNC:6610]	-	10	6	0	0	0	38	6	8	55	40	0.217519901295482	0.132629134805586	0	0	0	0.838672211393006	0.121210070313221	0.164831534704366	1.31487095519009	0.996892983304172
ENSG00000224877	533.752154037505	367.377528614722	765.765103451103	2032.98895238249	2094.95762941742	462.825452219319	406.060708023985	387.253722630823	446.209974334433	492.272913315192	1158.96827358065	438.92455410475	1.40077327143671	0.00163117205147426	0.168530727298958	NDUFAF8	17	81239239	81241281	+	1376	protein_coding	NADH:ubiquinone oxidoreductase complex assembly factor 8 [Source:HGNC Symbol;Acc:HGNC:33551]	-	564	382	706	1897	2047	482	462	432	429	454	8.80879721211366	6.0630278030263	12.6378309808938	33.5515037841823	34.5742059978866	7.63825592527409	6.70143699792777	6.39105526129892	7.36404180892218	8.12424312222117
ENSG00000073756	292.428041839697	388.535396754837	180.052418091902	604.431085473762	1095.06822837159	273.662352453332	159.084389940133	231.276528793408	178.900036329889	149.633616822679	512.103034106357	198.511384867888	1.36695976758669	0.00163393524125192	0.168530727298958	PTGS2	1	186671791	186680427	-	5269	protein_coding	prostaglandin-endoperoxide synthase 2 [Source:HGNC Symbol;Acc:HGNC:9605]	-	309	404	166	564	1070	285	181	258	172	138	1.26033565584172	1.67454875738342	0.776007940326536	2.6050376144819	4.71963470094535	1.17945740869656	0.685637833047786	0.996778741750845	0.771041290019439	0.644905944750541
ENSG00000131401	226.18220711873	316.406300822627	284.179117711316	266.849894118735	122.811390097748	317.83241635808	332.231488383261	370.221730200301	1039.07637379976	921.656335502012	243.285781973831	596.203668848683	-1.29271386955696	0.00164478827082425	0.168934329486936	NAPSB	19	50333796	50344767	-	1915	transcribed_unprocessed_pseudogene	napsin B aspartic peptidase, pseudogene [Source:HGNC Symbol;Acc:HGNC:13396]	-	239	329	262	249	120	331	378	413	999	850	2.68216236724307	3.75207706934947	3.36991377346282	3.16441665693163	1.45634837056867	3.76898853851082	3.93973870317292	4.39024273804884	12.3217983500981	10.9293828639536
ENSG00000164687	666.243823479439	530.870146061065	324.311283189631	3681.24251525243	4169.44669381854	332.23569806615	361.235824670688	320.91859421721	684.396650610855	743.830877828682	1874.42289236022	488.523529078717	1.94009412806624	0.00165375584570383	0.169141700824045	FABP5	8	81280363	81284777	+	2077	protein_coding	fatty acid binding protein 5 [Source:HGNC Symbol;Acc:HGNC:3560]	-	704	552	299	3435	4074	346	411	358	658	686	7.28437180480862	5.80426472666759	3.54585496179202	40.2488371970553	45.5866138908252	3.63249649190731	3.94956915679258	3.508761022573	7.48284560294918	8.13266927669839
ENSG00000111536	396.528639258359	313.521136985339	386.136511088658	297.928797449833	225.154215179204	150.754348544467	133.595730778454	291.336712627355	126.894211815386	117.104569687314	323.853859992279	163.937114690595	0.980950757923407	0.00166421606111416	0.169173987330292	IL26	12	68201351	68225821	-	1075	protein_coding	interleukin 26 [Source:HGNC Symbol;Acc:HGNC:17119]	-	419	326	356	278	220	157	152	325	122	108	8.37647893759007	6.62298492577701	8.15695017191743	6.29360416793011	4.75627572496573	3.18461392270349	2.82214628207105	6.15434951088044	2.68057988084216	2.47377834629043
ENSG00000124216	0	37.5071298847491	40.1321654783156	12.8602358611439	17.3982802638476	225.651413426432	177.541694850314	155.977193837415	24.9627957669613	24.9389361371133	21.5795622976112	121.814406803647	-2.4987542984815	0.00166797128252691	0.169173987330292	SNAI1	20	49982999	49988886	+	1686	protein_coding	snail family transcriptional repressor 1 [Source:HGNC Symbol;Acc:HGNC:11128]	zf-C2H2	0	39	37	12	17	235	202	174	24	23	0	0.505186419763627	0.540543226251909	0.173215506810847	0.234338776215218	3.03931625836967	2.39132275532141	2.10086883111632	0.336225817852555	0.335904450661388
ENSG00000133106	1213.24514446114	2865.92941170647	1527.19159441806	648.370224666004	811.57860289595	1791.76824448392	3081.49100071881	2577.2093809343	5244.26734404245	5410.6648401824	1413.26299562953	3621.08016207237	-1.35727842399062	0.0016810191345321	0.169789907770873	EPSTI1	13	42886388	42992271	-	4924	protein_coding	epithelial stromal interaction 1 [Source:HGNC Symbol;Acc:HGNC:16465]	-	1282	2980	1408	605	793	1866	3506	2875	5042	4990	5.59533280461572	13.217303136339	7.04321403320027	2.99020128304001	3.74289763370519	8.26340800323783	14.2114458583785	11.8857629551115	24.1858961812112	24.9533003393967
ENSG00000167874	27.4447029558292	51.9329490711911	60.7405747779911	48.2258844792895	41.9605582833972	29.7667821966782	14.0627085029952	22.4105163559504	7.28081543203037	17.3488251388614	46.0609339135396	18.1739295253031	1.3369494848222	0.00169370767738925	0.169791230675888	TMEM88	17	7855065	7856099	+	875	protein_coding	transmembrane protein 88 [Source:HGNC Symbol;Acc:HGNC:32371]	-	29	54	56	45	41	31	16	25	7	16	0.712272024219217	1.34781516193288	1.57639935906719	1.25160576207038	1.08900183157332	0.772536917008872	0.364969293621219	0.581619843885405	0.188958909633136	0.450253836573496
ENSG00000173404	109.778811823317	88.4783576768441	112.803924587698	135.032476542011	164.771948381145	63.3744395155084	30.7621748503019	71.7136523390413	5.20058245145026	34.6976502777228	122.173103802203	41.1496998868049	1.56712925261019	0.00169498270701836	0.169791230675888	INSM1	20	20368121	20370949	+	2829	protein_coding	INSM transcriptional repressor 1 [Source:HGNC Symbol;Acc:HGNC:6090]	zf-C2H2	116	92	104	126	161	66	35	80	5	32	0.881213179486483	0.710230814026663	0.905496273766059	1.08392863806024	1.32265243275562	0.508717396518345	0.246933205575067	0.575657675107505	0.0417459591801732	0.278523935667592
ENSG00000169758	25.5519648209444	25.9664745355956	28.2009811469245	35.3656486181457	26.6091345211787	6.72153146376605	16.6994663473067	12.5498891593322	10.4011649029005	2.16860314235767	28.3388407285578	9.70813100313264	1.52912976840079	0.0017319593080465	0.172405164687021	TMEM266	15	76059837	76229121	+	5265	protein_coding	transmembrane protein 266 [Source:HGNC Symbol;Acc:HGNC:26763]	-	27	27	26	33	26	7	19	14	10	2	0.110210083323044	0.111997936058051	0.121635753014444	0.152538214117472	0.114769840725885	0.0289911381716101	0.072027712564729	0.0541298620140263	0.0448620393241064	0.00935356379396507
ENSG00000145604	1658.9849752265	1470.47183573798	1237.58921110157	1757.56556768966	1848.31142097111	1197.39281933089	986.147433772535	1062.25847527205	1109.80429513949	1124.42072931245	1594.58460214536	1096.00475056548	0.541067036130241	0.00175290828836366	0.172405164687021	SKP2	5	36151989	36184319	+	3837	protein_coding	S-phase kinase associated protein 2 [Source:HGNC Symbol;Acc:HGNC:10901]	-	1753	1529	1141	1640	1806	1247	1122	1185	1067	1037	9.81852067571874	8.70282632926456	7.32453604987483	10.4019591032982	10.9390284860743	7.08663811253168	5.83640546020055	6.28686031408578	6.56825503578825	6.65476079881541
ENSG00000170089	1222.70883513556	1311.78782468712	883.992293643978	1525.00963586731	1366.27671483745	801.782681749236	706.651102275507	732.375674512459	953.786821595978	868.525558514248	1261.95506083428	812.624367729486	0.635319207200778	0.00175300228897503	0.172405164687021	AC106795.1	5	177809407	177950732	+	3852	transcribed_unprocessed_pseudogene	THO complex 3 pseudogene [Source:NCBI gene;Acc:728554]	-	1292	1364	815	1423	1335	835	804	817	917	801	7.20828878307574	7.73344003964702	5.2114383665943	8.99045589303033	8.05467077290598	4.72678445206183	4.16595109784735	4.31760629177132	5.62290109467762	5.12025664765785
ENSG00000165272	969.081925061002	593.382029202313	964.256624600609	376.161898938458	284.513053726449	1765.84233740939	1299.92161724561	1562.46120033686	1180.53221647921	1100.56609474652	637.479106305766	1381.86469324352	-1.11615060699785	0.00175472012151348	0.172405164687021	AQP3	9	33441154	33447633	-	2950	protein_coding	aquaporin 3 (Gill blood group) [Source:HGNC Symbol;Acc:HGNC:636]	-	1024	617	889	351	278	1839	1479	1743	1135	1015	7.45991506371033	4.56780734807606	7.42277028713311	2.89566417834926	2.19015870632667	13.5933129205238	10.0066925234653	12.0277012122811	9.0876424760004	8.47206967387364
ENSG00000179409	2561.82106556654	2386.0304934375	3154.1712759714	4173.14653694119	5063.92298503047	2014.53900156874	1858.91428023967	1743.53817249294	2227.92952220129	2228.23972877251	3467.81847138942	2014.63214105503	0.783532508163878	0.0017564900518602	0.172405164687021	GEMIN4	17	744414	753999	-	5751	protein_coding	gem nuclear organelle associated protein 4 [Source:HGNC Symbol;Acc:HGNC:15717]	-	2707	2481	2908	3894	4948	2098	2115	1945	2142	2055	10.1158138816412	9.42167300907749	12.4548158368311	16.4784239757889	19.995815912383	7.95477165485406	7.34025929194671	6.88467586028498	8.79738272548638	8.79860763224566
ENSG00000112799	61.513989383755	14.425819186442	10.8465312103556	23.5770990787638	16.374852013033	99.8627531759527	23.7308205988043	8.96420654238016	272.510520455994	243.967853515238	25.3476581744699	129.807230857674	-2.35337617400003	0.00176510368575997	0.172554835015137	LY86	6	6588108	6654983	+	1254	protein_coding	lymphocyte antigen 86 [Source:HGNC Symbol;Acc:HGNC:16837]	-	65	15	10	22	16	104	27	10	262	225	1.11396555511929	0.261239204920094	0.196421371494616	0.426961029946035	0.296534516708027	1.80842875566722	0.429744794746875	0.162334087208845	4.93493165110463	4.4180484487344
ENSG00000214706	1560.56259221249	1175.22340305547	1337.37729823684	4124.9206524619	5250.18692667872	1221.39828884434	926.380922634806	689.347483109034	1131.64674143558	1349.95545611765	2689.65417452909	1063.74577842828	1.33832341538705	0.00181184822226914	0.176416037705902	IFRD2	3	50287732	50292918	-	3712	protein_coding	interferon related developmental regulator 2 [Source:HGNC Symbol;Acc:HGNC:5457]	-	1649	1222	1233	3849	5130	1272	1054	769	1088	1245	9.54703753850794	7.18965198902826	8.18165918696897	25.2349841710534	32.1190139526043	7.47213560754027	5.66731093484256	4.21721392731025	6.9230634994899	8.25860845260729
ENSG00000107130	280.125243962946	140.411306748035	199.576174270542	744.821993624583	804.414605140249	105.624065859181	100.19679808384	105.777637200086	208.023298058011	229.871933089913	433.869864749271	149.898746458206	1.53404911837089	0.00182901431144744	0.177377953662365	NCS1	9	130172578	130237304	+	5289	protein_coding	neuronal calcium sensor 1 [Source:HGNC Symbol;Acc:HGNC:3953]	-	296	146	184	695	786	110	114	118	200	212	1.20274645668484	0.602870342138911	0.856900767123873	3.19796959752546	3.45383658520239	0.453507756586122	0.430205225925466	0.454167130884235	0.893169359203706	0.986978713891845
ENSG00000182557	160.882741465205	327.946956171781	263.57070841164	90.0216510280071	42.9839865342118	235.253601231812	546.687793053937	192.730440661173	926.743792848437	1116.8306183142	177.081208722169	603.649249221912	-1.76888858893805	0.00185605512101135	0.179286086331977	SPNS3	17	4433688	4488208	+	2684	protein_coding	sphingolipid transporter 3 (putative) [Source:HGNC Symbol;Acc:HGNC:28433]	-	170	341	243	84	42	245	622	215	891	1030	1.36120128992508	2.77470296504474	2.23002657096059	0.761657753867964	0.363680139856054	1.99044038247893	4.62543167970726	1.63065921208557	7.84102032801435	9.44931236521663
ENSG00000144712	89.9050614070266	45.2009001175182	117.14253707184	68.5879245927673	50.1479842899137	37.4485324409823	23.7308205988043	24.2033576644264	28.0831452378314	49.8778722742265	74.1968814958132	32.6687456432542	1.18701240347661	0.00187963258054746	0.180845914133147	CAND2	3	12796472	12871916	+	5587	protein_coding	cullin associated and neddylation dissociated 2 (putative) [Source:HGNC Symbol;Acc:HGNC:30689]	-	95	47	108	64	49	39	27	27	27	46	0.365427204861177	0.18372312224307	0.476136373442971	0.278781785796158	0.203830990621548	0.152212926857438	0.0964560538057243	0.0983767231916426	0.114146468589911	0.202733096049794
ENSG00000102743	442.900723563036	340.449332800031	356.850876820698	718.029835580533	709.235777814494	303.42913465001	224.124416766485	245.619259261216	286.032034829764	333.964883923082	513.493309315758	278.633945886112	0.882319317886083	0.00191115874846872	0.183155221477266	SLC25A15	13	40789412	40810111	+	1837	protein_coding	solute carrier family 25 member 15 [Source:HGNC Symbol;Acc:HGNC:10985]	-	468	354	329	670	693	316	255	274	275	308	5.47510735114916	4.20861052046121	4.41136524507608	8.87623393230216	8.76752241353577	3.75096945498364	2.7706101537573	3.03632787308711	3.53590774014102	4.12845022307285
ENSG00000209482	25.5519648209444	43.2774575593259	28.2009811469245	82.5198467756732	106.436538084715	17.2839380496841	14.0627085029952	25.9961989729025	21.8424462960911	23.8546345659344	57.1973576775166	20.6079852775215	1.47342770804973	0.00192807819572332	0.183471339405684	SNORD83A	22	39315213	39315307	-	95	snoRNA	small nucleolar RNA, C/D box 83A [Source:HGNC Symbol;Acc:HGNC:17131]	-	27	45	26	77	104	18	16	29	21	22	6.10795882837713	10.3450725148357	6.74118146969521	19.7255995835068	25.4426615335487	4.13156415717818	3.36155928335333	6.21414885835458	5.22123302933665	5.70222786449986
ENSG00000169994	54.8894059116583	108.674504537863	75.9257184724889	34.2939622963837	13.3045672605894	116.186472445099	138.869246467077	87.8492241153256	249.627957669613	243.967853515238	57.4176316957966	167.300150842471	-1.5411861956942	0.00193220400557801	0.183471339405684	MYO7B	2	127535802	127637729	+	8800	protein_coding	myosin VIIB [Source:HGNC Symbol;Acc:HGNC:7607]	-	58	113	70	32	13	121	158	98	240	225	0.141645004816322	0.280440286481721	0.195930318065879	0.0884973771160872	0.0343331370126013	0.299825315573	0.358359409397255	0.226699552787152	0.644178101022055	0.629571903944652
ENSG00000208028	12.302797876751	17.3109830237304	17.3544499365689	21.4337264352398	14.3279955114039	19.2043756107601	34.2778519760507	58.267342525471	36.4040771601518	53.130776987763	16.5459905567388	40.2568848520393	-1.28483776725677	0.00193845834176848	0.183471339405684	MIR616	12	57519163	57519259	-	97	miRNA	microRNA 616 [Source:HGNC Symbol;Acc:HGNC:32872]	-	13	18	16	20	14	20	39	65	35	49	2.88023258993729	4.05270882024493	4.06288494604945	5.01789251689154	3.35435565420498	4.49597474148828	8.02485640774749	13.6410839674154	8.5226312334533	12.4385523473509
ENSG00000226508	1.89273813488477	3.84688511638453	2.16930624207111	4.28674528704796	0	7.68175024430405	6.15243497006038	20.6176750474744	24.9627957669613	8.6744125694307	2.43913495607767	13.6178137196462	-2.48116682904976	0.00195263097545572	0.183471339405684	LINC01918	2	105144113	105145424	+	1009	lincRNA	long intergenic non-protein coding RNA 1918 [Source:HGNC Symbol;Acc:HGNC:52737]	-	2	4	2	4	0	8	7	23	24	8	0.0425985455857158	0.0865791775275317	0.0488230723199699	0.0964788055774984	0	0.172887829504207	0.138468590400766	0.46402772480451	0.561820345787322	0.195228992567794
ENSG00000188163	0	0	2.16930624207111	4.28674528704796	3.0702847524437	9.60218780538007	17.5783856287439	27.7890402813785	3.12034947087016	10.8430157117884	1.90526725631255	13.7865957796322	-2.88516773018621	0.00195298031867511	0.183471339405684	FAM166A	9	137243584	137247770	-	1801	protein_coding	family with sequence similarity 166 member A [Source:HGNC Symbol;Acc:HGNC:33818]	-	0	0	2	4	3	10	20	31	3	10	0	0	0.0273528484013602	0.054051701736644	0.0387133138484036	0.121074278157791	0.221646399166135	0.350392854311862	0.0393445814061222	0.136719914978418
ENSG00000039560	13.2491669441934	8.65549151186518	13.0158374524267	186.473419986586	288.606766729707	19.2043756107601	5.27351568862318	18.8248337389983	23.9226792766712	17.3488251388614	102.000136524956	16.9148458907828	2.59350432898066	0.00196877472243426	0.183471339405684	RAI14	5	34656237	34832627	+	7687	protein_coding	retinoic acid induced 14 [Source:HGNC Symbol;Acc:HGNC:14873]	-	14	9	12	174	282	20	6	21	23	16	0.0391405655615859	0.0255699723925951	0.0384512657506307	0.550878040198357	0.852599421705691	0.0567333875275612	0.0155789709209656	0.0556121484656917	0.0706721562632062	0.0512517376091855
ENSG00000148483	42.5866080349073	33.6602447683646	11.9311843313911	18.2186674699538	10.2342825081457	114.266034884023	192.483322634746	72.6100729932793	58.2465234562429	10.8430157117884	23.3261974225525	89.6897939360159	-1.94120805704179	0.00197079156712739	0.183471339405684	TMEM236	10	17752252	17800868	+	5464	protein_coding	transmembrane protein 236 [Source:HGNC Symbol;Acc:HGNC:23473]	-	45	35	11	17	10	119	219	81	56	10	0.176993682496287	0.139894932942203	0.0495870497510383	0.0757183817748367	0.0425345767697504	0.474899674606508	0.799977590709257	0.301773839204817	0.242077666074662	0.0450645254165685
ENSG00000054793	945.422698374943	1589.72527434591	1066.21401797795	2090.86001375764	1985.45080658026	907.406747608416	1028.33555928152	506.477669644479	824.812376800012	799.130257958803	1535.53456220734	813.232522258646	0.916959046386579	0.00197475519366894	0.183471339405684	ATP9A	20	51596514	51768634	-	8317	protein_coding	ATPase phospholipid transporting 9A (putative) [Source:HGNC Symbol;Acc:HGNC:13540]	-	999	1653	983	1951	1940	945	1170	565	793	737	2.58139657108881	4.34061016223058	2.91120703446827	5.70891610643365	5.42110519768712	2.47759723865891	2.8077831124859	1.38289436249055	2.25208030748883	2.18195745807032
ENSG00000102048	64.3530965860822	52.8946703502872	46.6400842045289	392.237193764888	364.340457289985	24.9656882939882	31.6410941317391	15.2391511220463	76.9686202814639	74.8168084113397	184.093100439154	44.7262724481154	2.04343227937483	0.00200347950188755	0.185395082925137	ASB9	X	15235288	15270467	-	2363	protein_coding	ankyrin repeat and SOCS box containing 9 [Source:HGNC Symbol;Acc:HGNC:17184]	-	68	55	43	366	356	26	36	17	74	69	0.618445071884708	0.508327492265169	0.448219771211708	3.76947143746685	3.5013786787681	0.239924847609679	0.304076723155639	0.14645103982726	0.739682570506351	0.719003263413161
ENSG00000073008	718.29412218877	638.582929319831	476.162720134609	1107.05197038014	1165.68477767779	382.167074654127	540.535358083876	376.496674779967	469.092537120814	465.165374035721	821.155303940227	446.691403734901	0.878337076471423	0.0020157812730188	0.185395082925137	PVR	19	44643798	44663583	+	3519	protein_coding	poliovirus receptor [Source:HGNC Symbol;Acc:HGNC:9705]	-	759	664	439	1033	1139	398	615	420	451	429	4.63530644564568	4.12091297550338	3.07278043580605	7.14404444565288	7.52241456062048	2.4662063209704	3.48819091236712	2.4296140111155	3.02715502431601	3.00181219635862
ENSG00000111554	1301.25746773328	1220.42430317299	1073.8065898252	1595.7409331036	1824.77257120237	1037.99650176159	874.524685030011	1004.88755340082	708.319329887526	749.252385684576	1403.20037300749	874.996091152903	0.681112881490426	0.00201972272556787	0.185395082925137	MDM1	12	68272443	68332381	-	6549	protein_coding	Mdm1 nuclear protein [Source:HGNC Symbol;Acc:HGNC:29917]	-	1375	1269	990	1489	1783	1081	995	1121	681	691	4.51215125835871	4.23185971403954	3.72345817461759	5.53328195061991	6.32745637011545	3.5992855662562	3.03244189245471	3.48447924489904	2.45611958810822	2.59805624845635
ENSG00000147536	1579.48997356134	1084.82160282044	752.749265998676	2567.76042694173	2741.76428393222	629.903520032932	550.203470179685	371.118150854539	1076.5205674502	1020.32777847929	1745.31711065088	729.614697399329	1.25854026717085	0.00202592605612055	0.185395082925137	GINS4	8	41529206	41545046	+	5475	protein_coding	GINS complex subunit 4 [Source:HGNC Symbol;Acc:HGNC:28226]	-	1669	1128	694	2396	2679	656	626	414	1035	941	6.55131007632901	4.49955543658974	3.12220649312965	10.650396672473	11.3721190263362	2.61267456393043	2.28209966416693	1.53930073751589	4.46512491941314	4.23205197133222
ENSG00000174792	2.83910720232715	16.3492617446342	8.67722496828445	18.2186674699538	24.5622780195496	40.3291887825963	41.3092062275483	43.0281914034248	29.1232617281215	45.5406659895112	14.1293078809498	39.8661028262404	-1.49968417778142	0.00203414022311973	0.18544959292577	ODAPH	4	75556048	75565885	+	2054	protein_coding	odontogenesis associated phosphoprotein [Source:HGNC Symbol;Acc:HGNC:26300]	-	3	17	8	17	24	42	47	48	28	42	0.0313889477818797	0.180756162625335	0.0959347224359292	0.201424166513003	0.271558629955112	0.445876365550712	0.456711361981884	0.475716328007536	0.321984510085675	0.503494051061221
ENSG00000162614	83.2804779349299	75.9759810485944	16.2697968155333	106.096945854437	41.9605582833972	65.2948770765845	88.7708474251569	108.4668991628	434.768692941242	495.525818028729	64.7167519873784	238.565426926902	-1.88092160610744	0.00204988069056985	0.185767267607054	NEXN	1	77888513	77943895	+	4436	protein_coding	nexilin F-actin binding protein [Source:HGNC Symbol;Acc:HGNC:29557]	-	88	79	15	99	41	68	101	121	418	457	0.426331160916014	0.388937827992396	0.0832886834493625	0.543133699726212	0.214805365785991	0.334258897597573	0.454437575008105	0.555266014169226	2.22567696761302	2.53670611051379
ENSG00000141337	127.759824104722	115.406553491536	80.2643309566312	133.960790220249	88.0148295700526	120.027347567251	397.271515209613	147.012987295035	258.989006082223	233.12483780345	109.081265668638	231.285138791514	-1.08409594850671	0.0020528878065195	0.185767267607054	ARSG	17	68259182	68422731	+	6587	protein_coding	arylsulfatase G [Source:HGNC Symbol;Acc:HGNC:24102]	-	135	120	74	125	86	125	452	164	249	215	0.440455509864755	0.397867269433488	0.276713490044244	0.46183351121383	0.303433547326747	0.413797584185102	1.36960448257166	0.506831319857632	0.892871726481153	0.803704294494733
ENSG00000161996	1660.87771336139	1425.27093562047	2757.18823367238	1890.45467158815	2181.94903073665	1078.32569054418	725.987326467125	1172.51821574332	1403.11714540128	1325.01651998054	1983.14811699581	1140.99297962729	0.797615988087589	0.00208878394209565	0.187707464890987	WDR90	16	649311	667833	+	10534	protein_coding	WD repeat domain 90 [Source:HGNC Symbol;Acc:HGNC:26960]	-	1755	1482	2542	1764	2132	1123	826	1308	1349	1222	3.5804676063441	3.07255397203494	5.94385912691759	4.07538234659331	4.70377666001388	2.32462039379656	1.56506050031289	2.52767765835142	3.02479553226576	2.85642867593157
ENSG00000153563	49.211191507004	126.947208840689	31.4549405100311	58.9427476969094	36.8434170293244	122.908003908865	70.3135425149758	103.088375237372	253.788423630773	332.880582351903	60.6799011167917	176.595785528778	-1.5386400722628	0.00209190248629494	0.187707464890987	CD8A	2	86784610	86808396	-	3634	protein_coding	CD8a molecule [Source:HGNC Symbol;Acc:HGNC:1706]	-	52	132	29	55	36	128	80	115	244	307	0.307520705805082	0.793293030856969	0.196561904121442	0.368333194518662	0.230234490614116	0.76805204169398	0.439389284422904	0.644199194176872	1.58592370495615	2.0801705567136
ENSG00000137501	454.257152372345	678.013501762773	869.891803070516	319.362523885073	252.786777951198	1213.71653860004	1451.09573365281	1071.22268181443	923.623443377567	783.950035962299	514.862351808381	1088.72168668143	-1.0805581211283	0.00209746242914914	0.187707464890987	SYTL2	11	85694224	85811159	-	11258	protein_coding	synaptotagmin like 2 [Source:HGNC Symbol;Acc:HGNC:15585]	-	480	705	802	298	247	1264	1651	1195	888	723	0.91629630476434	1.36764223304144	1.75468595383822	0.644196132053948	0.509904113386653	2.44822557783085	2.92705057402266	2.16079676412392	1.86306972546439	1.58133012836598
ENSG00000120885	86.119585137257	138.487864189843	121.481149555982	143.605967116107	125.881674850192	284.22475903925	232.03469029942	197.212543932364	170.579104407569	166.982441961541	123.115248169876	210.206707928029	-0.773314378040241	0.00211325851788577	0.188428347407969	CLU	8	27596917	27615031	-	6616	protein_coding	clusterin [Source:HGNC Symbol;Acc:HGNC:2095]	-	91	144	112	134	123	296	264	220	164	154	0.295598235877784	0.475347951104907	0.416973832885063	0.492915409118473	0.432078266003623	0.975577590520039	0.796439567209243	0.676915477315238	0.585498435229638	0.57315319375641
ENSG00000142875	1293.68651519374	1248.31422026678	1274.46741721678	1518.57951793674	1389.81556460618	2023.18097059358	1918.6807913774	1599.21444716062	1958.53935121617	1744.64122802675	1344.97264704404	1848.8513576749	-0.459115932216348	0.00213935840173882	0.189565582213926	PRKACB	1	84078062	84238498	+	6730	protein_coding	protein kinase cAMP-activated catalytic subunit beta [Source:HGNC Symbol;Acc:HGNC:9381]	-	1367	1298	1175	1417	1358	2107	2183	1784	1883	1609	4.36525272823288	4.21215417468844	4.30040222628145	5.12410333249796	4.68961847703041	6.82676687734497	6.47415464318565	5.39618767491897	6.60864834396722	5.8868974755378
ENSG00000162620	43.5329771023497	32.6985234892685	41.2168185993511	92.1650236715311	122.811390097748	17.2839380496841	29.0043362874275	23.3069370101884	24.9627957669613	34.6976502777228	66.4849465920497	25.8511314783968	1.3633619165208	0.00214158800052705	0.189565582213926	LRRIQ3	1	74026015	74198187	-	8759	protein_coding	leucine rich repeats and IQ motif containing 3 [Source:HGNC Symbol;Acc:HGNC:28318]	-	46	34	38	86	120	18	33	26	24	32	0.112864989999738	0.0847752387332887	0.106860043320715	0.238949990729017	0.318404741367622	0.0448108910756852	0.0751975707366188	0.0604263109870668	0.064719343406714	0.0899582388404633
ENSG00000172116	61.513989383755	105.789340700574	28.2009811469245	83.5915330974352	64.4759798013176	161.316755130385	62.403268982041	63.6458664508991	387.96345087819	458.659564608648	68.7143648260014	226.797781210033	-1.72119099164915	0.00222364993093452	0.195203892072006	CD8B	2	86815339	86861924	-	1864	protein_coding	CD8b molecule [Source:HGNC Symbol;Acc:HGNC:1707]	-	65	110	26	78	63	168	71	71	373	423	0.749416741480464	1.28881745088261	0.34356879807996	1.01838451670605	0.785502276319997	1.96530054686945	0.760250716410215	0.775389115909458	4.72650706096833	5.58778840067614
ENSG00000114541	5441.62213779371	6183.86782458813	5756.2541133357	6199.70537139311	7284.76228929808	8759.1157160677	7559.58473964133	9850.76656942156	8977.24542769344	8047.68626128933	6173.24234728174	8638.87974282267	-0.484828450252866	0.00222459161045171	0.195203892072006	FRMD4B	3	69169990	69542583	-	9993	protein_coding	FERM domain containing 4B [Source:HGNC Symbol;Acc:HGNC:24886]	-	5750	6430	5307	5785	7118	9122	8601	10989	8631	7422	12.3659617658324	14.0526981013096	13.0809557292754	14.0886885639503	16.554455576212	19.9048899950467	17.1789833047608	22.3856415747008	20.4005847723856	18.2881828415355
ENSG00000173200	1772.54926331959	1711.86387679111	1150.81696141872	820.911722469684	744.032338342189	2009.73790766605	2453.06371449122	2314.55812924256	2431.79235429814	2072.10030252276	1240.03483246826	2256.25048164414	-0.863376548382928	0.00223693292496308	0.195203892072006	PARP15	3	122577602	122639047	+	5507	protein_coding	poly(ADP-ribose) polymerase family member 15 [Source:HGNC Symbol;Acc:HGNC:26876]	-	1873	1780	1061	766	727	2093	2791	2582	2338	1911	7.30934806291848	7.05910361462673	4.74555032223275	3.38514118204172	3.06811858127164	8.2874277101116	10.1155419941066	9.54439536806319	10.0278266461384	8.54458753042102
ENSG00000157087	1.89273813488477	0	1.08465312103556	0	0	28.8065634161402	2.63675784431159	16.1355717762843	0	10.8430157117884	0.595478251184065	11.6843817497049	-4.2787719934488	0.00224317441457831	0.195203892072006	ATP2B2	3	10324023	10708007	-	10331	protein_coding	ATPase plasma membrane Ca2+ transporting 2 [Source:HGNC Symbol;Acc:HGNC:815]	-	2	0	1	0	0	30	3	18	0	10	0.00416048131797379	0	0.00238420675495352	0	0	0.0633205231716721	0.00579593212029148	0.035468057462763	0	0.0238343400325361
ENSG00000119630	10.4100597418662	14.425819186442	20.6084092996756	27.8638443658117	18.4217085146622	165.157630252537	79.1027353293478	48.4067153288529	30.1633782184115	10.8430157117884	18.3459682216915	66.7346949681875	-1.86709829793077	0.00224538204667495	0.195203892072006	PGF	14	74941834	74955784	-	5962	protein_coding	placental growth factor [Source:HGNC Symbol;Acc:HGNC:8893]	-	11	15	19	26	18	172	90	54	29	10	0.0396512292398406	0.0549469914407578	0.0784960683869627	0.106131540821876	0.0701670696822961	0.629074493349467	0.30129708856792	0.184377978018017	0.114890313220416	0.0413003299020682
ENSG00000183486	1337.21949229609	2457.19786809062	2358.0358851313	1177.78326761643	1076.64651985692	1336.62454250891	2664.00434203615	4465.07127875956	5864.17677225532	5588.49029785573	1681.37660659827	3983.67344668313	-1.24441621182931	0.00227870920607051	0.196745642178746	MX2	21	41361943	41409390	+	13047	protein_coding	MX dynamin like GTPase 2 [Source:HGNC Symbol;Acc:HGNC:7533]	-	1413	2555	2174	1099	1052	1392	3031	4981	5638	5154	2.32748795189814	4.27685841132232	4.10426272156922	2.0499823560136	1.87394950332147	2.32645241624402	4.63681396032218	7.77164830871174	10.2068515033305	9.72700735555742
ENSG00000183891	828.072934012087	775.147350951482	823.251718865987	755.538856842203	557.768396693938	972.701624685001	1120.62208383243	1043.43364153305	1070.27986850846	1300.07758384343	747.955851473139	1101.42296048047	-0.55816229441969	0.0022792815337444	0.196745642178746	TTC32	2	19896643	19901986	-	1986	protein_coding	tetratricopeptide repeat domain 32 [Source:HGNC Symbol;Acc:HGNC:32954]	-	875	806	759	705	545	1013	1275	1164	1029	1199	9.46857777794281	8.86340161643697	9.4134497225264	8.63918881590202	6.37778778807172	11.1223306665	12.8137231934848	11.9311140180722	12.2380864811491	14.8657023003263
ENSG00000077984	1019.23948563545	1757.06477690863	1184.44120817083	2143.37264352398	1486.01782018275	2096.15759791447	2787.93196071879	1683.47798865899	4476.66137420839	4202.75288988917	1518.02718688433	3049.39636227796	-1.00627165645493	0.0022920150621397	0.196979712759886	CST7	20	24949230	24959928	+	930	protein_coding	cystatin F [Source:HGNC Symbol;Acc:HGNC:2479]	-	1077	1827	1092	2000	1452	2183	3172	1878	4304	3876	24.8879254291281	42.904241601851	28.9218430796601	52.3371585095139	36.2857809340128	51.1842552411228	68.0760937127482	41.1073896113846	109.311713314653	102.623379485149
ENSG00000110042	13.2491669441934	11.5406553491536	41.2168185993511	4.28674528704796	16.374852013033	94.1014404927247	58.008672574855	89.6420654238016	37.4441936504419	19.5174282812191	17.3336476385558	59.7427600846084	-1.79025932568783	0.00229922434494079	0.196979712759886	DTX4	11	59171430	59208587	+	6072	protein_coding	deltex E3 ubiquitin ligase 4 [Source:HGNC Symbol;Acc:HGNC:29151]	-	14	12	38	4	16	98	66	100	36	18	0.0495509761976137	0.0431612599433199	0.154148076325122	0.016032133535523	0.0612408241027448	0.351932937191927	0.216948459183809	0.335255180105223	0.14003871761349	0.0729938439356118
ENSG00000104824	12187.340850523	12007.0901695152	14025.6495081108	18293.6855124772	18886.344940532	9559.9381790364	6522.45998754544	7711.90688840965	10907.7016336718	11031.6841851735	15080.0221962316	9146.73817476735	0.721334182111938	0.00231090287347083	0.196979712759886	HNRNPL	19	38836388	38852347	-	6821	protein_coding	heterogeneous nuclear ribonucleoprotein L [Source:HGNC Symbol;Acc:HGNC:5045]	-	12878	12485	12931	17070	18454	9956	7421	8603	10487	10174	40.5747930423196	39.9746921534275	46.6949954920874	60.9043853580402	62.8775010633314	31.8274936156499	21.714947285659	25.6749220192222	36.3145448856967	36.7273146957594
ENSG00000171793	3245.09953225994	2252.35123564314	1109.60014281937	9258.29813370183	10637.5132389666	2101.9189105977	1378.14543329353	827.396263861689	2139.51962052664	2213.05950677601	5300.57245667817	1732.00794701111	1.6137428485609	0.00231822009337839	0.196979712759886	CTPS1	1	40979335	41012565	+	11517	protein_coding	CTP synthase 1 [Source:HGNC Symbol;Acc:HGNC:2519]	-	3429	2342	1023	8639	10394	2189	1568	923	2057	2041	6.39858672087958	4.44111638606852	2.18787518495177	18.255225427552	20.974719042479	4.14449858810641	2.7173844688738	1.63143431941634	4.21863850303205	4.36364217239023
ENSG00000111335	7670.32129162053	16687.7876348761	10356.2679996475	7335.69287246082	8493.43105351008	7789.29474772431	17975.6571439536	18712.7811572186	40467.8122877151	36727.4628189696	10108.700170423	24334.6016311162	-1.26739935127674	0.00232245409424399	0.196979712759886	OAS2	12	112978395	113011723	+	6264	protein_coding	2'-5'-oligoadenylate synthetase 2 [Source:HGNC Symbol;Acc:HGNC:8087]	-	8105	17352	9548	6845	8299	8112	20452	20875	38907	33872	27.8071969093212	60.4981954603229	37.5445529024323	26.5940693245362	30.7912147042279	28.2385110870565	65.1671056233889	67.8393994953342	146.707860334779	133.147980607093
ENSG00000164188	7.57095253953908	10.5789340700574	13.0158374524267	4.28674528704796	6.14056950488739	4.80109390269003	32.5200134131763	61.8530251424231	23.9226792766712	32.5290471353651	8.31860777079171	31.1251717740652	-1.90547354408549	0.00233841351392625	0.197644658874975	RANBP3L	5	36248434	36302114	-	3363	protein_coding	RAN binding protein 3 like [Source:HGNC Symbol;Acc:HGNC:26353]	-	8	11	12	4	6	5	37	69	23	30	0.0511233214344184	0.0714349012323874	0.0878902408043705	0.0289465105048159	0.0414645722515462	0.0324196810826913	0.219593385388548	0.41766634641191	0.161539359261156	0.219654386151767
ENSG00000163746	14.1955360116358	11.5406553491536	6.50791872621334	5.35843160880995	3.0702847524437	9.60218780538007	29.8832555688647	46.6138740203768	19.762213315511	33.6133487065439	8.13456528965127	27.8949758833353	-1.77043460882926	0.002360758693936	0.197870580510613	PLSCR2	3	146391421	146495991	-	2557	protein_coding	phospholipid scramblase 2 [Source:HGNC Symbol;Acc:HGNC:16494]	-	15	12	6	5	3	10	34	52	19	31	0.126071370246345	0.102493222673382	0.057797199809366	0.047588538730786	0.0272673751431267	0.0852775811349948	0.265394908223291	0.413980491150347	0.175509350949823	0.298522079513494
ENSG00000173040	31.2301792255987	54.8181129084795	84.6029434407734	25.7204717222877	25.5857062703641	108.504722200795	106.349233053901	79.7814382271834	104.011649029005	93.24993512138	44.3914827135007	98.3793955264529	-1.14958898818015	0.00236290005885186	0.197870580510613	EVC2	4	5542772	5709548	-	5509	protein_coding	EvC ciliary complex subunit 2 [Source:HGNC Symbol;Acc:HGNC:19747]	-	33	57	78	24	25	113	121	89	100	86	0.128735139986166	0.225967881518467	0.348745093277026	0.106023359768774	0.105467837842583	0.44727154784401	0.438386321952108	0.328870178562903	0.428750475660592	0.384389194978167
ENSG00000200087	78.548632597718	39.4305724429414	32.5395936310667	210.05051906535	329.54389676229	54.7324704906664	27.2464977245531	23.3069370101884	43.6848925921822	49.8778722742265	138.022642899873	39.7697340183633	1.79642996060592	0.00236547280127304	0.197870580510613	SNORA73B	1	28508559	28508762	+	204	snoRNA	small nucleolar RNA, H/ACA box 73B [Source:HGNC Symbol;Acc:HGNC:10116]	-	83	41	30	196	322	57	31	26	42	46	8.74387352246799	4.38933087639272	3.62224117432718	23.3823952282211	36.6841542378986	6.09270694747272	3.03302453721678	2.59448067615548	4.86291311555865	5.55230297857941
ENSG00000278058	43.5329771023497	34.6219660474607	13.0158374524267	6.43011793057194	9.21085425733109	58.5733456128184	73.8292196407246	70.8172316848032	40.5645431213121	71.5639036978032	21.362350558028	63.0696487514923	-1.55525018846403	0.00240021655352453	0.199559748337138	AC009159.3	16	79605802	79606605	+	804	lincRNA	novel transcript	-	46	36	12	6	9	61	84	79	39	66	1.22958264602949	0.977892426775517	0.367630447543654	0.181617751544209	0.260159247167817	1.65439568068322	2.08529563752795	2.00022247306361	1.14573965729047	2.02131211614734
ENSG00000085465	280.125243962946	154.837125934477	173.544499365689	122.172240680867	119.741105345304	368.724011726595	383.208806706618	293.129553935831	262.109355553093	260.232377082921	170.084043057857	313.480821001012	-0.881635624882715	0.00240206253647118	0.199559748337138	OVGP1	1	111414314	111427777	-	2567	protein_coding	oviductal glycoprotein 1 [Source:HGNC Symbol;Acc:HGNC:8524]	-	296	161	160	114	117	384	436	327	252	240	2.47811687160347	1.369760499627	1.53525453746318	1.08079188647812	1.05928494405844	3.26190236016664	3.39004152504127	2.59315898452219	2.31874002861075	2.30213541294395
ENSG00000104885	4577.58717921882	5617.4139912005	7666.32825947931	6247.9312558724	7406.55025114501	4729.07749414968	3571.92795976077	4703.51917278687	3617.5251532288	3679.03523100979	6303.16218738321	4060.21700218718	0.634455267143782	0.0024174073082265	0.199579065205674	DOT1L	19	2164149	2232578	+	11272	protein_coding	DOT1 like histone lysine methyltransferase [Source:HGNC Symbol;Acc:HGNC:24948]	-	4837	5841	7068	5830	7237	4925	4064	5247	3478	3393	9.22212595294048	11.3169880394286	15.4447839085329	12.5872444873462	14.9214283898136	9.52732227367587	7.19609878524804	9.47583181603399	7.2879600747876	7.41187987411915
ENSG00000112773	119.242502497741	122.138602445209	175.71380560776	67.5162382710053	69.5931210553905	357.201386360139	342.778519760507	553.987964319094	86.3296686940744	148.549315251501	110.840853975421	297.769370877063	-1.42643808202576	0.00241869296835403	0.199579065205674	TENT5A	6	81491439	81752774	-	6053	protein_coding	terminal nucleotidyltransferase 5A [Source:HGNC Symbol;Acc:HGNC:18345]	-	126	127	162	63	68	372	390	618	83	137	0.447358623368114	0.458223837184475	0.6592203663702	0.253298704532663	0.261090485180147	1.34010203677402	1.28599218825625	2.07838050937408	0.323880503460067	0.557308139138111
ENSG00000186603	267.822446086195	124.062045003401	95.4494746511289	1472.49700610097	1648.74291206227	114.266034884023	76.4659774850362	50.1995566373289	307.874481125856	243.967853515238	721.714776780793	158.554780729496	2.1870420367862	0.00244685489402496	0.201220749426877	HPDL	1	45326905	45328533	+	1629	protein_coding	4-hydroxyphenylpyruvate dioxygenase like [Source:HGNC Symbol;Acc:HGNC:28242]	-	283	129	88	1374	1611	119	87	56	296	225	3.73354416708545	1.72947089106216	1.33060105507513	20.5271540474607	22.9840873022735	1.59291087909758	1.06596406832855	0.699800426037687	4.29188438086313	3.40100230491893
ENSG00000198794	26.4983338883868	25.0047532564994	28.2009811469245	65.3728656274814	82.8976883159798	23.0452507329122	12.3048699401208	22.4105163559504	4.16046596116021	8.6744125694307	45.5949244470544	14.1191031119148	1.683474171765	0.00246780738200382	0.202260495935141	SCAMP5	15	74957219	75021496	+	4873	protein_coding	secretory carrier membrane protein 5 [Source:HGNC Symbol;Acc:HGNC:30386]	-	28	26	26	61	81	24	14	25	4	8	0.123485954226107	0.116525658898895	0.131420529370212	0.304646727092625	0.386314859943838	0.107394102177147	0.057342420568181	0.10443615091314	0.0193883551850129	0.0404239797867647
ENSG00000176842	0	0	6.50791872621334	2.14337264352398	2.04685650162913	15.3635004886081	22.8519013173671	1.79284130847603	20.8023298058011	17.3488251388614	2.13962957427329	15.6318796118227	-2.89572342177996	0.00247640814413262	0.202284318941195	IRX5	16	54930862	54934485	+	2845	protein_coding	iroquois homeobox 5 [Source:HGNC Symbol;Acc:HGNC:14361]	Homeobox	0	0	6	2	2	16	26	2	20	16	0	0	0.0519463760676798	0.017108456032987	0.0163380616850556	0.122631859381192	0.182404469022028	0.0143105058249484	0.166044736057237	0.138478772232622
ENSG00000112303	390.850424853705	309.674251868954	254.893483443356	231.48424550059	186.263941648251	446.501732950173	805.090061796473	547.713019739428	364.040771601518	404.444486049706	274.633269462971	513.55801442746	-0.903039477025898	0.00249439747309003	0.20307231869551	VNN2	6	132743870	132763459	-	2633	protein_coding	vanin 2 [Source:HGNC Symbol;Acc:HGNC:12706]	-	413	322	235	216	182	465	916	611	350	373	3.37097191812433	2.6708508944493	2.19838260409223	1.99648469452927	1.60647264715248	3.85094836146656	6.94366902861297	4.72386644948324	3.13974640958971	3.48821676584872
ENSG00000144283	1713.87438113816	1585.87838922952	1304.83770460577	2546.32670050649	2429.61866743378	1229.08003908865	999.331222994093	1059.56921330933	1197.17408032385	1348.87115454647	1916.10716858274	1166.80514205248	0.715722814054868	0.0025468369445754	0.206229537802935	PKP4	2	158456964	158682879	+	9525	protein_coding	plakophilin 4 [Source:HGNC Symbol;Acc:HGNC:9026]	-	1811	1649	1203	2376	2374	1280	1137	1182	1151	1244	4.08610392389674	3.78094449649832	3.110906215482	6.07078070421537	5.79253326838406	2.93028988925556	2.38253822829009	2.52615358966291	2.8542218502328	3.2158878025607
ENSG00000122643	1249.20716902395	2648.58040263075	2034.8092550627	1502.50422311031	1754.15602189617	1641.97411471999	2889.8865973655	3697.73519873182	5382.60283725102	5259.94692178854	1837.85141434477	3774.42913397137	-1.03817804317421	0.00255490036967316	0.206229537802935	NT5C3A	7	33014113	33062797	-	3495	protein_coding	5'-nucleotidase, cytosolic IIIA [Source:HGNC Symbol;Acc:HGNC:17820]	-	1320	2754	1876	1402	1714	1710	3288	4125	5175	4851	8.11675978464995	17.2092279259671	13.2212321066257	9.76256473450856	11.3976795903702	10.6687743972913	18.7771219196754	24.0261416197297	34.9736179310257	34.1766575655539
ENSG00000166143	1.89273813488477	0.961721279096131	0	0	0	12.4828441469941	7.03135425149758	21.5140957017124	0	8.6744125694307	0.57089188279618	9.94054133392695	-4.07187880834268	0.00255859503806122	0.206229537802935	PPP1R14D	15	40815445	40828709	-	873	protein_coding	protein phosphatase 1 regulatory inhibitor subunit 14D [Source:HGNC Symbol;Acc:HGNC:14953]	-	2	1	0	0	0	13	8	24	0	8	0.0492347451271331	0.025016721112623	0	0	0	0.324709286885265	0.182902710148091	0.559634214047812	0	0.225642672967817
ENSG00000082516	1741.31908409399	1638.77305957981	1836.3177339132	3309.36736160102	4594.16941790658	1335.66432372837	1430.88059017976	1167.1396918179	1475.92529972158	1382.48450325302	2623.98933141892	1358.41888174012	0.949817230608599	0.00256915065907711	0.206396915324274	GEMIN5	5	154887416	154938209	-	5637	protein_coding	gem nuclear organelle associated protein 5 [Source:HGNC Symbol;Acc:HGNC:20043]	-	1840	1704	1693	3088	4489	1391	1628	1302	1419	1275	7.01496858192447	6.60185811484284	7.39767416982867	13.3319092863192	18.5077820722451	5.38077331865167	5.76435558323828	4.70186558202198	5.94581986804639	5.56939015020519
ENSG00000101187	2307.24778642453	3051.54161857203	2061.92558308859	3003.93675989886	2758.13913594525	1637.1730208173	1206.75617341327	1156.38264396704	1975.18121506081	2039.57125538739	2636.55817678585	1603.01286172916	0.718117805986174	0.0025906640971371	0.206663162070234	SLCO4A1	20	62642445	62685785	+	4051	protein_coding	solute carrier organic anion transporter family member 4A1 [Source:HGNC Symbol;Acc:HGNC:10953]	-	2438	3173	1901	2803	2695	1705	1373	1290	1899	1881	12.9338375000268	17.1061572369484	11.5586243427037	16.8392966466324	15.4614184036392	9.17757075562872	6.76476464336263	6.48238359699482	11.0723577324526	11.4333117327574
ENSG00000120800	1360.87871898215	1105.97947096055	835.182903197378	4337.11454417077	6198.90491518382	994.786656637375	950.990662515048	880.285082461732	1195.09384734327	949.848176352661	2767.61211049893	994.200885062017	1.47703028802404	0.00260213130684258	0.206663162070234	UTP20	12	101280109	101386616	+	10024	protein_coding	UTP20, small subunit processome component [Source:HGNC Symbol;Acc:HGNC:17897]	-	1438	1150	770	4047	6057	1036	1082	982	1149	876	3.08300174228001	2.50554041909596	1.89206452402006	9.8255131112252	14.0433048053201	2.25363873564266	2.15442113138399	1.99424122449535	2.7074245207561	2.15183288690633
ENSG00000163683	226.18220711873	235.621713378552	169.205886881547	140.390908150821	92.1085425733109	265.980602209028	587.996999281485	390.839405247775	255.868656611353	271.075392794709	172.701851620592	354.35221122887	-1.0368881050064	0.00260339374849794	0.206663162070234	SMIM14	4	39546330	39639090	-	6721	protein_coding	small integral membrane protein 14 [Source:HGNC Symbol;Acc:HGNC:27321]	-	239	245	156	131	90	277	669	436	246	250	0.764222724783585	0.796116856892333	0.571711566392839	0.474351734951204	0.311215644581052	0.898693240061364	1.98671979851883	1.32056521614213	0.864527075021415	0.915907479824916
ENSG00000108387	16.0882741465205	16.3492617446342	13.0158374524267	4.28674528704796	15.3514237622185	18.2441568302221	24.6097398802415	35.8568261695206	50.9657080242126	47.7092691318688	13.0183084785696	35.4771400072131	-1.43813277707715	0.00260685431407315	0.206663162070234	SEPT4	17	58520250	58540818	-	8012	protein_coding	septin 4 [Source:HGNC Symbol;Acc:HGNC:9165]	-	17	17	12	4	15	19	28	40	49	44	0.0455999034218537	0.0463396353011031	0.0368915226940961	0.012150164107301	0.0435114067904237	0.0517104433884355	0.0697527746951438	0.101631026140735	0.144454982713799	0.135225074170616
ENSG00000260528	43.5329771023497	18.2727043028265	56.4019622938489	20.3620401134778	31.7262757752515	72.0164085403505	55.3719147305434	79.7814382271834	112.332580951326	62.8894911283725	34.0591919175509	76.4783667155551	-1.16747310412681	0.00262259638344756	0.206663162070234	FAM157C	16	90102271	90178344	+	4524	lincRNA	family with sequence similarity 157 member C [Source:HGNC Symbol;Acc:HGNC:34081]	-	46	19	52	19	31	75	63	89	108	58	0.218519992795691	0.0917224476337484	0.283117700981894	0.102210166983102	0.15925457010538	0.361496642841813	0.277947230201007	0.400474317794659	0.56386942529782	0.315682778046321
ENSG00000260613	9.46369067442385	0	5.42326560517778	8.57349057409592	5.11714125407283	14.4032817080701	26.3675784431159	21.5140957017124	14.5616308640607	28.1918408506498	5.71551762155408	21.0076855135218	-1.88112501640168	0.00262825128253064	0.206663162070234	Z98885.2	22	49832616	49837786	-	1567	lincRNA	novel transcript	-	10	0	5	8	5	15	30	24	14	26	0.137147200051012	0	0.0785936183325616	0.12424647712533	0.0741572838129918	0.208731437423913	0.382117260591776	0.311780899083433	0.211026223266106	0.408554354740229
ENSG00000042286	728.704181930636	808.807595719847	1338.46195135788	1761.85231297671	2076.53592090275	617.420675885938	670.615411736582	795.12512030912	660.473971334183	768.769813965795	1342.87239257756	702.480998646324	0.934659620773062	0.00263796708456599	0.206663162070234	AIFM2	10	70098223	70132934	-	5135	protein_coding	apoptosis inducing factor, mitochondria associated 2 [Source:HGNC Symbol;Acc:HGNC:21411]	-	770	841	1234	1644	2029	643	763	887	635	709	3.22259863893965	3.57684547689192	5.91917237429683	7.79156069993827	9.18320766964869	2.73046193380103	2.96570867397598	3.51633652452237	2.92085948434862	3.39978364002291
ENSG00000166900	776.969004370198	1131.94594549615	707.193834915183	624.79312558724	486.128419136919	1300.13622884846	1177.75183712584	849.806780217639	1790.04047978918	1845.48127414638	745.406065901137	1392.6433200255	-0.901369063629383	0.00264836707482703	0.206663162070234	STX3	11	59713456	59805882	+	6568	protein_coding	syntaxin 3 [Source:HGNC Symbol;Acc:HGNC:11438]	-	821	1177	652	583	475	1354	1340	948	1721	1702	2.6863707809992	3.91370375979956	2.4451230923412	2.16022259228634	1.68078928971088	4.49522176155289	4.07207765654384	2.93820743302645	6.18906599190444	6.38075257038937
ENSG00000260177	0	0.961721279096131	0	0	0	10.5624065859181	2.63675784431159	0.896420654238016	9.36104841261047	4.33720628471535	0.192344255819226	5.5587679563587	-4.31326983253529	0.00264887464324677	0.206663162070234	AC126696.1	16	87780134	87806476	-	756	lincRNA	novel transcript	-	0	1	0	0	0	11	3	1	9	4	0	0.0288883565229099	0	0	0	0.317275466214814	0.0792034057337715	0.0269268446243243	0.281188853620738	0.130281781415942
ENSG00000067113	420.187865944419	416.425313848625	330.819201915845	750.180425233393	706.16549306205	316.872197577542	257.523349461099	273.408299542595	297.473316222955	336.13348706544	524.755660000866	296.282129973926	0.824860963660359	0.00266838006641355	0.207519832513222	PLPP1	5	55424854	55535050	-	2016	protein_coding	phospholipid phosphatase 1 [Source:HGNC Symbol;Acc:HGNC:9228]	-	444	433	305	700	690	330	293	305	286	310	4.73312947128431	4.69074689040749	3.72645247795366	8.45027038434861	7.9544722199525	3.56934899491666	2.90082473499938	3.07975785390709	3.35083383898046	3.78631427240082
ENSG00000057704	17.0346432139629	50.0095065129988	32.5395936310667	2.14337264352398	20.4685650162913	56.6529080517424	112.501668023961	103.088375237372	58.2465234562429	58.5522848436572	24.4391362035687	77.8083519225951	-1.66986714397223	0.00268108621190102	0.207843950860174	TMCC3	12	94567124	94650562	-	6515	protein_coding	transmembrane and coiled-coil domain family 3 [Source:HGNC Symbol;Acc:HGNC:29199]	-	18	52	30	2	20	59	128	115	56	54	0.0593764224810261	0.174314515982906	0.113420905535341	0.00747099883558679	0.0713457950790227	0.197470939720164	0.392138918702768	0.359327685593055	0.203025689552103	0.204091459881981
ENSG00000135763	719.240491256213	632.812601645255	411.083532872476	2288.05029696185	3381.40694069132	612.619581983248	488.679120479082	423.110548800344	582.465234562429	532.392071448809	1486.51877268542	527.853311454782	1.49374115818386	0.00273842182251026	0.211614806360459	URB2	1	229626234	229660199	+	6001	protein_coding	URB2 ribosome biogenesis 2 homolog (S. cerevisiae) [Source:HGNC Symbol;Acc:HGNC:28967]	-	760	658	379	2135	3304	638	556	472	560	491	2.72173543550661	2.39467674980978	1.55561405673654	8.65839402420975	12.7958522972939	2.3182627299762	1.84924972240796	1.60112644908963	2.204153253511	2.01466739437061
ENSG00000053372	1997.78510137087	1304.09405445435	1039.09768995206	7964.77274333511	9665.25640069276	1454.73145251508	933.412276886304	768.23250068198	1697.47011215337	1927.88819355597	4394.20119796103	1356.34690715854	1.69592807851092	0.00276392408631703	0.21290962059851	MRTO4	1	19251539	19260128	+	2822	protein_coding	MRT4 homolog, ribosome maturation factor [Source:HGNC Symbol;Acc:HGNC:18477]	-	2111	1356	958	7432	9444	1515	1062	857	1632	1778	16.0763393867876	10.4941510462331	8.36170372290467	64.0931748227707	77.7771052808608	11.7063424545608	7.51124459819095	6.18202948878197	13.6596802144436	15.5138732780213
ENSG00000141391	164.668217734975	210.616960122053	299.364261405813	122.172240680867	176.029659140105	99.8627531759527	103.712475209589	116.534685050942	120.653512873646	110.598760260241	194.570267816763	110.272437314074	0.819112254830046	0.00278780031162032	0.214067473809744	PRELID3A	18	12407896	12432238	+	2643	protein_coding	PRELI domain containing 3A [Source:HGNC Symbol;Acc:HGNC:24639]	-	174	219	276	114	172	104	118	130	116	102	1.41484227285316	1.8096374798937	2.57216126976059	1.04971349700694	1.51246067063283	0.858028626411914	0.891105740786769	1.00127517581483	1.03666446828622	0.950273243335804
ENSG00000154328	866.874065777225	845.3530043255	1145.39369581355	1397.47896357763	1210.71562071363	681.755334181985	745.323550658743	720.722206007365	690.637349552595	780.697131248763	1093.16307004151	723.82711432989	0.594565733594099	0.0028037831770718	0.214067473809744	NEIL2	8	11769639	11787346	+	3367	protein_coding	nei like DNA glycosylase 2 [Source:HGNC Symbol;Acc:HGNC:18956]	-	916	879	1056	1304	1183	710	848	804	664	720	5.84666619636536	5.70151655183551	7.72515278426154	9.42535177719895	8.16571907326733	4.59812563775316	5.02686397139413	4.86093923579902	4.65803073939717	5.26544247552165
ENSG00000138646	1879.48896794058	5269.2708881677	5332.15474301079	1258.15974174858	1368.32357133907	3113.98950528476	6129.58306874301	7569.37600438581	12466.8362526166	12458.6250528448	3021.47958244134	8347.681976775	-1.46610674295674	0.00280533744742866	0.214067473809744	HERC5	4	88457117	88506163	+	4766	protein_coding	HECT and RLD domain containing E3 ubiquitin protein ligase 5 [Source:HGNC Symbol;Acc:HGNC:24368]	-	1986	5479	4916	1174	1337	3243	6974	8444	11986	11490	8.95532080749377	25.106830649203	25.4064573580253	5.9948338652809	6.51973848147877	14.8374241544766	29.2060148971895	36.0662880113077	59.4015288203621	59.3624043937629
ENSG00000271382	0	0	0	0	0	1.92043756107601	6.15243497006038	5.3785239254281	5.20058245145026	2.16860314235767	0	4.16411641007449	-4.48142438951445	0.00284776751375123	1	AC012464.3	12	93945041	93947813	+	2773	lincRNA	novel transcript	-	0	0	0	0	0	2	7	6	5	2	0	0	0	0	0	0.0157269942273481	0.0503839912421107	0.044046219695613	0.0425890077608042	0.0177592907952492
ENSG00000177721	183.595599083823	102.904176863286	138.835599492551	60.0144340186714	55.2651255439865	233.333163670736	149.416277844324	199.901805895078	278.751219397734	313.363154070684	108.122987000464	234.953124175711	-1.11814072974534	0.00288201609133126	0.219231361547455	ANXA2R	5	43039081	43043170	-	2386	protein_coding	annexin A2 receptor [Source:HGNC Symbol;Acc:HGNC:33463]	-	194	107	128	56	54	243	170	223	268	289	1.74737948537752	0.979395195243599	1.32137414842178	0.571190112149096	0.525988352195117	2.22075902413286	1.42207623706403	1.9025745521901	2.65302744036465	2.98244810675615
ENSG00000103932	2155.82873563375	2406.22664029852	2799.48970539277	2577.40560383758	2876.85681303974	1863.78465302427	2010.96731592831	1784.77352258789	1959.57946770646	1790.18189401626	2563.16149964047	1881.85737065264	0.445646451250321	0.00291905543822715	0.220439995587144	RPAP1	15	41517176	41544269	-	7046	protein_coding	RNA polymerase II associated protein 1 [Source:HGNC Symbol;Acc:HGNC:24567]	-	2278	2502	2581	2405	2811	1941	2288	1991	1884	1651	6.94811540064284	7.75513383811557	9.02259869463262	8.30683406048143	9.27194855404393	6.00687366167463	6.48123514963881	5.75222520879285	6.31561498986709	5.76965608731892
ENSG00000263033	44.4793461697921	42.3157362802298	54.2326560517778	28.9355306875737	35.8199887785098	54.7324704906664	81.7394931736594	62.7494457966611	87.3697851843644	96.5028398349165	41.1566515935766	76.6188068960536	-0.894580717443873	0.00292852711575333	0.220439995587144	AC007220.1	16	11196177	11224969	+	1055	lincRNA	novel transcript	-	47	44	50	27	35	57	93	70	84	89	0.957417453702085	0.91084577381808	1.1673573452808	0.622836990603742	0.771024877862282	1.17811584576724	1.75944172206319	1.35068115404667	1.88063369777055	2.077222602083
ENSG00000204588	31.2301792255987	13.4640979073458	26.0316749048533	32.1505896528597	21.4919932671059	9.60218780538007	13.183789221558	8.96420654238016	10.4011649029005	6.50580942707302	24.8737069915527	9.73143157985835	1.34622684381106	0.00294168849990546	0.220439995587144	LINC01123	2	109987063	109996140	+	3295	lincRNA	long intergenic non-protein coding RNA 1123 [Source:HGNC Symbol;Acc:HGNC:49269]	-	33	14	24	30	21	10	15	10	10	6	0.215235777294018	0.0927934341239691	0.179408121289892	0.221579168803557	0.148121015989932	0.0661774734331355	0.0908615701589245	0.0617805600485255	0.071683956613481	0.044837493209614
ENSG00000185621	314.194530390872	241.392041053129	271.163280258889	503.692571228135	532.182690423574	113.305816103485	268.070380838345	201.694647203554	214.263996999751	150.717918393858	372.52502267092	189.610551907799	0.973471553905895	0.00294596487448743	0.220439995587144	LMLN	3	197960200	198043720	+	8692	protein_coding	leishmanolysin like peptidase [Source:HGNC Symbol;Acc:HGNC:15991]	-	332	251	250	470	520	118	305	225	206	139	0.820869856688205	0.630664861983582	0.708445696773608	1.31595559045723	1.39038934979702	0.296024659980872	0.700365136297478	0.526950790450709	0.559789682817908	0.393768140770618
ENSG00000141543	5388.62547001694	5667.4234977135	5963.42285945349	9143.62769727329	9658.09240293705	4386.27938949761	3582.47499113802	4491.9638983867	4748.13177817409	4897.79019701481	7164.23838547886	4421.32805084224	0.6963450581495	0.00295772163883311	0.220439995587144	EIF4A3	17	80135214	80147183	-	4967	protein_coding	eukaryotic translation initiation factor 4A3 [Source:HGNC Symbol;Acc:HGNC:18683]	-	5694	5893	5498	8532	9437	4568	4076	5011	4565	4517	24.6365133513339	25.9111633283809	27.2644569035365	41.8041868184972	44.1562925011798	20.0538395817847	16.3788879819317	20.5370236198594	21.7082097462066	22.3924401968891
ENSG00000135632	1599.36372397763	1594.53388074139	1894.88900244912	2291.26535592713	2610.76546782796	1445.1292647097	1412.42328526958	1314.15267911293	1202.3746627753	1213.33345814912	1998.16348618464	1317.48267000333	0.600696663120718	0.0029639021322091	0.220439995587144	SMYD5	2	73214222	73227237	+	3380	protein_coding	SMYD family member 5 [Source:HGNC Symbol;Acc:HGNC:16258]	-	1690	1658	1747	2138	2551	1505	1607	1466	1156	1119	10.7454831239968	10.7130333452451	12.7309988918749	15.3940925666874	17.5406856205845	9.7092436780498	9.48950532531688	8.82926455318346	8.07827291183082	8.15190066078077
ENSG00000164402	2883.58654849695	2019.61468610188	2707.29419010475	3006.08013254238	2910.62994531662	1766.80255618993	1266.522684551	1434.27304678083	2169.68299874505	1989.69338311317	2705.44110051252	1725.39493387599	0.649116761394441	0.00296766254333435	0.220439995587144	SEPT8	5	132750817	132807241	-	7711	protein_coding	septin 8 [Source:HGNC Symbol;Acc:HGNC:16511]	-	3047	2100	2496	2805	2844	1840	1441	1600	2086	1835	8.49215071425711	5.94775707635478	7.97297043232011	8.85289382348875	8.57179340843525	5.20322637699928	3.729904179862	4.2239283176738	6.38970764970046	5.85963896015691
ENSG00000163132	0	1.92344255819226	0	5.35843160880995	4.09371300325826	7.68175024430405	29.0043362874275	23.3069370101884	6.24069894174032	7.59011099825186	2.27511743405209	14.7647666963824	-2.71344647825947	0.0029703524177382	0.220439995587144	MSX1	4	4859666	4863936	+	2120	protein_coding	msh homeobox 1 [Source:HGNC Symbol;Acc:HGNC:7391]	Homeobox	0	2	0	5	4	8	33	26	6	7	0	0.0206033938974716	0	0.0573980629880283	0.0438507410320597	0.0822848207404459	0.310686567019832	0.24965757449798	0.0668486708607793	0.0813032060440054
ENSG00000234332	32.1765482930411	14.425819186442	14.1004905734622	22.5054127570018	23.538849768735	96.9820968343387	33.3989326946135	39.4425087864727	41.6046596116021	46.62496756069	21.3494241157364	51.6106330975434	-1.27086888613577	0.00298900046445326	0.221149693938362	BCAS2P2	1	100393033	100394026	-	674	processed_pseudogene	BCAS2, pre-mRNA processing factor pseudogene 2 [Source:HGNC Symbol;Acc:HGNC:39595]	-	34	15	13	21	23	101	38	44	40	43	1.0841140243795	0.486044455444804	0.475083263813832	0.758267585824041	0.793086844481911	3.26758639038284	1.12529942627091	1.3289236789073	1.40177232665531	1.57091993704356
ENSG00000196684	1912.61188530106	3201.57013811102	2281.02551353777	1418.91269001287	982.491120781983	2304.52507329122	3598.29553820389	3390.26291432818	5458.5313410422	5555.96125072036	1959.32226954894	4061.51522351717	-1.05158050870405	0.00300004571791331	0.221294281410441	HSH2D	19	16134028	16158575	+	3398	protein_coding	hematopoietic SH2 domain containing [Source:HGNC Symbol;Acc:HGNC:24920]	-	2021	3329	2103	1324	960	2400	4094	3782	5248	5124	12.7820019974088	21.3961213012842	15.2441135048112	9.48260594701806	6.56599677372336	15.401161268665	24.0474406282117	22.6571567790203	36.4794128073388	37.1305377478897
ENSG00000152778	635.960013321283	1238.69700747582	994.626911989605	281.853502623403	402.207302570124	665.431614912839	1667.30987688636	2254.49794540861	2082.31321356069	1943.06841555248	710.668947596047	1722.52421326419	-1.27718650191808	0.00301404899064177	0.221601707057703	IFIT5	10	89414586	89421001	+	4015	protein_coding	interferon induced protein with tetratricopeptide repeats 5 [Source:HGNC Symbol;Acc:HGNC:13328]	-	672	1288	917	263	393	693	1897	2515	2002	1792	3.59699360364924	7.00607761403238	5.62561570775456	1.59416508092678	2.2748868865673	3.76368515688149	9.4303145431121	12.7514537379857	11.7775758743941	10.9900064717815
ENSG00000178921	2691.47362780614	2359.10229762281	1833.06377455009	7062.41286041151	7970.45921734384	1618.92886398708	1556.56604742528	1081.08330901105	2327.78070526914	2468.95467757421	4383.30235554688	1810.66272065335	1.27555885307132	0.00302242078478176	0.221601707057703	PFAS	17	8247618	8270491	+	6471	protein_coding	phosphoribosylformylglycinamidine synthase [Source:HGNC Symbol;Acc:HGNC:8863]	-	2844	2453	1690	6590	7788	1686	1771	1206	2238	2277	9.44526472095408	8.27886458728599	6.43282268202255	24.7843257114247	27.9709585401902	5.6813529684166	5.46250136790857	3.79387631129701	8.16894683509037	8.66437265920181
ENSG00000258429	277.286136760619	226.004500587591	419.76075784076	646.22685202248	556.744968443124	193.964193668677	210.06170826349	105.777637200086	237.146559786132	275.412599079425	425.204643130915	204.472539599562	1.05666420805264	0.00305829996996262	0.223558972579069	PDF	16	69328621	69330595	-	1158	protein_coding	peptide deformylase, mitochondrial [Source:HGNC Symbol;Acc:HGNC:30012]	-	293	235	387	603	544	202	239	118	228	254	5.43769698675486	4.43204267690861	8.23168382932591	12.6727785494604	10.9180014286386	3.8037188723973	4.1193978588373	2.07434365738059	4.65054311273262	5.4009561300982
ENSG00000231560	17.9810122814053	35.5836873265569	50.9786966886711	3.21505896528597	2.04685650162913	5.76131268322804	5.27351568862318	2.68926196271405	0	2.16860314235767	21.9610623527097	3.17853869538459	2.77604576679206	0.003093066260492	0.225423409918851	CLEC12A-AS1	12	9948137	9953336	-	3956	lincRNA	CLEC12A antisense RNA 1 [Source:HGNC Symbol;Acc:HGNC:53407]	-	19	37	47	3	2	6	6	3	0	2	0.103217481979747	0.20426317205734	0.292636066560912	0.0184555955815905	0.0117496929964568	0.0330720083360235	0.0302718780256478	0.0154373315490312	0	0.0124485625316547
ENSG00000019485	35.0156554953682	45.2009001175182	31.4549405100311	51.4409434445755	115.647392342046	26.8861258550642	18.4573049101811	21.5140957017124	22.8825627863812	26.0232377082921	55.7519663819078	23.1526653923262	1.2694924231099	0.00311010126335496	0.225988313291302	PRDM11	11	45095806	45235110	+	13940	protein_coding	PR/SET domain 11 [Source:HGNC Symbol;Acc:HGNC:13996]	-	37	47	29	48	113	28	21	24	22	24	0.0570420194530677	0.0736342241012937	0.0512414605148723	0.0837995249592791	0.188394611220234	0.0437986635505099	0.0300677491494346	0.0350473937491922	0.037276685903237	0.0423929813846997
ENSG00000166250	22.7128576186172	11.5406553491536	31.4549405100311	16.0752948264298	21.4919932671059	31.6872197577542	65.9189461077898	47.5102946746148	28.0831452378314	72.6482052689821	20.6551483142675	49.1695622093945	-1.25376778673539	0.00312057703743458	0.226074661444145	CLMP	11	123069865	123195281	-	5097	protein_coding	CXADR like membrane protein [Source:HGNC Symbol;Acc:HGNC:24039]	-	24	12	29	15	21	33	75	53	27	67	0.101193484393142	0.0514175339171745	0.140142428796806	0.0716208908385049	0.095754119616799	0.141177311629429	0.293691263168193	0.211674477223352	0.125119937220293	0.323672395148141
ENSG00000221303	3.78547626976954	3.84688511638453	8.67722496828445	2.14337264352398	2.04685650162913	0	0	0	0	0	4.09996309991832	0	4.52210459920514	0.00312683906193563	1	SNORA79	14	81202695	81202834	-	140	snoRNA	small nucleolar RNA, H/ACA box 79 [Source:HGNC Symbol;Acc:HGNC:32665]	-	4	4	8	2	2	0	0	0	0	0	0.614027607085532	0.623988500894854	1.40749942773856	0.347668267241771	0.332012753528452	0	0	0	0	0
ENSG00000281026	258.358755411771	457.779328849759	400.23700166212	289.355306875737	307.02847524437	474.348077585775	560.750501556932	659.76560151918	471.172770101394	562.752515441816	342.551773608751	545.757893241019	-0.67214676334809	0.00315008989831048	0.227535573604373	N4BP2L2-IT2	13	32504506	32509395	-	4890	sense_intronic	N4BPL2 intronic transcript 2 [Source:HGNC Symbol;Acc:HGNC:25038]	-	273	476	369	270	300	494	638	736	453	519	1.19980241016406	2.12589947339637	1.85867639153819	1.34374851756022	1.42582164091973	2.20284373888175	2.6040913620149	3.06391148844336	2.18809780326714	2.61338859322519
ENSG00000136244	9.46369067442385	9.61721279096131	9.76187808932001	75.0180425233393	187.287369899065	0	2.63675784431159	11.6534685050942	11.4412813931906	16.2645235676826	58.229638795422	8.39920626205579	2.79839999465061	0.00316980733201677	0.228282396674415	IL6	7	22725884	22732002	+	2069	protein_coding	interleukin 6 [Source:HGNC Symbol;Acc:HGNC:6018]	-	10	10	9	70	183	0	3	13	11	15	0.103871272344097	0.105556295463122	0.107144108201461	0.823380623240541	2.05562270309303	0	0.0289404421144182	0.127905765571706	0.125576849079537	0.178515635724599
ENSG00000212232	42.5866080349073	31.7368022101723	56.4019622938489	173.613184125442	291.677051482151	43.2098451242103	21.0940627544927	26.8926196271405	55.1261739853728	34.6976502777228	119.203121629304	36.2040703537878	1.72034816118488	0.00318147211139959	0.228446590370764	SNORD17	20	17962710	17962946	-	237	snoRNA	small nucleolar RNA, C/D box 17 [Source:HGNC Symbol;Acc:HGNC:32713]	-	45	33	52	162	285	45	24	30	53	32	4.08056321164436	3.04095661828505	5.40432269722401	16.6352664578974	27.9479089995469	4.14028053725661	2.02119070834536	2.57679677670749	5.2820792249769	3.32465913081695
ENSG00000172215	399.367746460686	590.496865365025	262.486055290605	94.3083963150551	109.506822837159	1195.47238176982	595.028353532983	679.486855912416	619.909428212871	677.688481986773	291.233177253706	753.517100282972	-1.37097500433991	0.00320686597008712	0.229592739540766	CXCR6	3	45940933	45948353	+	3769	protein_coding	C-X-C motif chemokine receptor 6 [Source:HGNC Symbol;Acc:HGNC:16647]	-	422	614	242	88	107	1245	677	758	596	625	2.40625835941982	3.55784369440977	1.58152297067466	0.568224071692574	0.659797167399338	7.20292371525381	3.58514667864271	4.09402346996014	3.73505937056743	4.08318796226006
ENSG00000277161	250.787802872232	251.00925384409	164.867274397405	1012.74357406508	1483.97096368112	252.537539281496	181.057371976063	130.87741551875	286.032034829764	188.668473385118	632.675773771985	207.834566998238	1.60614660003348	0.00321689411577547	0.229635297848113	PIGW	17	36535020	36539310	+	2799	protein_coding	phosphatidylinositol glycan anchor biosynthesis class W [Source:HGNC Symbol;Acc:HGNC:23213]	-	265	261	152	945	1450	263	206	146	275	174	2.03469312458675	2.03648980195587	1.33760217141285	8.21659731262707	12.0397622304887	2.04888909664358	1.46895576936461	1.06183544203445	2.32063684124296	1.53070620351721
ENSG00000117151	347.317447751355	331.793841288165	323.226630068596	226.12581389178	288.606766729707	369.684230507133	536.14076167669	468.828002166482	496.135565868355	422.877612759746	303.414099945921	458.733234595681	-0.596124216411741	0.00329671462350803	0.234458436457321	CTBS	1	84549606	84574480	-	6939	protein_coding	chitobiase [Source:HGNC Symbol;Acc:HGNC:2496]	-	367	345	298	211	282	385	610	523	477	390	1.13664571451415	1.08584250588058	1.05780508944467	0.740028866862799	0.944506665895899	1.20984419023548	1.75459684816189	1.53430627501403	1.62367415865049	1.38392709441837
ENSG00000181804	93.6905376767961	32.6985234892685	84.6029434407734	53.5843160880995	62.4291232996885	169.958724155227	125.685457245519	123.706050284846	100.891299558135	112.767363402599	65.4010887989252	126.601778929265	-0.953647283987783	0.00330372375749162	0.234458436457321	SLC9A9	3	143265222	143848531	-	4087	protein_coding	solute carrier family 9 member A9 [Source:HGNC Symbol;Acc:HGNC:20653]	-	99	34	78	50	61	177	143	138	97	104	0.52057882518996	0.181684931750642	0.470084834564017	0.297734018924933	0.346878996223756	0.944352707812727	0.698354276736528	0.687355969162345	0.56058888654313	0.626576632129131
ENSG00000249019	0.946369067442385	0	0	0	0	2.88065634161402	5.27351568862318	8.96420654238016	2.08023298058011	4.33720628471535	0.189273813488477	4.70716356758256	-4.08274959805233	0.00332934176447225	1	AC108471.1	4	39713842	39714451	-	287	processed_pseudogene	ribosomal protein S7 (RPS7) pseudogene	-	1	0	0	0	0	3	6	10	2	4	0.0748814154982356	0	0	0	0	0.22793182051796	0.417266722890113	0.709292492543176	0.164598353338969	0.34318127787614
ENSG00000091127	1074.12889154711	959.797836537939	891.584865491227	2219.46237236908	2395.8455351569	733.607148331037	574.813210059927	881.18150311597	797.76934805247	863.104050658354	1508.16390022045	770.095052043552	0.969705615636823	0.00333552754712074	0.236027359162828	PUS7	7	105439661	105522267	-	4421	protein_coding	pseudouridylate synthase 7 [Source:HGNC Symbol;Acc:HGNC:26033]	-	1135	998	822	2071	2341	764	654	983	767	796	5.5173595773519	4.93008783900865	4.57970578331129	11.40046792627	12.3064758924921	3.76823904254935	2.95257970870197	4.52626797757913	4.09781394731439	4.43341151851165
ENSG00000051108	5398.08916069136	7093.65615461307	6138.05201194021	6931.66712915655	8194.59000427223	10436.6179256676	13704.1094361688	9938.61579353688	8639.20756834918	8633.2091097259	6751.21089213468	10270.3519666897	-0.605306033438218	0.00336120481511069	0.236935684599065	HERPUD1	16	56932048	56944863	+	5155	protein_coding	homocysteine inducible ER protein with ubiquitin like domain 1 [Source:HGNC Symbol;Acc:HGNC:13744]	-	5704	7376	5659	6468	8007	10869	15592	11087	8306	7962	23.7797228862377	31.2490536161039	27.0394155339513	30.5354577451764	36.0988997526988	45.9755062864006	60.3694965188445	43.7817017110595	38.0575340303789	38.0311095532056
ENSG00000108588	4852.03420877711	6031.91586249094	7229.21305170198	6257.57643276826	7881.42095952297	4096.29331777514	3979.74650634763	4541.26703436979	4571.31197482478	4953.08957714493	6450.43210305225	4428.34168209245	0.542635231325329	0.00336783119181975	0.236935684599065	CCDC47	17	63745250	63776351	-	4537	protein_coding	coiled-coil domain containing 47 [Source:HGNC Symbol;Acc:HGNC:24856]	-	5127	6272	6665	5839	7701	4266	4528	5066	4395	4568	24.2856918566152	30.1913060869381	36.1840895972793	31.3207958716617	39.4485596307213	20.5030123427081	19.9196652706534	22.7302214060659	22.8806041392339	24.7915002312137
ENSG00000182197	502.521974811906	603.960963272371	528.226069944316	638.725047770146	678.532930290057	857.47537102044	927.259841916243	820.224898627785	780.087367717539	748.168084113398	590.393397217759	826.643112679081	-0.485972243727812	0.00341789355013926	0.239272014187523	EXT1	8	117794490	118111853	-	8325	protein_coding	exostosin glycosyltransferase 1 [Source:HGNC Symbol;Acc:HGNC:3512]	-	531	628	487	596	663	893	1055	915	750	690	1.37077514446662	1.64747954950978	1.44089055530353	1.74230872184104	1.85089632327393	2.33901398247722	2.52937146527093	2.23740246251412	2.1279156490218	2.0408465002346
ENSG00000189233	34.0692864279259	40.3922937220375	155.105396308085	49.2975708010515	21.4919932671059	190.123318546525	103.712475209589	246.515679915454	158.097706524088	121.44177597203	60.0713081052411	163.978191233537	-1.45124879950457	0.00342069924152731	0.239272014187523	NUGGC	8	28021964	28083871	-	3959	protein_coding	nuclear GTPase, germinal center associated [Source:HGNC Symbol;Acc:HGNC:33550]	-	36	42	143	46	21	198	118	275	152	112	0.195421769367964	0.231690602757119	0.889686112128252	0.282771361585881	0.123278289387932	1.09054926603971	0.594895800176668	1.41401641762996	0.906850033601815	0.696591247540455
ENSG00000134247	1645.73580828231	2135.98296087251	1679.04303136304	2468.09359901786	2707.99115165534	1659.25805276968	1541.62441964084	1139.35065153652	1201.33454628501	1237.18809271505	2127.36931023821	1355.75115258942	0.64987539497351	0.00344972528591057	0.240610925242508	PTGFRN	1	116910057	116990358	+	6352	protein_coding	prostaglandin F2 receptor inhibitor [Source:HGNC Symbol;Acc:HGNC:9601]	-	1739	2221	1548	2303	2646	1728	1754	1271	1155	1141	5.88362567778037	7.63629504361799	6.00270143221625	8.82361482399967	9.6812660907651	5.93196868914751	5.51141986170858	4.07326176877239	4.2948587182437	4.42303776457281
ENSG00000073712	43.5329771023497	224.081058029399	83.5182903197378	87.8782783844831	59.3588385472448	176.680255618993	544.929954491062	275.201140851071	164.338405465828	170.235346675077	99.6738884766428	266.277020620406	-1.41777286627582	0.00346361200469603	0.240660655155414	FERMT2	14	52857268	52952435	-	8510	protein_coding	fermitin family member 2 [Source:HGNC Symbol;Acc:HGNC:15767]	-	46	233	77	82	58	184	620	307	158	157	0.11616738512429	0.597958428295832	0.222867858857545	0.234502450525002	0.158398563963045	0.471469783702014	1.4541410237185	0.734371941545085	0.438535659841884	0.4542715981146
ENSG00000239672	690.849419232941	517.406048153719	210.422705480898	2959.99762070662	3345.58695191281	367.763792946057	250.491995209601	224.105163559504	655.273388882733	687.447196127383	1544.8525490974	437.016307345056	1.82192692298987	0.00347718230834805	0.240660655155414	NME1	17	51153536	51162428	+	3438	protein_coding	NME/NM23 nucleoside diphosphate kinase 1 [Source:HGNC Symbol;Acc:HGNC:7849]	-	730	538	194	2762	3269	383	285	250	630	634	4.56323599797421	3.41759845021818	1.38989545002106	19.5515365877033	22.0984521203943	2.42917332200452	1.65456329255366	1.4802715631173	4.32824727562812	4.54076344966454
ENSG00000138758	2168.1315335105	668.396288971811	941.478909058863	2808.88984933817	4491.82659282513	1624.69017667031	566.024017245555	633.769402546277	698.958281474915	593.112959434824	2215.7446347409	823.310967474376	1.42826231607788	0.00348731821186595	0.240660655155414	SEPT11	4	76949703	77040384	+	9787	protein_coding	septin 11 [Source:HGNC Symbol;Acc:HGNC:25589]	-	2291	695	868	2621	4389	1692	644	707	672	547	5.03073502341406	1.55088589805531	2.18452194823222	6.51749228474995	10.4224254895827	3.76978317396558	1.31335059872508	1.47054082322922	1.62179916309221	1.37620531400065
ENSG00000166963	195.898396960574	131.75581523617	116.057883950804	54.6560024098615	69.5931210553905	522.359016612676	292.680120718587	313.747228983306	163.298288975538	118.188871258493	113.59224392256	282.05470530972	-1.31167846568694	0.00348998485210177	0.240660655155414	MAP1A	15	43510958	43531620	+	10629	protein_coding	microtubule associated protein 1A [Source:HGNC Symbol;Acc:HGNC:6835]	-	207	137	107	51	68	544	333	350	157	109	0.418537022611222	0.2814963648312	0.247957726826649	0.116772576352726	0.148685737773585	1.11602029898793	0.625311223591605	0.670321110884957	0.348886875675068	0.252510582270187
ENSG00000096968	2041.31807847322	2054.23665214934	1702.90540002582	1850.80227768296	1946.5605330493	2370.78016914834	2418.78586251517	2653.40513654453	2671.01914706486	2477.62909014364	1919.16458827613	2518.32388108331	-0.391847940368948	0.0035207605245396	0.242097041492494	JAK2	9	4984390	5128183	+	6170	protein_coding	Janus kinase 2 [Source:HGNC Symbol;Acc:HGNC:6192]	-	2157	2136	1570	1727	1902	2469	2752	2960	2568	2285	7.51313033985774	7.56067752461901	6.26759267052139	6.81193141440157	7.16437244810018	8.72572511153365	8.90241145704919	9.76593449376465	9.83076336989249	9.11898566145799
ENSG00000107937	3591.47061094385	3517.01471765455	3165.01780718175	9051.46267360176	10832.9880348722	2727.98155550848	2638.51568287447	2194.43776157466	3015.29770535086	3534.82312204301	6031.59076885082	2822.2111654703	1.09573080595711	0.00355238359512373	0.243583440767611	GTPBP4	10	988019	1019936	+	6540	protein_coding	GTP binding protein 4 [Source:HGNC Symbol;Acc:HGNC:21535]	-	3795	3657	2918	8446	10585	2841	3002	2448	2899	3260	12.4706753686752	12.2121419223298	10.9899018772889	31.4294239997982	37.6154204475392	9.47237944445807	9.1617267968228	7.61975355108585	10.4700282688544	12.273978104223
ENSG00000109471	796.842754786488	3015.95793124547	1100.92291785109	2380.21532063338	4912.45560390991	694.238178328979	1029.21447856296	1647.62116248947	225.705278392941	268.906789652352	2441.27890568527	773.137177485341	1.65861123493885	0.0035803305818708	0.244412314038756	IL2	4	122451470	122456725	-	1119	protein_coding	interleukin 2 [Source:HGNC Symbol;Acc:HGNC:6001]	-	842	3136	1015	2221	4800	723	1171	1838	217	248	16.1710398398665	61.2055208741905	22.342009459523	48.3038297659322	99.6928375206076	14.088793771015	20.8867662241198	33.4366439295336	4.58043826970403	5.45716502102595
ENSG00000143162	1177.28311989833	1073.28094747128	1446.92726346143	1707.19631056685	2008.98965634899	1035.11584541997	872.766846467137	1002.1982914381	1002.67229663961	802.383162672339	1482.73545954938	943.027288527432	0.652706607269134	0.00358455328698693	0.244412314038756	CREG1	1	167529117	167553805	-	3286	protein_coding	cellular repressor of E1A stimulated genes 1 [Source:HGNC Symbol;Acc:HGNC:2351]	-	1244	1116	1334	1593	1963	1078	993	1118	964	740	8.13595922474256	7.41722180308977	9.99941391982858	11.7980792696683	13.8837104267634	7.1534707063065	6.03151047997445	6.92598432478268	6.92926007632163	5.54510345369253
ENSG00000124191	233.753159658269	445.276952221509	364.443448667947	137.175849185535	122.811390097748	358.161605140676	1490.64710131749	361.25752365792	636.551292057512	531.30776987763	260.692159966201	675.585058410245	-1.37380936043841	0.0036200979062996	0.246146433617723	TOX2	20	43914864	44069616	+	3223	protein_coding	TOX high mobility group box family member 2 [Source:HGNC Symbol;Acc:HGNC:16095]	HMG	247	463	336	128	120	373	1696	403	612	490	1.64699617227875	3.13736694291067	2.56782396373029	0.966524255192761	0.865314033397145	2.52356286257815	10.502917152767	2.54537632578456	4.48506254636516	3.74352956156699
ENSG00000217653	5.67821440465431	13.4640979073458	13.0158374524267	27.8638443658117	25.5857062703641	3.84087512215203	0	4.48210327119008	6.24069894174032	5.42150785589418	17.1215400801205	3.99703703819532	2.11273239264286	0.00364562514316048	0.246551761974476	AL353692.1	6	89814709	89815463	+	755	processed_pseudogene	family with sequence similarity 64, member A (FAM64A) pseudogene	-	6	14	12	26	25	4	0	5	6	5	0.170789135745645	0.404972669454938	0.39148990705311	0.8380877435497	0.769565984999723	0.115525708589235	0	0.134812546595955	0.187707526125632	0.16306792508353
ENSG00000244926	11.3564288093086	16.3492617446342	3.25395936310667	6.43011793057194	18.4217085146622	41.2894075631343	21.0940627544927	22.4105163559504	40.5645431213121	30.3604439930074	11.1622952724567	31.1437947575794	-1.4710418535998	0.00365276842866084	0.246551761974476	ALKBH3-AS1	11	43909292	43920944	-	2334	antisense	ALKBH3 antisense RNA 1 [Source:HGNC Symbol;Acc:HGNC:48670]	-	12	17	3	6	18	43	24	25	39	28	0.110493399732615	0.159071618694275	0.0316596914979753	0.0625624131283393	0.179235676712018	0.401729019853205	0.205236588636611	0.218045142844785	0.394676385801859	0.295394681770851
ENSG00000275385	1.89273813488477	0	0	2.14337264352398	2.04685650162913	9.60218780538007	1.75783856287439	1.79284130847603	36.4040771601518	10.8430157117884	1.21659345600758	12.0799921097341	-3.30558638830643	0.00366782468875218	0.246551761974476	CCL18	17	36064280	36072032	+	1397	protein_coding	C-C motif chemokine ligand 18 [Source:HGNC Symbol;Acc:HGNC:10616]	-	2	0	0	2	2	10	2	2	35	10	0.03076731030493	0	0	0.0348414870535776	0.0332725737251133	0.156087884725971	0.0285744570435368	0.0291434424280446	0.591764659731546	0.176258100841897
ENSG00000059378	1644.78943921487	3668.96667975174	2774.54268360895	1881.88118101405	2253.58900829367	2245.9517276784	4325.16178395245	4411.28603950528	6436.24084191485	6331.23687411323	2444.75379837666	4749.97545343284	-0.958185778343813	0.00367597303602976	0.246551761974476	PARP12	7	140023744	140063721	-	6285	protein_coding	poly(ADP-ribose) polymerase family member 12 [Source:HGNC Symbol;Acc:HGNC:21919]	-	1738	3815	2558	1756	2202	2339	4921	4921	6188	5839	5.94292750024072	13.2566530758927	10.0249342693264	6.79958367690668	8.14263259011545	8.11503768713672	15.6276069726657	15.9387897870489	23.2553248371091	22.8759261414435
ENSG00000157601	3424.90965507399	17850.5086613033	7152.20268010846	2942.85063955842	3433.60178148287	4817.41762195918	18977.625124792	14629.5850771644	35540.7804732111	35529.309582817	6960.81468350541	21898.9435759887	-1.6535204645493	0.0036882091509588	0.246551761974476	MX1	21	41420304	41459214	+	8616	protein_coding	MX dynamin like GTPase 1 [Source:HGNC Symbol;Acc:HGNC:7532]	-	3619	18561	6594	2746	3355	5017	21592	16320	34170	32767	9.0269042306742	47.0479073559457	18.8507888189289	7.75635960181212	9.04981373794765	12.6970845634316	50.0186053881274	38.5586414609265	93.6734845369699	93.643251147054
ENSG00000144290	83.2804779349299	73.090817211306	93.2801684090578	49.2975708010515	55.2651255439865	132.510191714245	156.447632095821	124.602470939084	112.332580951326	92.1656335502012	70.8428319800664	123.611701850135	-0.804247257129207	0.00369274530180181	0.246551761974476	SLC4A10	2	161424332	161985282	+	7550	protein_coding	solute carrier family 4 member 10 [Source:HGNC Symbol;Acc:HGNC:13811]	-	88	76	86	46	54	138	178	139	108	85	0.250490732426945	0.219842306275538	0.280567766721395	0.148277062320332	0.16622625275994	0.398563694632862	0.470562644714444	0.374778879536754	0.337873547026137	0.277215472642001
ENSG00000079819	2317.6578461664	3307.3594788116	2510.97197519731	2871.04765600037	3124.52644973687	1789.84780692284	1969.65810970076	2148.72030820852	2092.71437846359	2099.20784180223	2826.31268118251	2020.02968901959	0.484576881034406	0.00369695970424303	0.246551761974476	EPB41L2	6	130839347	131063322	-	10320	protein_coding	erythrocyte membrane protein band 4.1 like 2 [Source:HGNC Symbol;Acc:HGNC:3379]	-	2449	3439	2315	2679	3053	1864	2241	2397	2012	1936	5.09993956795895	7.27774960370243	5.52532176029636	6.31765796083811	6.87543077098503	3.93850872606111	4.33417613632212	4.72819736460911	4.60495792371451	4.61924660341268
ENSG00000169583	9.46369067442385	3.84688511638453	6.50791872621334	0	2.04685650162913	37.4485324409823	8.78919281437197	21.5140957017124	12.4813978834806	16.2645235676826	4.37307020373017	19.299548481646	-2.13310234114519	0.0037322406320545	0.246991390633043	CLIC3	9	136994635	136996803	-	1177	protein_coding	chloride intracellular channel 3 [Source:HGNC Symbol;Acc:HGNC:2064]	-	10	4	6	0	2	39	10	24	12	15	0.182591047136734	0.0742212320520642	0.125562820656371	0	0.039491746384013	0.722526442100687	0.169577385258372	0.415089778134018	0.240814243372731	0.313805310377397
ENSG00000100522	750.470670481811	713.59718908933	577.035460390916	1862.59082722234	2103.14505542393	472.427640024699	504.499667544951	433.8675966512	695.837932004045	659.255355276733	1201.36784052167	553.177638300326	1.11898663688699	0.00373603201122607	0.246991390633043	GNPNAT1	14	52775194	52791668	-	4009	protein_coding	glucosamine-phosphate N-acetyltransferase 1 [Source:HGNC Symbol;Acc:HGNC:19980]	-	793	742	532	1738	2055	492	574	484	669	608	4.25101926531777	4.04215050342713	3.26860056678623	10.5505915172447	11.9132039399022	2.67605261365411	2.85772367986495	2.45763037052102	3.94155370867324	3.73433276778966
ENSG00000205085	25.5519648209444	49.0477852339027	9.76187808932001	22.5054127570018	30.702847524437	44.1700639047483	111.622748742524	86.0563828068495	55.1261739853728	45.5406659895112	27.5139776851212	68.5032070858012	-1.314557209657	0.00373758605438272	0.246991390633043	FAM71F2	7	128672288	128687872	+	5875	protein_coding	family with sequence similarity 71 member F2 [Source:HGNC Symbol;Acc:HGNC:27998]	-	27	51	9	21	30	46	127	96	53	42	0.0987669938205664	0.189586293463373	0.0377329633819274	0.0869910387821964	0.118676899133574	0.170732249332091	0.431459710145298	0.33263705114127	0.213081323628855	0.17603009036251
ENSG00000114948	32.1765482930411	48.0860639548066	27.1163280258889	47.1541981575275	32.7497040260661	62.4142207349704	228.519013173671	43.0281914034248	60.3267564368231	86.744125694307	37.456568491466	96.2064614886393	-1.36199122342855	0.0037441386551472	0.246991390633043	ADAM23	2	206443539	206621130	+	6421	protein_coding	ADAM metallopeptidase domain 23 [Source:HGNC Symbol;Acc:HGNC:202]	-	34	50	25	44	32	65	260	48	58	80	0.113797360602988	0.170063833758915	0.0959011056900203	0.166768145632247	0.115824414873654	0.220737585618156	0.808192982974102	0.15217588190741	0.213354943909085	0.306784073354469
ENSG00000133619	1012.61490216335	1093.4770943323	1123.70063339284	714.814776615247	824.88317015654	800.822462968698	604.696465628792	592.534052451329	600.14721489736	511.790341596411	953.898115332055	621.998107508518	0.616843663185595	0.00376808011979338	0.247898935881109	KRBA1	7	149714781	149734575	+	5337	protein_coding	KRAB-A domain containing 1 [Source:HGNC Symbol;Acc:HGNC:22228]	-	1070	1137	1036	667	806	834	688	661	577	472	4.30866289776151	4.65273044652627	4.78133120196742	3.0415273369905	3.50986688290711	3.4074888948559	2.57297539301075	2.52122448721919	2.55361839184747	2.17766107486479
ENSG00000227036	5.67821440465431	5.77032767457679	15.1851436944978	4.28674528704796	6.14056950488739	24.0054695134502	14.0627085029952	33.1675642068066	17.6819803349309	18.4331267100402	7.41220011313285	21.4701698536446	-1.54365240452789	0.003828210107434	0.251175985000427	LINC00511	17	72290091	72640472	-	27605	processed_transcript	long intergenic non-protein coding RNA 511 [Source:HGNC Symbol;Acc:HGNC:43564]	-	6	6	14	4	6	25	16	37	17	17	0.00467110297004027	0.00474687865198041	0.0124918442237257	0.00352643053170425	0.00505145287020286	0.0197477608188898	0.0115684887490877	0.0272848287568049	0.0145458316598592	0.015163751627945
ENSG00000137628	1323.9703253519	3386.22062369748	2518.56454704456	669.803951101243	652.947224019693	1279.97163445716	3829.45130922187	5057.60533121089	7039.50840628308	6925.43413511923	1710.30133424297	4826.39416325845	-1.49665408025266	0.0038634601301157	0.252510172293744	DDX60	4	168216293	168318807	-	6750	protein_coding	DExD/H-box helicase 60 [Source:HGNC Symbol;Acc:HGNC:25942]	-	1399	3521	2322	625	638	1333	4357	5642	6768	6387	4.4542017453249	11.3921811715226	8.47314655498614	2.25340543582629	2.19669475149343	4.30617800036427	12.8833315811963	17.015180825489	23.682850007353	23.2990726613014
ENSG00000116127	1605.98830744973	1427.19437817866	920.870499759187	2250.54127570018	2373.33011363898	735.527585892113	668.857573173707	916.141908631252	1215.89617714907	1136.34804659542	1715.58491494535	934.554258288313	0.876556137171251	0.00386929152352175	0.252510172293744	ALMS1	2	73385758	73610793	+	14054	protein_coding	ALMS1, centrosome and basal body associated protein [Source:HGNC Symbol;Acc:HGNC:428]	-	1697	1484	849	2100	2319	766	761	1022	1169	1048	2.59500282644408	2.3061023720278	1.48796945692512	3.63649034328592	3.83489613492768	1.18848696186873	1.08075960754069	1.48032886123388	1.96468056568536	1.83614437232236
ENSG00000106628	5438.78303059139	5270.2326094468	5288.76861816937	11269.8533596491	11652.7540637746	3879.28387337355	2939.98499640743	3106.09756693472	4805.33818514004	5572.22577428804	7784.07833632626	4060.58607922876	0.938879216741496	0.00390395621708883	0.254091182450204	POLD2	7	44114681	44124358	-	3695	protein_coding	DNA polymerase delta 2, accessory subunit [Source:HGNC Symbol;Acc:HGNC:9176]	-	5747	5480	4876	10516	11386	4040	3345	3465	4620	5139	33.4258682076372	32.3899849720252	32.5039042405768	69.262669792155	71.6159147002021	23.8414422421438	18.0686654476929	19.0895660533701	29.5328201118095	34.2459854174948
ENSG00000122223	5.67821440465431	13.4640979073458	9.76187808932001	4.28674528704796	0	42.2496263436723	27.2464977245531	32.2711435525686	33.2837276892817	5.42150785589418	6.63818713767362	28.094500633194	-2.08047131437591	0.00394424290062974	0.256028695165678	CD244	1	160830160	160862855	-	2857	protein_coding	CD244 molecule [Source:HGNC Symbol;Acc:HGNC:18171]	-	6	14	9	4	0	44	31	36	32	5	0.0451332857850759	0.107019378872411	0.0775922855683666	0.034073193849386	0	0.335821144498985	0.216568780396298	0.256507176512289	0.264555701271454	0.0430928538460151
ENSG00000137878	1.89273813488477	1.92344255819226	0	6.43011793057194	0	24.9656882939882	14.0627085029952	25.9961989729025	2.08023298058011	6.50580942707302	2.04925972472979	14.7221276355078	-2.85370572853323	0.00396873504837496	0.256933373796658	GCOM1	15	57591908	57714745	+	10302	protein_coding	GRINL1A complex locus 1 [Source:HGNC Symbol;Acc:HGNC:26424]	-	2	2	0	6	0	26	16	29	2	6	0.00417219302038315	0.00423987527301881	0	0.0141740120599441	0	0.0550322670259825	0.0309986538457161	0.0573038382395346	0.00458549091518967	0.0143408600393786
ENSG00000100304	2781.37868921317	2147.52361622166	1776.66181225624	6026.09218726767	7672.6415963568	2051.02731522918	1424.7281552097	1190.44662882809	2304.89814248276	2025.47533496207	4080.85958026311	1799.31511534236	1.18146987601656	0.0039959343420094	0.258008047090697	TTLL12	22	43166622	43187133	-	4622	protein_coding	tubulin tyrosine ligase like 12 [Source:HGNC Symbol;Acc:HGNC:28974]	-	2939	2233	1638	5623	7497	2136	1621	1328	2216	1868	13.665501904555	10.5512378380436	8.72911533884159	29.6074657440575	37.6973113206829	10.0771310973436	6.99999082972735	5.84891612803843	11.3244521783597	9.951588812735
ENSG00000271288	6.6245834720967	2.88516383728839	0	17.1469811481918	4.09371300325826	0	0.878919281437197	0	0	0	6.15008829216704	0.175783856287439	4.5308281979783	0.00401198863368593	0.258359331537521	IGHV1OR15-3	15	22178107	22178542	-	351	IG_V_pseudogene	immunoglobulin heavy variable 1/OR15-3 (pseudogene) [Source:HGNC Symbol;Acc:HGNC:5565]	-	7	3	0	16	4	0	1	0	0	0	0.428594768478505	0.186663226763418	0	1.10936882994525	0.264853478598195	0	0.0568639836037334	0	0	0
ENSG00000117586	135.330776644261	218.310730354822	156.19004942912	625.864811909002	1891.29540750532	155.555442447157	197.756838323369	292.233133281593	52.0058245145026	30.3604439930074	605.398355168504	145.582336511926	2.05522201185023	0.00403623024716383	0.259234608645018	TNFSF4	1	173183734	173207313	-	3942	protein_coding	TNF superfamily member 4 [Source:HGNC Symbol;Acc:HGNC:11934]	-	143	227	144	584	1848	162	225	326	50	28	0.779606335226557	1.25763283602476	0.899771323668486	3.60544869732207	10.8952739209641	0.896115513543212	1.13922706877343	1.68348108034816	0.299592385897286	0.174898829846059
ENSG00000236481	1.89273813488477	12.5023766282497	4.33861248414222	4.28674528704796	2.04685650162913	45.1302826852863	29.0043362874275	8.06778588814214	16.6418638446408	8.6744125694307	5.01346580719076	21.5037362549855	-2.0978642155827	0.00404987933241292	0.259426743972619	LINC02195	16	26584755	26594813	-	294	lincRNA	long intergenic non-protein coding RNA 2195 [Source:HGNC Symbol;Acc:HGNC:53058]	-	2	13	4	4	2	47	33	9	16	8	0.146197049306079	0.965696489480131	0.335118911366324	0.331112635468354	0.158101311204025	3.48590966776277	2.24032490504097	0.623164118448648	1.28543475940909	0.670020590139131
ENSG00000116649	2089.58290091279	1470.47183573798	1056.45213988863	7786.87281392262	9987.63629969934	1713.99052326034	1219.93996263483	709.965158156509	1874.28991550267	1856.32428985817	4478.20319803227	1474.9019698825	1.60233893586866	0.00409497846909102	0.261075943638698	SRM	1	11054584	11060024	-	1898	protein_coding	spermidine synthase [Source:HGNC Symbol;Acc:HGNC:11296]	-	2208	1529	974	7266	9759	1785	1388	792	1802	1712	25.0010819154741	17.593648380078	12.6400567680736	93.1670358717121	119.498352116908	20.5072588676235	14.5961277365309	8.4944689528469	22.4251814514562	22.2102294252864
ENSG00000115267	2412.29475291064	5226.95515188748	3147.66335724518	2082.28652318355	2178.87874598421	3176.40372601973	5338.55571544954	4576.22743988507	9373.52981049395	8582.2469358805	3009.61570624221	6209.39272554576	-1.04481412897954	0.0041030175249048	0.261075943638698	IFIH1	2	162267079	162318703	-	5108	protein_coding	interferon induced with helicase C domain 1 [Source:HGNC Symbol;Acc:HGNC:18873]	-	2549	5435	2902	1943	2129	3308	6074	5105	9012	7915	10.7244465477948	23.2377080232427	13.9937076033091	9.25731421839336	9.68673857837612	14.1214799446926	23.7338556342181	20.3447387639437	41.6723202235176	38.1544785987583
ENSG00000181544	473.184533721193	451.047279896086	354.681570578627	829.48521304378	1026.49853556701	280.383883917098	315.532022035954	216.037377671362	364.040771601518	428.299120615641	626.979426561339	320.858635168315	0.966882341860097	0.00412031647414382	0.261075943638698	FANCB	X	14835961	14873069	-	3593	protein_coding	FA complementation group B [Source:HGNC Symbol;Acc:HGNC:3583]	-	500	469	327	774	1003	292	359	241	350	395	2.99067161814551	2.85075737327833	2.24169648628831	5.24260136909523	6.48778609107504	1.77211228190807	1.99425931253071	1.36542259481586	2.30084951195372	2.70698201825972
ENSG00000132361	3217.65482930411	2824.57539670534	2714.886761952	8665.65559776745	11042.7908262892	2546.50020598679	2414.39126610798	1936.26861315411	2798.95347537053	2922.19273432697	5693.11268240361	2523.66125898928	1.17371011324523	0.00413345140584784	0.261075943638698	CLUH	17	2689386	2712663	-	6900	protein_coding	clustered mitochondria homolog [Source:HGNC Symbol;Acc:HGNC:29094]	-	3400	2937	2503	8086	10790	2652	2747	2160	2691	2695	10.5897514845186	9.29607216659225	8.93507154833599	28.5198829890127	36.3433670637739	8.3808878724595	7.94609889837231	6.37253046344008	9.21174684461538	9.61734445987205
ENSG00000145220	1722.39170274514	1281.01274375605	791.796778355956	5421.6611017939	6721.87675135007	1096.5698473744	849.036025868333	804.985747505738	1458.24331938665	1526.6966122198	3187.74781560022	1147.10631047099	1.47460070892906	0.00414309419770638	0.261075943638698	LYAR	4	4267701	4290169	-	2319	protein_coding	Ly1 antibody reactive [Source:HGNC Symbol;Acc:HGNC:26021]	-	1820	1332	730	5059	6568	1142	966	898	1402	1408	16.8665625577181	12.5443483879767	7.75368917178099	53.0917479423581	65.8241412515054	10.7381868480729	8.31420589244651	7.88284247232353	14.2798831018573	14.9502136335313
ENSG00000272402	8.51732160698147	12.5023766282497	9.76187808932001	5.35843160880995	14.3279955114039	27.8463446356022	27.2464977245531	33.1675642068066	19.762213315511	16.2645235676826	10.093600688953	24.8574286900311	-1.30217690755757	0.00414444569595127	0.261075943638698	AL031775.2	6	24706747	24707151	+	405	antisense	novel transcript, antisense to C6orf62	-	9	13	9	5	14	29	31	37	19	15	0.477577027733191	0.70102411828928	0.547360888564996	0.300454058110173	0.803388885081193	1.56137987009957	1.5277456928203	1.85974740205333	1.10809237130543	0.911972469911595
ENSG00000178607	3003.77542006213	3806.49282266249	4085.88830694094	5298.41717479128	4648.41111519976	5816.04515371871	6749.22116215624	5605.31835095031	6509.04899623515	6039.55975146612	4168.59696793132	6143.83868290531	-0.559636971640903	0.0041507020864422	0.261075943638698	ERN1	17	64039142	64130819	-	10864	protein_coding	endoplasmic reticulum to nucleus signaling 1 [Source:HGNC Symbol;Acc:HGNC:3449]	-	3174	3958	3767	4944	4542	6057	7679	6253	6258	5570	6.27874879152538	7.95665749530229	8.54067387933499	11.0752056265678	9.71650725854529	12.1571959862476	14.1078004475945	11.7167167648693	13.6057720048344	12.6244053525409
ENSG00000147799	157.097265195436	133.679257794362	175.71380560776	19.2903537917158	41.9605582833972	24.0054695134502	54.4929954491062	50.1995566373289	17.6819803349309	23.8546345659344	105.548248134534	34.0469273001501	1.62940159366563	0.00417433291080893	0.261885597203379	ARHGAP39	8	144529179	144605816	-	4888	protein_coding	Rho GTPase activating protein 39 [Source:HGNC Symbol;Acc:HGNC:29351]	-	166	139	162	18	41	25	62	56	17	22	0.729848690091436	0.621052384789988	0.816338150089775	0.0896198888552847	0.194942021813964	0.111525560025666	0.253165714235771	0.233219086337028	0.0821476438155511	0.110824805058815
ENSG00000200674	4.73184533721192	13.4640979073458	8.67722496828445	3.21505896528597	7.16399775570196	0	1.75783856287439	0.896420654238016	2.08023298058011	0	7.45044498676603	0.946898439538503	2.9613701679937	0.00427208430248588	0.266237231665874	RN7SKP160	1	173791548	173791887	+	340	misc_RNA	RNA, 7SK small nuclear pseudogene 160 [Source:HGNC Symbol;Acc:HGNC:45884]	-	5	14	8	3	7	0	2	1	2	0	0.316043621294024	0.899277545407289	0.579558587892349	0.214736282708153	0.478488968320416	0	0.11740740144065	0.0598726309882034	0.138940374730247	0
ENSG00000169689	1203.78145378671	884.783576768441	974.018502689929	2091.9317000794	2107.23876842719	920.849810535948	558.992662994057	469.72442282072	768.646086324349	1014.90627062339	1452.35080035034	746.623850659693	0.96013818612383	0.00427985294224045	0.266237231665874	CENPX	17	82018702	82024107	-	1531	protein_coding	centromere protein X [Source:HGNC Symbol;Acc:HGNC:11422]	-	1272	920	898	1952	2059	959	636	524	739	936	17.8553292406583	13.1237294113745	14.4473243023589	31.0289954512839	31.2560406048699	13.6586890391073	8.29137050539715	6.96728147410733	11.4010968500071	15.0538003001997
ENSG00000111796	176.024646544284	51.9329490711911	96.5341277721645	13.9319221829059	19.4451367654767	570.369955639576	125.685457245519	278.786823468023	133.134910757127	147.465013680322	71.5737564672044	251.088432158113	-1.80989081191093	0.0042855174707108	0.266237231665874	KLRB1	12	9594551	9607886	-	1448	protein_coding	killer cell lectin like receptor B1 [Source:HGNC Symbol;Acc:HGNC:6373]	-	186	54	89	13	19	594	143	311	128	136	2.76057991859587	0.814460128930438	1.51393671181133	0.218493178998627	0.304956465602791	8.94506466350386	1.97111459186615	4.37219060821314	2.08794375285233	2.31268156734487
ENSG00000277406	64.3530965860822	67.3204895367292	40.1321654783156	33.2222759746217	48.1011277882846	45.1302826852863	133.595730778454	153.287931874701	85.2895522037843	118.188871258493	50.6258310728066	107.098473760144	-1.07955840581146	0.00428744535424462	0.266237231665874	SEC22B4P	1	146321214	146401647	-	1466	transcribed_unprocessed_pseudogene	SEC22 homolog B4, pseudogene [Source:HGNC Symbol;Acc:HGNC:53892]	-	68	70	37	31	47	47	152	171	82	109	0.99685245897924	1.04281843601118	0.621661582169658	0.514624924907669	0.745103655599323	0.699084203494034	2.06944560247366	2.37448483332479	1.32116563693018	1.83078784375841
ENSG00000188620	0	0.961721279096131	0	0	0	0	10.5470313772464	1.79284130847603	12.4813978834806	6.50580942707302	0.192344255819226	6.26541599925521	-4.48841952364057	0.00431275722734083	0.266776188583827	HMX3	10	123135962	123137741	+	1173	protein_coding	H6 family homeobox 3 [Source:HGNC Symbol;Acc:HGNC:5019]	Homeobox	0	1	0	0	0	0	12	2	12	6	0	0.0186185827206478	0	0	0	0	0.204186785114173	0.0347087715873643	0.241635434313473	0.125950162084977
ENSG00000204390	197.791135095458	127.908930119785	245.131605354036	141.462594472583	130.998816104264	339.917448310454	203.90927329343	289.543871318879	283.951801849184	311.194550928326	168.658616229225	285.703389140055	-0.760438815597714	0.00431804364070446	0.266776188583827	HSPA1L	6	31809619	31815065	-	2544	protein_coding	heat shock protein family A (Hsp70) member 1 like [Source:HGNC Symbol;Acc:HGNC:5234]	-	209	133	226	132	128	354	232	323	273	287	1.765570733424	1.14177141181822	2.18815260876808	1.26275738573662	1.16935309418826	3.03425276480394	1.82018392799498	2.58459604368101	2.53467877013788	2.77785953983685
ENSG00000173338	16.0882741465205	22.119589419211	23.8623686627822	15.0036085046679	23.538849768735	32.6474385382922	53.614076167669	42.1317707491867	27.0430287475414	49.8778722742265	20.1225381003833	41.0628372953832	-1.03110501264597	0.00434408508980412	0.26770561836965	KCNK7	11	65592855	65595996	-	1563	protein_coding	potassium two pore domain channel subfamily K member 7 [Source:HGNC Symbol;Acc:HGNC:6282]	-	17	23	22	14	23	34	61	47	26	46	0.233746913765766	0.321376035329723	0.346696915981667	0.217987781124079	0.341996502354963	0.474335402988751	0.778960174625423	0.612133488926098	0.392908801220532	0.724676780313628
ENSG00000164620	570.660547667758	484.70752466445	619.336932111303	920.578550393549	830.000311410613	405.212325387039	284.769847185652	271.615458234119	461.811721688783	538.897880875882	685.056773249535	392.461446674295	0.804271087186471	0.00436580490136404	0.268364704315665	RELL2	5	141636950	141641077	+	2596	protein_coding	RELT like 2 [Source:HGNC Symbol;Acc:HGNC:26902]	-	603	504	571	859	811	422	324	303	444	497	4.99193091199544	4.24004512934716	5.41773421867395	8.05288632867785	7.26054083890995	3.54465003983207	2.49106304751578	2.37599323744403	4.03976097251119	4.7140826555253
ENSG00000198756	101.261490216335	87.516636397748	172.459846244653	67.5162382710053	80.8508318143507	284.22475903925	314.653102754517	232.172949447646	118.573279893066	122.526077543209	101.921008588819	214.430033735537	-1.07468518321682	0.00439519777520185	0.268575335969215	COLGALT2	1	183929854	184037729	-	7806	protein_coding	collagen beta(1-O)galactosyltransferase 2 [Source:HGNC Symbol;Acc:HGNC:16790]	-	107	91	159	63	79	296	358	259	114	113	0.294585368759328	0.254599458794531	0.501712420917569	0.196415200939817	0.23520760018093	0.826853873799715	0.915374641516517	0.675427092598154	0.344948047946732	0.35644734892394
ENSG00000285043	30.2838101581563	48.0860639548066	79.1796778355956	16.0752948264298	42.9839865342118	15.3635004886081	27.2464977245531	15.2391511220463	14.5616308640607	10.8430157117884	43.32176666184	16.6507591822113	1.37277834970319	0.00439826603293739	0.268575335969215	AC093512.2	16	30053090	30070420	+	3369	protein_coding	Homo sapiens aldolase, fructose-bisphosphate A (ALDOA), transcript variant 7, mRNA. [Source:RefSeq mRNA;Acc:NM_001355562]	-	32	50	73	15	42	16	31	17	14	10	0.204129094667793	0.324125816730779	0.533713422064711	0.108356093975619	0.289735083221623	0.103558219038139	0.183655982663171	0.102720037729835	0.0981531884410769	0.0730877313375276
ENSG00000215421	952.993650914482	870.357757581999	849.28339377084	962.374316942267	1204.57505120874	745.129773697493	642.489994730591	743.132722363315	706.239096906946	601.787372004255	967.916834083666	687.75579194052	0.49283778810458	0.00442908886256457	0.268575335969215	ZNF407	18	74597870	75065671	+	12190	protein_coding	zinc finger protein 407 [Source:HGNC Symbol;Acc:HGNC:19904]	zf-C2H2	1007	905	783	898	1177	776	731	829	679	555	1.77534069005165	1.62139751975755	1.582137892419	1.79281601959128	2.24401400846671	1.3881091498823	1.19690055594992	1.38438882447375	1.31565934824548	1.12107526346392
ENSG00000170382	105.993335553547	111.559668375151	112.803924587698	68.5879245927673	68.5696928045759	183.401787082759	462.311542035966	228.587266830694	97.7709500872649	109.514458689063	93.5029091827479	216.317200945149	-1.21100105026049	0.00443611542580073	0.268575335969215	LRRN2	1	204617170	204685733	-	5681	protein_coding	leucine rich repeat neuronal 2 [Source:HGNC Symbol;Acc:HGNC:16914]	-	112	116	104	64	67	191	526	255	94	101	0.423690938175547	0.445941438766609	0.450915148474596	0.27416895568441	0.274096077107629	0.733118500576953	1.8480144053552	0.913740029339418	0.390823303677055	0.437766049190093
ENSG00000138760	245.109588467578	274.090564542397	389.390470451765	212.193891708874	269.161629964231	337.03679196884	341.020681197633	617.633830769993	599.10709840707	481.429897603404	277.989229026969	475.245659989388	-0.773730736717484	0.00443868970027897	0.268575335969215	SCARB2	4	76158733	76234536	-	19341	protein_coding	scavenger receptor class B member 2 [Source:HGNC Symbol;Acc:HGNC:1665]	-	259	285	359	198	263	351	388	689	576	444	0.287790717037917	0.32181817364284	0.457195344334187	0.249143383691172	0.31603095974659	0.395725277967663	0.400402885012421	0.725182903432942	0.703430096354159	0.565261670508257
ENSG00000184113	3.78547626976954	5.77032767457679	2.16930624207111	0	4.09371300325826	15.3635004886081	12.3048699401208	7.17136523390413	8.32093192232042	26.0232377082921	3.16376463793514	13.8367810586491	-2.10900138699094	0.00444286378315998	0.268575335969215	CLDN5	22	19523024	19527545	-	3429	protein_coding	claudin 5 [Source:HGNC Symbol;Acc:HGNC:2047]	-	4	6	2	0	4	16	14	8	8	24	0.0250696602484615	0.0382145188649517	0.014366427521391	0	0.0271109859982405	0.101746176710263	0.0814901182352715	0.0474930172901468	0.0551061270437842	0.172341254156522
ENSG00000267011	0	2.88516383728839	2.16930624207111	1.07168632176199	3.0702847524437	11.5226253664561	7.91027353293478	8.96420654238016	3.12034947087016	19.5174282812191	1.83928823071304	10.206976638772	-2.47366112184379	0.00444782137056641	0.268575335969215	AC011498.1	19	4457962	4471493	-	837	lincRNA	novel transcript	-	0	3	2	1	3	12	9	10	3	18	0	0.078278127352401	0.0588560095231178	0.0290761991719522	0.0833006908494324	0.312623333279113	0.2146156800528	0.243210209510026	0.0846590096922652	0.529532401884152
ENSG00000176381	9.46369067442385	1.92344255819226	4.33861248414222	2.14337264352398	2.04685650162913	0	0	0	0	0	3.98319497238229	0	4.48553169949746	0.00445033790368945	1	PRR18	6	166305300	166308448	-	3149	protein_coding	proline rich 18 [Source:HGNC Symbol;Acc:HGNC:28574]	-	10	2	4	2	2	0	0	0	0	0	0.0682469553762897	0.0138708145641917	0.0312876976632897	0.0154568299186561	0.0147608083499471	0	0	0	0	0
ENSG00000177700	895.265137800496	718.40579548481	785.288859629743	3507.62933112699	4135.67356154166	781.618087357937	585.360241437173	442.83180319358	930.904258809597	982.377223488026	2008.45253711674	744.618322857263	1.43160204898144	0.00445749879761576	0.268575335969215	POLR2L	11	837356	842545	-	1142	protein_coding	RNA polymerase II subunit L [Source:HGNC Symbol;Acc:HGNC:9199]	-	946	747	724	3273	4041	814	666	494	895	906	17.8024991861663	14.2856211522732	15.615602232441	69.7498044726464	82.2385705696963	15.5426083029086	11.6399877330213	8.80578555234557	18.5111891551726	19.5347377924496
ENSG00000117395	1495.26312655897	894.400789559402	725.632937972787	6207.20717564544	6759.74359663021	1043.75781444481	803.332223233598	611.358886190327	1319.90782617808	1462.72281952025	3216.44952527336	1048.21591391341	1.61759307909063	0.00447744990345285	0.269111322345307	EBNA1BP2	1	43164175	43270936	-	3561	protein_coding	EBNA1 binding protein 2 [Source:HGNC Symbol;Acc:HGNC:15531]	-	1580	930	669	5792	6605	1087	914	682	1269	1349	9.53544697327434	5.70368596015936	4.62743598715226	39.5839995143229	43.1075811833417	6.65615109193742	5.12293233244822	3.89869858847082	8.41718816078523	9.32793408356922
ENSG00000104341	1909.77277809873	1898.43780493576	1195.28773938118	1867.94925883115	1828.86628420563	1376.9537312915	1284.10107017975	958.273679380439	1040.11649029005	1142.85385602249	1740.06277309049	1160.45976543285	0.584498934368229	0.00452454087961413	0.271257858526107	LAPTM4B	8	97775057	97853013	+	3197	protein_coding	lysosomal protein transmembrane 4 beta [Source:HGNC Symbol;Acc:HGNC:13646]	-	2018	1974	1102	1743	1787	1434	1461	1069	1000	1054	13.5654582072102	13.4849438620036	8.49034296651178	13.2683782565432	12.9907648854783	9.78074905523204	9.12119996741136	6.80678963371048	7.38813378296591	8.11789569870008
ENSG00000133401	13.2491669441934	18.2727043028265	17.3544499365689	34.2939622963837	27.6325627719933	59.5335643933564	50.0983990419202	48.4067153288529	34.3238441795717	37.9505549912593	22.1605692503931	46.0626155869921	-1.0617101269003	0.00455329629939467	0.271257858526107	PDZD2	5	31639410	32110931	+	15642	protein_coding	PDZ domain containing 2 [Source:HGNC Symbol;Acc:HGNC:18486]	-	14	19	16	32	27	62	57	54	33	35	0.0192349781020273	0.0265280880382993	0.0251949776094359	0.0497875539331011	0.0401166157888233	0.0864300987575454	0.0727322413987913	0.070276275728386	0.0498309360846878	0.0550961503686521
ENSG00000078081	549.840428184026	1896.51436237757	729.971550456929	547.631710420377	408.347872075012	570.369955639576	2483.82588934152	1929.99366857445	3021.5384042926	2632.68421482222	826.461184702783	2127.68242653407	-1.36414036932042	0.00456644845731835	0.271257858526107	LAMP3	3	183122213	183163839	-	3816	protein_coding	lysosomal associated membrane protein 3 [Source:HGNC Symbol;Acc:HGNC:14582]	-	581	1972	673	511	399	594	2826	2153	2905	2428	3.27207845652104	11.2860813238372	4.34403158023871	3.25893446520916	2.43006189885998	3.39424885554339	14.7811487945799	11.4853153396186	17.9810545232003	15.6669987519718
ENSG00000160049	1754.56825103818	1295.43856294249	1398.11787301483	3025.3704863341	3469.42177026138	1279.97163445716	1222.57672047914	1004.88755340082	1191.9734978724	1281.64445713339	2188.5833887182	1196.21077266858	0.871518355669986	0.00457309220801963	0.271257858526107	DFFA	1	10456522	10472526	-	6622	protein_coding	DNA fragmentation factor subunit alpha [Source:HGNC Symbol;Acc:HGNC:2772]	-	1854	1347	1289	2823	3390	1333	1391	1121	1146	1182	6.01695128719121	4.44245513057805	4.79457389628701	10.3749209135679	11.8977086095291	4.38941430118677	4.1925895830067	3.44606683401447	4.08764177060506	4.39515092189046
ENSG00000067533	813.877398000451	443.353509663317	370.95136739416	2057.63773778302	2949.52021884758	497.393328318688	410.455304431171	498.409883756337	522.138478125606	563.836817012995	1327.06804633771	498.446762328959	1.41275709842663	0.00458330167258502	0.271257858526107	RRP15	1	218285287	218337983	+	7883	protein_coding	ribosomal RNA processing 15 homolog [Source:HGNC Symbol;Acc:HGNC:24255]	-	860	461	342	1920	2882	518	467	556	502	520	2.34456818131099	1.277185647842	1.06861398896553	5.92751682320107	8.49679727220981	1.43286024902207	1.18241451228887	1.43578867969174	1.50414456164903	1.62426658347822
ENSG00000275158	9.46369067442385	15.3875404655381	5.42326560517778	18.2186674699538	8.18742600651652	29.7667821966782	18.4573049101811	26.8926196271405	24.9627957669613	42.2877612759746	11.336118044322	28.4734527553871	-1.32408504112547	0.00459231967425137	0.271257858526107	TRBV12-5	7	142580917	142581427	+	411	TR_V_gene	T cell receptor beta variable 12-5 [Source:HGNC Symbol;Acc:HGNC:12187]	-	10	16	5	17	8	31	21	30	24	39	0.522894555912253	0.850203310221698	0.299650121477188	1.00663074943481	0.452377474393998	1.64469538292643	1.01981611470345	1.485890112116	1.37926211411048	2.33651340831365
ENSG00000162337	732.489658200406	1261.77831817412	950.156134027147	1327.81935266311	1125.77107589602	656.789645887997	736.534357844371	404.285715061345	743.683290557388	739.493671543967	1079.60290779216	656.157336179014	0.718556015383039	0.00460026866786125	0.271257858526107	LRP5	11	68312609	68449275	+	6164	protein_coding	LDL receptor related protein 5 [Source:HGNC Symbol;Acc:HGNC:6697]	-	774	1312	876	1239	1100	684	838	451	715	682	2.69857363334638	4.64853211568652	3.50048121791566	4.89183465572336	4.14746625919708	2.4196863412416	2.71347475814973	1.48943368522568	2.73981222395547	2.72437720002468
ENSG00000177409	3217.65482930411	8235.21931290017	5051.22958466258	1856.16070929177	2080.62963390601	3402.05513944616	9843.01703281517	11494.8020492941	12934.8886732471	11753.8290315786	4088.17881401293	9885.71838527622	-1.27386699217517	0.00460231269292919	0.271257858526107	SAMD9L	7	93130055	93148369	-	7135	protein_coding	sterile alpha motif domain containing 9 like [Source:HGNC Symbol;Acc:HGNC:1349]	-	3400	8563	4657	1732	2033	3543	11199	12823	12436	10840	10.2409649955401	26.21057794824	16.0767602820075	5.90768054945933	6.6221072115815	10.8278635976315	31.327783193378	36.5849886524161	41.1684127574926	37.4094046942853
ENSG00000182162	3740.99692359975	4479.69771802978	3588.03252438562	2352.35147626757	1980.33366532618	5140.05113221995	5291.09407425193	4284.89072725772	6420.6390945605	5889.92613464344	3228.28246152178	5405.32023258671	-0.743541369548406	0.00462973436306954	0.271344836324583	P2RY8	X	1462572	1537107	-	4459	protein_coding	P2Y receptor family member 8 [Source:HGNC Symbol;Acc:HGNC:15524]	-	3953	4658	3308	2195	1935	5353	6020	4780	6173	5432	19.0522066782504	22.8142734471603	18.2731872329637	11.9800917832918	10.0854737531798	26.1773314728091	26.9465652914018	21.8221574079453	32.6991295460122	29.9963064200749
ENSG00000161847	2366.8690376734	2773.60416891324	3596.7097493539	3261.14147712173	3960.66733065237	2290.12179158315	1626.87958994025	1688.85651258442	2510.84120756019	2209.80660206247	3191.79835274293	2065.3011407461	0.628090047690345	0.00463631940858141	0.271344836324583	RAVER1	19	10316212	10333640	-	4981	protein_coding	ribonucleoprotein, PTB binding 1 [Source:HGNC Symbol;Acc:HGNC:30296]	-	2501	2884	3316	3043	3870	2385	1851	1884	2414	2038	10.7907863052062	12.6451313552151	16.3977498076026	14.8678613943324	18.0570678439787	10.4408881406305	7.41710239135298	7.69966121377305	11.4471694402326	10.0747233746949
ENSG00000255389	91.7977995419113	70.2056533740176	110.634618345627	52.5126297663375	34.7965605276952	152.674786105543	98.4389595209661	187.351916735745	119.613396383356	153.970823107395	71.9894523111177	142.409976370601	-0.984156679612326	0.0046379101412783	0.271344836324583	Z97989.1	6	111599875	111602295	+	2421	antisense	chromosome 6 open reading frame 3	-	97	73	102	49	34	159	112	209	115	142	0.861058953347947	0.658525658730422	1.03774740954702	0.492565946567235	0.326390067491828	1.43208216517914	0.923352715171403	1.75735198596519	1.12196791655363	1.44423893004587
ENSG00000104312	264.983338883868	382.76506908026	355.766223699662	279.710129979879	301.911333990297	549.24514246774	450.885591377282	519.923979458049	424.367528038342	393.601470337918	317.027219126793	467.604742335866	-0.561126589364349	0.00464837715665726	0.271344836324583	RIPK2	8	89757747	89791063	+	3117	protein_coding	receptor interacting serine/threonine kinase 2 [Source:HGNC Symbol;Acc:HGNC:10020]	-	280	398	328	261	295	572	513	580	408	363	1.93053273963369	2.78863003447716	2.59193029041365	2.03782458854898	2.19957117753049	4.00151848823766	3.284921231838	3.78789952867299	3.09172421921397	2.86757849778747
ENSG00000196189	578.231500207297	487.592688501739	739.733428546249	496.190766975801	344.895320524509	685.596209304137	1043.27718706595	838.153311712545	817.531561367981	862.019749087175	529.328740951119	849.315603707558	-0.682376896284234	0.00466559205309269	0.271698186020053	SEMA4A	1	156147366	156177752	+	6822	protein_coding	semaphorin 4A [Source:HGNC Symbol;Acc:HGNC:10729]	-	611	507	682	463	337	714	1187	935	786	795	1.92479923446557	1.62308354564339	2.46240188655229	1.65170456483521	1.14807693575728	2.28219157612134	3.47282901446917	2.79001896674727	2.72137391841918	2.86946482947118
ENSG00000256862	77.6022635302756	79.8228661649789	41.2168185993511	42.8674528704796	19.4451367654767	73.9368461014265	148.537358562886	83.3671208441355	143.536075660027	129.031886970282	52.1909075861124	115.681857627751	-1.14542852349972	0.00472031077391949	0.273999405402906	AC005842.1	12	3871584	3910338	+	1780	antisense	uncharacterized LOC105369609 [Source:NCBI gene;Acc:105369609]	-	82	83	38	40	19	77	169	93	138	119	0.990033276592964	1.0183632556739	0.525835460363002	0.546893903526382	0.248076945052158	0.94327065573528	1.89500822662352	1.06358010777921	1.83120291638854	1.64616154259885
ENSG00000123213	673.814776018978	467.39654164072	377.459286120374	1680.4041525228	1739.82802638476	291.906509283554	316.410941317391	265.340513654453	524.218711106187	622.389101856652	987.780556537527	404.053155443647	1.28995288178351	0.00472762099536688	0.273999405402906	NLN	5	65722196	65871725	+	10948	protein_coding	neurolysin [Source:HGNC Symbol;Acc:HGNC:16058]	-	712	486	348	1568	1700	304	360	296	504	574	1.39765874758599	0.969496200239447	0.782944055071962	3.48557444395842	3.60883427748317	0.605486404717786	0.656314666438414	0.550381949456777	1.08735945441063	1.29098916137102
ENSG00000132330	410.724175269995	488.554409780835	487.009251344965	483.330531114657	576.1901052086	376.405761970899	283.012008622778	337.950586647732	348.439024247168	379.505549912593	489.16169454381	345.062586280234	0.503902661342506	0.00476891652098234	0.275736261172808	SCLY	2	238060889	238099413	+	11733	protein_coding	selenocysteine lyase [Source:HGNC Symbol;Acc:HGNC:18161]	-	434	508	449	451	563	392	322	377	335	350	0.794944119289971	0.945582165337978	0.942591558293339	0.935471507442488	1.1151983820469	0.728521876631511	0.547761114366416	0.654093057194913	0.674393108402588	0.734521421687937
ENSG00000127824	9346.340910061	10979.9718434405	9019.97535453169	14858.93085123	15333.0020537038	7342.79301477414	5248.02702946151	7094.27305763966	8531.03545335901	8902.11589937825	11907.6442025934	7423.64889092251	0.681715871850224	0.00478365796579945	0.275904225364208	TUBA4A	2	219249711	219278170	-	4079	protein_coding	tubulin alpha 4a [Source:HGNC Symbol;Acc:HGNC:12407]	-	9876	11417	8316	13865	14982	7647	5971	7914	8202	8210	52.0335333820017	61.1283856374305	50.2165706591794	82.7235687108362	85.3628475448465	40.8792562916353	29.2171441481638	39.4956804505561	47.4945138762865	49.5604161327049
ENSG00000128604	670.975668816651	591.458586644121	664.892363194796	796.262937069158	912.897999726593	1206.99500713627	1427.36491305401	867.735193302399	998.511830678451	1030.0864926199	727.297511090264	1106.13868735821	-0.605159042902578	0.00480982582381855	0.275904225364208	IRF5	7	128937612	128950035	+	4375	protein_coding	interferon regulatory factor 5 [Source:HGNC Symbol;Acc:HGNC:6120]	IRF	709	615	613	743	892	1257	1624	968	960	950	3.48276458738914	3.07002342440268	3.45118859681495	4.13308036097017	4.73848601835807	6.26502519148485	7.40887666051075	4.50406407104857	5.18287294993744	5.34676430931026
ENSG00000069482	1.89273813488477	5.77032767457679	0	40.7240802269556	114.623964091231	0	5.27351568862318	0	6.24069894174032	1.08430157117884	32.6022220255297	2.51970324030847	3.69439242861359	0.00481355143452298	0.275904225364208	GAL	11	68683779	68691175	+	1300	protein_coding	galanin and GMAP prepropeptide [Source:HGNC Symbol;Acc:HGNC:4114]	-	2	6	0	38	112	0	6	0	6	1	0.0330630249969133	0.100798142452246	0	0.711382762202393	2.00229229820236	0	0.0921196534380481	0	0.109014755557578	0.0189409666827793
ENSG00000261236	2222.07457035472	1851.31346226005	1529.36090066013	7981.9197244833	9251.79138736367	1955.96565595592	1473.94763497018	905.384860780396	1910.69399266283	2332.33267960568	4567.29200902438	1715.664964795	1.41260738266746	0.00481715946839982	0.275904225364208	BOP1	8	144262102	144291370	-	3716	protein_coding	block of proliferation 1 [Source:HGNC Symbol;Acc:HGNC:15519]	-	2348	1925	1410	7448	9040	2037	1677	1010	1837	2151	13.5793295883447	11.3135697652828	9.34608406336087	48.7783444050511	56.5386626568365	11.9531102421411	9.00744781397061	5.53290136742439	11.6764503833447	14.2531284001764
ENSG00000168899	1236.9043711472	807.84587444075	945.817521543005	1168.13809072057	827.953454908984	1368.31176226666	1327.16811497017	1314.15267911293	1631.94277326509	2069.9316993804	997.331862552101	1542.30140579905	-0.628718294236199	0.00484336762155805	0.27675411888255	VAMP5	2	85584408	85593412	+	819	protein_coding	vesicle associated membrane protein 5 [Source:HGNC Symbol;Acc:HGNC:12646]	-	1307	840	872	1090	809	1425	1510	1466	1569	1909	34.2963283102902	22.3995872116101	26.2252030125646	32.3896078028659	22.9571211627793	37.9399333725408	36.7991208178446	36.4382346639318	45.2497755211219	57.3941355514692
ENSG00000264585	3.78547626976954	3.84688511638453	6.50791872621334	7.50180425233393	19.4451367654767	0.960218780538007	0	0.896420654238016	0	3.25290471353651	8.21744422603562	1.02190882966251	3.04924864473334	0.00487125543151989	0.277628814753625	MIR4449	4	52712682	52712747	+	66	miRNA	microRNA 4449 [Source:HGNC Symbol;Acc:HGNC:41864]	-	4	4	6	7	19	1	0	1	0	3	1.3024828029087	1.32361197159514	2.23920363503862	2.58117349921921	6.69056003322487	0.330386022669972	0	0.308434765696805	0	1.11923894034605
ENSG00000147804	575.39239300497	536.640473735641	621.506238353374	880.926156488355	730.7277710816	491.632015635459	377.056371736558	393.528667210489	459.731488708203	503.11592902698	669.038606532788	445.012894463538	0.588435809069848	0.00488987876335284	0.277628814753625	SLC39A4	8	144409742	144416895	-	5033	protein_coding	solute carrier family 39 member 4 [Source:HGNC Symbol;Acc:HGNC:17129]	-	608	558	573	822	714	512	429	439	442	464	2.59616679490962	2.4213183831664	2.80423217000763	3.97473318042748	3.29703902669422	2.21824050825824	1.70127593623417	1.77559882799508	2.07430553491571	2.27005585198737
ENSG00000178773	180.756491881496	188.497370702842	137.750946371516	145.749339759631	220.037073925132	146.913473422315	119.533022275459	83.3671208441355	63.4471059076932	60.7208879860149	174.558244528123	94.7963220871235	0.87907413333048	0.00489289136181519	0.277628814753625	CPNE7	16	89575768	89597246	+	3048	protein_coding	copine 7 [Source:HGNC Symbol;Acc:HGNC:2320]	-	191	196	127	136	215	153	136	93	61	56	1.34671081147204	1.40438356828697	1.02630166605937	1.08589301316984	1.6393674345811	1.09456629164087	0.890570577856896	0.621119616747701	0.472707246047461	0.45239579216087
ENSG00000250899	10.4100597418662	8.65549151186518	14.1004905734622	41.7957665487176	27.6325627719933	5.76131268322804	8.78919281437197	1.79284130847603	2.08023298058011	8.6744125694307	20.5188742295809	5.41959847121737	1.91903845001185	0.00494596442112481	0.279987595207023	AC125807.2	12	3041437	3044950	+	3514	lincRNA	novel transcript	-	11	9	13	39	27	6	10	2	2	8	0.0672739410153471	0.0559352241838016	0.0911229709193292	0.270100845068308	0.178572596519287	0.0372318910009417	0.056799255107884	0.0115860526670399	0.0134432918065692	0.0560574995733934
ENSG00000157551	21.7664885511749	13.4640979073458	28.2009811469245	165.039693551346	151.467381120556	9.60218780538007	10.5470313772464	40.3389294407107	4.16046596116021	23.8546345659344	75.9877284554695	17.7006498300864	2.09966313855838	0.00500744136171307	0.282810064099349	KCNJ15	21	38155549	38307357	+	10342	protein_coding	potassium voltage-gated channel subfamily J member 15 [Source:HGNC Symbol;Acc:HGNC:6261]	-	23	14	26	154	148	10	12	45	4	22	0.0477946454944743	0.029564336244293	0.0619234422375793	0.362392566318535	0.33259061366803	0.0210843913133032	0.0231590697098168	0.088575831958955	0.00913551100527635	0.0523797763611958
ENSG00000171931	1.89273813488477	4.80860639548066	0	4.28674528704796	3.0702847524437	1.92043756107601	32.5200134131763	10.7570478508562	18.7220968252209	10.8430157117884	2.81167491397142	14.9525222724236	-2.40798308796849	0.00502374778733958	0.28307423296162	FBXW10	17	18744024	18779349	+	4390	protein_coding	F-box and WD repeat domain containing 10 [Source:HGNC Symbol;Acc:HGNC:1211]	-	2	5	0	4	3	2	37	12	18	10	0.00979087300591964	0.0248742568693848	0	0.0221747414186095	0.0158821590526139	0.00993415831262786	0.168221538738425	0.0556447231052095	0.0968468215659581	0.0560894229786174
ENSG00000132382	3433.42697668097	3020.76653764095	2762.61149927756	6549.07511228752	8307.16711186183	3002.60412674235	2547.98699688644	1988.26101109992	2455.71503357481	2597.98656454449	4814.60944754977	2518.5107465696	0.934843114637322	0.00507031206126276	0.284344231580785	MYBBP1A	17	4538897	4555631	-	6203	protein_coding	MYB binding protein 1a [Source:HGNC Symbol;Acc:HGNC:7546]	-	3628	3141	2547	6111	8117	3127	2899	2218	2361	2396	12.5695994756925	11.0588708440877	10.1137785334317	23.9758269672759	30.4121113053895	10.992379192435	9.32804927486624	7.27892124469192	8.99024636554558	9.51109511905866
ENSG00000280091	5.67821440465431	0	0	0	4.09371300325826	4.80109390269003	13.183789221558	3.58568261695206	31.2034947087016	26.0232377082921	1.95438548158251	15.7594596316387	-2.99019590618196	0.00507482583220125	0.284344231580785	AC020895.2	19	6894994	6896832	-	1839	TEC	novel transcript	-	6	0	0	0	4	5	15	4	30	24	0.0701173450179237	0	0	0	0.0505511533376653	0.0592862357156557	0.162799822552287	0.0442777477672412	0.385315884243752	0.321347558729045
ENSG00000264112	2274.12486906405	2168.68148436178	1980.57659901093	1312.81574415844	1296.68359378205	2527.29583037603	2934.7114807188	2775.3183455209	2837.43778551126	2774.72772064664	1806.57645807545	2769.89823255473	-0.616471306726025	0.00508133024146091	0.284344231580785	AC015813.1	17	57989039	57994850	-	5812	lincRNA	novel transcript	-	2403	2255	1826	1225	1267	2632	3339	3096	2728	2559	8.88554574912744	8.47355341244431	7.73858296857979	5.12948277976288	5.06645063840991	9.87474479870031	11.4666144665788	10.843827646838	11.0865430462662	10.8415199352377
ENSG00000178386	6.6245834720967	16.3492617446342	5.42326560517778	2.14337264352398	0	22.0850319523742	46.5827219161715	48.4067153288529	8.32093192232042	15.1802219965037	6.10809669308654	28.1151246232445	-2.19712631182943	0.00510231641837064	0.284863729944904	ZNF223	19	44051367	44067991	+	3329	protein_coding	zinc finger protein 223 [Source:HGNC Symbol;Acc:HGNC:13016]	zf-C2H2	7	17	5	2	0	23	53	54	8	14	0.0451897758293648	0.11152693242188	0.0369949534175801	0.0146210746211619	0	0.150653644461706	0.317765300985357	0.330207721521002	0.0567614627915698	0.10355229607287
ENSG00000182057	39.7475008325802	26.9281958146917	20.6084092996756	78.2331014886252	81.8742600651652	15.3635004886081	22.8519013173671	10.7570478508562	22.8825627863812	24.9389361371133	49.4782935001476	19.3587897160652	1.35621582008639	0.00512242563203674	0.28533200168201	OGFRP1	22	42269753	42275196	+	1451	lincRNA	opioid growth factor receptor pseudogene 1 [Source:HGNC Symbol;Acc:HGNC:50511]	-	42	28	19	73	80	16	26	12	22	23	0.622067941017045	0.421439511286669	0.322531743434233	1.22438652350479	1.2813724464227	0.240446340413157	0.357643497152082	0.1683530905802	0.358123364225447	0.390306618756099
ENSG00000130958	60.5676203163126	96.1721279096132	79.1796778355956	46.0825118357656	35.8199887785098	179.560911960607	218.850901077862	168.527082996747	53.0459410047927	97.5871414060953	63.5643853351594	143.514395689221	-1.17574485864531	0.00514087399143974	0.285705832647548	SLC35D2	9	96313444	96383710	-	3830	protein_coding	solute carrier family 35 member D2 [Source:HGNC Symbol;Acc:HGNC:20799]	-	64	100	73	43	35	187	249	188	51	90	0.359117973856812	0.57022447862454	0.469472720348828	0.273232763550321	0.212384137374597	1.06465386208689	1.29761235064822	0.999232003333149	0.314520378305807	0.578614386915189
ENSG00000234515	33.1229173604835	19.2344255819226	28.2009811469245	16.0752948264298	7.16399775570196	45.1302826852863	62.403268982041	27.7890402813785	46.8052420630524	62.8894911283725	20.7595233342925	49.0034650280261	-1.23640523960778	0.005179577730289	0.287037245452661	PPP1R2P1	6	32879171	32879848	-	678	transcribed_processed_pseudogene	protein phosphatase 1 regulatory inhibitor subunit 2 pseudogene 1 [Source:HGNC Symbol;Acc:HGNC:9289]	-	35	20	26	15	7	47	71	31	45	58	1.10941566176958	0.644235915378167	0.944560825399772	0.538424307675309	0.239950220101684	1.51158914796793	2.09012881325758	0.93076331949213	1.56769006885898	2.10641428891085
ENSG00000260128	0	0.961721279096131	3.25395936310667	2.14337264352398	2.04685650162913	1.92043756107601	7.91027353293478	1.79284130847603	17.6819803349309	33.6133487065439	1.68118195747118	12.5837762887923	-2.91622645127631	0.00519878252758698	0.287037245452661	ULK4P2	15	30572738	30600647	+	1563	transcribed_unprocessed_pseudogene	ULK4 pseudogene 2 [Source:HGNC Symbol;Acc:HGNC:15776]	-	0	1	3	2	2	2	9	2	17	31	0	0.0139728711012923	0.0472768521793183	0.0311411115891542	0.029738826291736	0.02790208252875	0.114928550354571	0.0260482335713233	0.256901908490348	0.488369134559184
ENSG00000128165	579.17786927474	1079.05127514586	1044.52095555724	958.087571655219	346.942177026138	1303.01688519008	2283.43229317384	1274.71017032646	1485.2863481342	1323.93221840936	801.555969731839	1534.07558304679	-0.936637024854828	0.00520020644337455	0.287037245452661	ADM2	22	50481556	50486440	+	4276	protein_coding	adrenomedullin 2 [Source:HGNC Symbol;Acc:HGNC:28898]	-	612	1122	963	894	339	1357	2598	1422	1428	1221	3.07588197936672	5.73059598459797	5.5472133082236	5.08818525818289	1.84253101993222	6.92002641776615	12.1267897381378	6.76969589106094	7.88801809389962	7.03110299709437
ENSG00000251018	5.67821440465431	5.77032767457679	15.1851436944978	15.0036085046679	2.04685650162913	0	1.75783856287439	0	2.08023298058011	2.16860314235767	8.73683015600517	1.20133493716243	2.88484841955657	0.00523187355544275	0.28750587089306	HMMR-AS1	5	163483065	163494058	-	957	antisense	HMMR antisense RNA 1 [Source:HGNC Symbol;Acc:HGNC:49149]	-	6	6	14	14	2	0	2	0	2	2	0.1347396003009	0.136925376371911	0.360331619431502	0.356023930926788	0.0485703087711424	0	0.041712138442864	0	0.0493623065917283	0.0514592616251056
ENSG00000135045	1369.39604058913	1525.28994864646	1219.15010804397	1939.7522423892	1972.14623931967	1287.65338470147	1038.00367137733	872.217296573589	988.11066577555	1130.92653873953	1605.14691579769	1063.38231143349	0.594090299985525	0.00524309646249029	0.28750587089306	C9orf40	9	74946581	74952886	-	2327	protein_coding	chromosome 9 open reading frame 40 [Source:HGNC Symbol;Acc:HGNC:23433]	-	1447	1586	1124	1810	1927	1341	1181	973	950	1043	13.363742226406	14.8850888202292	11.8975134265653	18.9297677092963	19.2458961424379	12.5660272120449	10.1297309786159	8.51184520133969	9.64283219550275	11.0365520950496
ENSG00000118407	14.1955360116358	3.84688511638453	4.33861248414222	17.1469811481918	10.2342825081457	15.3635004886081	44.8248833532971	40.3389294407107	16.6418638446408	29.2761424218286	9.9524594537	29.2890639098171	-1.56056133370023	0.00525983523394438	0.28750587089306	FILIP1	6	75291859	75493738	-	8906	protein_coding	filamin A interacting protein 1 [Source:HGNC Symbol;Acc:HGNC:21015]	-	15	4	4	16	10	16	51	45	16	27	0.0361963276128345	0.00980893668597345	0.0110627621762519	0.0437220367517161	0.026095769983148	0.0391744486794847	0.114296223949072	0.10285776489103	0.042434069084468	0.0746494420127501
ENSG00000133657	9290.50513508189	8994.01740210702	9091.56246052003	13009.2002598688	15884.6298808929	7414.80942331449	6510.15511760532	7420.5701757823	8186.756895073	7275.66354261	11253.9830276941	7361.59103087702	0.612347361325722	0.0052666302775666	0.28750587089306	ATP13A3	3	194402672	194498364	-	13254	protein_coding	ATPase 13A3 [Source:HGNC Symbol;Acc:HGNC:24113]	-	9817	9352	8382	12139	15521	7722	7407	8278	7871	6710	15.9179731142714	15.4099831079601	15.5771128382247	22.2894338858722	27.2160778878872	12.704232475162	11.1542346325676	12.7141027138161	14.0268558333561	12.4658255903036
ENSG00000136826	76.6558944628332	140.411306748035	251.639524080249	36.4373349399076	45.0308430358409	144.032817080701	160.842228503007	404.285715061345	386.9233343879	418.540406475031	110.034980653373	302.924900301597	-1.4611631034434	0.00526775196854427	0.28750587089306	KLF4	9	107484852	107490482	-	3659	protein_coding	Kruppel like factor 4 [Source:HGNC Symbol;Acc:HGNC:6348]	zf-C2H2	81	146	232	34	44	150	183	451	372	386	0.475749731097973	0.871435157029982	1.56175120978917	0.226141152237063	0.279475069928295	0.893911348574125	0.99823565422755	2.5091197692624	2.40136356871845	2.59758870768479
ENSG00000251301	52.9966677767736	44.239178838422	86.7722496828445	11.7885495393819	15.3514237622185	88.3401278094966	86.1340895808453	107.570478508562	134.175027247417	118.188871258493	42.2296139199281	106.881718880963	-1.33936368001152	0.00528291454692524	0.287688380092291	LINC02384	12	68332888	68451663	-	2695	lincRNA	long intergenic non-protein coding RNA 2384 [Source:HGNC Symbol;Acc:HGNC:53308]	-	56	46	80	11	15	92	98	120	129	109	0.446565532425841	0.372772351183939	0.731168533890162	0.099333790640506	0.129355618257838	0.744379936791121	0.725791208905834	0.906420535925306	1.13059829975299	0.995894240797708
ENSG00000004455	14443.4847073057	20191.3382546233	21287.4021534438	19068.5147231111	19765.4698079817	10733.3255288538	10557.5784086236	14600.8996162288	14071.7359971341	15025.1668718251	18951.2419292931	12997.7412845331	0.544039977377066	0.00529865266927989	0.287901346597346	AK2	1	33007940	33080996	-	5727	protein_coding	adenylate kinase 2 [Source:HGNC Symbol;Acc:HGNC:362]	-	15262	20995	19626	17793	19313	11178	12012	16288	13529	13857	57.2717176317232	80.0632705028917	84.4094143450231	75.6110186017633	78.3746047883097	42.5600886070764	41.8632111119022	57.8959037196074	55.7976490402195	59.5782203457751
ENSG00000181215	30.2838101581563	7.69377023276905	6.50791872621334	22.5054127570018	4.09371300325826	48.0109390269003	48.3405604790459	16.1355717762843	41.6046596116021	68.3109989842667	14.2169249754797	44.4805459756199	-1.64104797579947	0.00535649110661782	0.290263850387012	C4orf50	4	5897373	6200555	-	20673	protein_coding	chromosome 4 open reading frame 50 [Source:HGNC Symbol;Acc:HGNC:33766]	-	32	8	6	21	4	50	55	18	40	63	0.0332661403732306	0.00845144779425139	0.00714881439135824	0.0247217313812898	0.00449685923610345	0.0527390255314133	0.0531011078929073	0.0177245925433079	0.0457018598251671	0.0750382223827999
ENSG00000256663	552.679535386353	339.487611520934	254.893483443356	651.58528363129	1759.27316315024	250.61710172042	136.232488622766	96.8134306577057	393.16403332964	399.022978193812	711.583815426434	255.170006504869	1.48019893536419	0.00536657031050591	0.290263850387012	AC112777.1	12	20551590	20553012	+	1423	processed_pseudogene	ubiquitin-like with PHD and ring finger domains 1 (UHRF1) pseudogene	-	584	353	235	608	1719	261	155	108	378	368	8.81990463023772	5.41769355485307	4.06770301937796	10.3982863343709	28.0752597555015	3.99945862720516	2.17405834712657	1.54499157405961	6.27428565015156	6.36778528534196
ENSG00000228672	1436.58824437754	1560.87363597302	1611.79453785884	2697.43447187493	2945.42650584432	1220.43807006381	1251.58105676657	887.456447695636	1365.67295175084	1358.62986868708	2050.42347918573	1216.75567899279	0.752923409338933	0.00537790635627895	0.290263850387012	PROB1	5	139390592	139395713	-	5122	protein_coding	proline rich basic protein 1 [Source:HGNC Symbol;Acc:HGNC:41906]	-	1518	1623	1486	2517	2878	1271	1424	990	1313	1253	6.36924770879623	6.9202785617595	7.14604112033215	11.959326826499	13.0588225938778	5.4109257902564	5.5490011208029	3.93462077130599	6.05483815766077	6.0236119932798
ENSG00000263004	0.946369067442385	1.92344255819226	6.50791872621334	10.7168632176199	4.09371300325826	21.1248131718361	23.7308205988043	9.86062719661818	8.32093192232042	28.1918408506498	4.83766131454523	18.2458067480458	-1.93079933567829	0.00539161883975842	0.290360145569468	AC007114.1	17	57078298	57085024	-	855	lincRNA	novel transcript	-	1	2	6	10	4	22	27	11	8	26	0.025135633038589	0.0510867778510406	0.172850806915262	0.28464068663069	0.108729322792943	0.561076613937777	0.63029236562875	0.26189899403027	0.221004572670335	0.748777396348467
ENSG00000143793	1222.70883513556	1232.92667980124	2106.39636105105	1877.59443572701	1688.65661384403	1140.73991127915	1068.76584622763	1160.86474723823	981.86996683381	1055.02542875701	1625.65658511178	1081.45318006717	0.587783373536569	0.0054183884795258	0.290827228228053	C1orf35	1	228100726	228105411	-	4308	protein_coding	chromosome 1 open reading frame 35 [Source:HGNC Symbol;Acc:HGNC:19032]	-	1292	1282	1942	1752	1650	1188	1216	1295	944	973	6.445294427207	6.49915599701766	11.103497690737	9.89740861061533	8.90145613568621	6.01320967165905	5.6338110552022	6.11929420243871	5.17575472068478	5.5613808628244
ENSG00000156398	463.720843046769	329.870398729973	201.745480512613	950.585767402885	1418.47155562899	254.457976842572	319.047699161703	147.909407949273	307.874481125856	327.459074496009	672.878809064246	271.349727915082	1.31034238814703	0.00544090135720435	0.290827228228053	SFXN2	10	102714538	102743492	+	8034	protein_coding	sideroflexin 2 [Source:HGNC Symbol;Acc:HGNC:16086]	-	490	343	186	887	1386	265	363	165	296	302	1.31075099097795	0.932410001648335	0.570252755450463	2.6869209251981	4.00944452916734	0.719249631129924	0.901818613754354	0.418079984869083	0.870236452131694	0.925594164757175
ENSG00000114805	3.78547626976954	15.3875404655381	6.50791872621334	23.5770990787638	8.18742600651652	19.2043756107601	28.1254170059903	0	141.455842679447	151.802219965037	11.4890921093603	68.117571052247	-2.56756299459645	0.00547290306332625	0.290827228228053	PLCH1	3	155375580	155745067	-	7173	protein_coding	phospholipase C eta 1 [Source:HGNC Symbol;Acc:HGNC:29185]	-	4	16	6	22	8	20	32	0	136	140	0.0119843670698417	0.0487151206609672	0.0206032956799873	0.0746422879621257	0.0259204157222826	0.0607987661960635	0.0890417208751057	0	0.447832352399737	0.480587750768971
ENSG00000216863	21.7664885511749	12.5023766282497	5.42326560517778	12.8602358611439	2.04685650162913	97.9423156148767	5.27351568862318	12.5498891593322	54.0860574950827	62.8894911283725	10.9198446294751	46.5482538172575	-2.08608720822821	0.00547978409639021	0.290827228228053	LY86-AS1	6	6346465	6622771	-	5603	antisense	LY86 antisense RNA 1 [Source:HGNC Symbol;Acc:HGNC:26593]	-	23	13	5	12	2	102	6	14	52	58	0.0882192082284228	0.0506719200262642	0.0219804033423388	0.0521223174162213	0.00829587461966505	0.396958540891353	0.0213734694751852	0.0508644875073797	0.219209871964195	0.254890038886589
ENSG00000166197	7981.67671480907	6179.05921819264	3634.67260859015	21783.0961761342	27032.8338170159	4595.6070836549	3914.70647952128	3409.08774806717	7075.91248344323	6976.39630896464	13322.2677069484	5194.34202073024	1.35884290865391	0.00551616296552289	0.290827228228053	NOLC1	10	102152176	102163871	+	3970	protein_coding	nucleolar and coiled-body phosphoprotein 1 [Source:HGNC Symbol;Acc:HGNC:15608]	-	8434	6425	3351	20326	26414	4786	4454	3803	6803	6434	45.656123258332	35.3449405891008	20.7907519373195	124.601854911067	154.630967511093	26.2874093946852	22.3925783936602	19.5003801814526	40.4750460401204	39.9058018962474
ENSG00000267766	4.73184533721192	4.80860639548066	3.25395936310667	9.64517689585791	4.09371300325826	1.92043756107601	0	0	0	0	5.30666019898308	0.384087512215203	3.74086091816004	0.00551770607289119	0.290827228228053	AC022726.1	18	63151114	63151320	-	207	sense_intronic	novel transcript, sense intronic to BCL2	-	5	5	3	9	4	2	0	0	0	0	0.519105464927382	0.527526510418355	0.356974492542389	1.05812081334452	0.449099376753462	0.210680941992446	0	0	0	0
ENSG00000160214	2050.78176914765	1943.63870505328	2429.62299111965	4334.97117152725	5011.72814423893	1932.92040522301	1375.50867544921	1469.23345229611	1700.59046162424	2133.90549207995	3154.14855621735	1722.4316973345	0.872837636719557	0.00552937945836453	0.290827228228053	RRP1	21	43789513	43805293	+	4251	protein_coding	ribosomal RNA processing 1 [Source:HGNC Symbol;Acc:HGNC:18785]	-	2167	2021	2240	4045	4897	2013	1565	1639	1635	1968	10.9552867229833	10.3829279253817	12.9790584726774	23.1574382191267	26.7726774363722	10.3256707127469	7.34797439503289	7.84865263337714	9.08456296313154	11.3993340769754
ENSG00000188000	0.946369067442385	3.84688511638453	0	0	0	14.4032817080701	7.03135425149758	7.17136523390413	2.08023298058011	13.011618854146	0.958650836765382	8.73957060563959	-3.14521492612434	0.00553071614586837	0.290827228228053	OR7D2	19	9178979	9188817	+	3460	protein_coding	olfactory receptor family 7 subfamily D member 2 [Source:HGNC Symbol;Acc:HGNC:8378]	-	1	4	0	0	0	15	8	8	2	12	0.00621126192138544	0.0252480896315837	0	0	0	0.0945324168911192	0.0461485739766715	0.047067501817316	0.0136531004070185	0.0853985781073285
ENSG00000181924	1607.88104558461	1397.38101852668	1412.21836358829	2726.3700025625	2998.64477488668	1285.73294714039	986.147433772535	931.381059753298	1441.60145554201	1202.49044243733	2028.49904102975	1169.47066772911	0.79462800503609	0.00553904625056961	0.290827228228053	COA4	11	73872667	73876988	-	2246	protein_coding	cytochrome c oxidase assembly factor 4 homolog [Source:HGNC Symbol;Acc:HGNC:24604]	-	1699	1453	1302	2544	2930	1339	1122	1039	1386	1109	16.2569686800272	14.1286443512946	14.278661825923	27.5657903073974	30.3187069228342	12.9997926836314	9.97074254264893	9.41701051776168	14.5757484834999	12.1581441079977
ENSG00000179271	1536.90336552643	1593.57215946229	2142.18991404522	2875.33440128742	3069.26132419288	1394.23766934119	1284.10107017975	1160.86474723823	1326.14852511982	1695.8476573237	2243.45223290285	1372.23993384054	0.709211636121205	0.00554175077210508	0.290827228228053	GADD45GIP1	19	12953119	12957236	-	1782	protein_coding	GADD45G interacting protein 1 [Source:HGNC Symbol;Acc:HGNC:29996]	-	1624	1657	1975	2683	2999	1452	1461	1295	1275	1564	19.585482147442	20.3076392308625	27.2989332049461	36.6417380867997	39.1130400382873	17.7674261080296	16.363903645238	14.793445243606	16.8997341317514	21.6109839839657
ENSG00000073060	1227.44068047277	1216.57741805661	1515.26041008667	2082.28652318355	2256.65929304612	867.07755882582	715.440295089879	1418.13747500454	962.107753518299	943.342366925588	1659.64486496914	981.221089872825	0.758097835311711	0.00554295354938934	0.290827228228053	SCARB1	12	124776856	124882668	-	7741	protein_coding	scavenger receptor class B member 1 [Source:HGNC Symbol;Acc:HGNC:1664]	-	1297	1265	1397	1943	2205	903	814	1582	925	870	3.60079876290501	3.56893048406145	4.44514174649767	6.10855975036214	6.62009669385306	2.54364373841687	2.09880328269695	4.1602235829912	2.82242267489102	2.76737286115791
ENSG00000261114	50.1575605744464	44.239178838422	62.9098810200623	60.0144340186714	39.9137017817681	70.0959709792745	129.201134371268	89.6420654238016	85.2895522037843	72.6482052689821	51.446951246674	89.3753856494221	-0.800651912079605	0.00555166031834707	0.290827228228053	AC012181.1	16	56941028	56941726	+	699	sense_intronic	novel transcript, sense intronic to HERPUD1	-	53	46	58	56	39	73	147	100	82	67	1.62950101737291	1.43722673310546	2.04379387575771	1.94972762172782	1.29670217043301	2.2772530146265	4.19744057510992	2.91225959027027	2.77085668632281	2.36016909595147
ENSG00000265735	70.9776800581789	6.73204895367292	1181.18724880772	116.813809072057	63.4525515505031	6.72153146376605	66.797865389227	17.9284130847603	34.3238441795717	43.3720628471535	287.832667688426	33.8287433928957	3.08863504652486	0.00555972481854634	0.290827228228053	RN7SL5P	9	9442060	9442380	+	321	misc_RNA	RNA, 7SL, cytoplasmic 5, pseudogene [Source:HGNC Symbol;Acc:HGNC:10040]	-	75	7	1089	109	62	7	76	20	33	40	5.02125379626019	0.476252905667412	83.562057146815	8.26389058895549	4.48889517231614	0.475508855057717	4.72555646919997	1.26832987763172	2.4282102873417	3.06831859035677
ENSG00000232882	96.5296448791233	24.0430319774033	41.2168185993511	188.61679263011	204.685650162913	39.3689700020583	37.7935291017995	28.6854609356165	47.8453585533424	47.7092691318688	111.01838764978	40.2805175449371	1.46349775529633	0.00559857388353369	0.290827228228053	PHKA1P1	1	90892992	90893612	-	621	processed_pseudogene	phosphorylase kinase regulatory subunit alpha 1 pseudogene [Source:HGNC Symbol;Acc:HGNC:33919]	-	102	25	38	176	200	41	43	32	46	44	3.5299171615062	0.879210850697257	1.50722563517897	6.89738011661614	7.4849896125577	1.43965310361505	1.38204203628204	1.04897620797368	1.74961953364015	1.74464298591783
ENSG00000128059	1816.08224042194	1789.7633003979	1913.32810550672	3650.16361192134	4511.2717295906	1364.47088714451	1351.77785485041	1411.86253042488	1629.86254028451	1801.02490972805	2736.1217975677	1511.79974448647	0.855894516386576	0.00559967788270465	0.290827228228053	PPAT	4	56393362	56435615	-	5439	protein_coding	phosphoribosyl pyrophosphate amidotransferase [Source:HGNC Symbol;Acc:HGNC:9238]	-	1919	1861	1764	3406	4408	1421	1538	1575	1567	1661	7.58249020590177	7.47260360466746	7.98851026554318	15.2401302216921	18.8354210753335	5.69692655306601	5.64393071900574	5.89479571505477	6.80498739187176	7.51962297446686
ENSG00000257838	8.51732160698147	9.61721279096131	10.8465312103556	8.57349057409592	2.04685650162913	0	0	2.68926196271405	2.08023298058011	0	7.92028253680468	0.953898988658831	3.04363327951242	0.00560014521156892	0.290827228228053	OTOAP1	16	22545698	22576865	+	2661	transcribed_unprocessed_pseudogene	OTOA pseudogene 1 [Source:HGNC Symbol;Acc:HGNC:53869]	-	9	10	10	8	2	0	0	3	2	0	0.0726864698353786	0.0820728956456967	0.0925638481226036	0.0731658134744051	0.0174677886110422	0	0	0.0229500502096834	0.0177526221000692	0
ENSG00000246985	89.9050614070266	36.545408605653	73.7564122304178	36.4373349399076	22.5154215179204	116.186472445099	139.748165748514	76.1957556102313	93.6104841261047	132.284791683818	51.8319277401851	111.605133922753	-1.10558578321061	0.00560340029738546	0.290827228228053	SOCS2-AS1	12	93542463	93571768	-	3816	processed_transcript	SOCS2 antisense RNA 1 [Source:HGNC Symbol;Acc:HGNC:27054]	-	95	38	68	34	22	121	159	85	90	122	0.53502143437091	0.217480268917756	0.438921467245516	0.216837126843662	0.133988375375738	0.691421063166247	0.831635760204601	0.453437902400178	0.55707225717316	0.787221518838782
ENSG00000160818	1362.77145711703	780.917678626059	451.215698350791	4998.34500469792	6390.28599808615	893.003465900346	592.391595688671	433.8675966512	1256.46072027038	1198.15323615261	2796.70716737559	874.775322932643	1.67682956757358	0.00563449574431935	0.290899136043219	GPATCH4	1	156594487	156601496	-	4437	protein_coding	G-patch domain containing 4 [Source:HGNC Symbol;Acc:HGNC:25982]	-	1440	812	416	4664	6244	930	674	484	1208	1105	6.9747557802819	3.99678909069906	2.30935222761702	25.5818651992548	32.7059126238936	4.57045167263531	3.03189994524896	2.2205634787962	6.43065029402829	6.13222867699176
ENSG00000255328	28.3910720232716	36.545408605653	10.8465312103556	8.57349057409592	9.21085425733109	41.2894075631343	60.6454304191666	37.6496674779967	66.5674553785634	34.6976502777228	18.7134713341414	48.1699222233167	-1.35674897962985	0.00564024810732168	0.290899136043219	AC136475.5	11	327171	330122	+	1277	lincRNA	novel transcript	-	30	38	10	8	9	43	69	42	64	32	0.504877828848715	0.649886222545149	0.192883633401917	0.152462200199994	0.163796424998375	0.734248654923556	1.07845639694504	0.669523234543105	1.18376764061479	0.61702757557057
ENSG00000212993	0	3.84688511638453	1.08465312103556	4.28674528704796	0	7.68175024430405	14.0627085029952	3.58568261695206	10.4011649029005	20.6017298523979	1.84365670489361	11.2666072239099	-2.61362119036594	0.00564063726121106	0.290899136043219	POU5F1B	8	127322183	127420066	+	4964	protein_coding	POU class 5 homeobox 1B [Source:HGNC Symbol;Acc:HGNC:9223]	Pou	0	4	1	4	0	8	16	4	10	19	0	0.0175983864071877	0.0049619742114071	0.0196106194254021	0	0.0351417848448318	0.0643328227072052	0.0164034605447133	0.0475823201130983	0.094246953477971
ENSG00000111981	121.135240632625	267.358515588725	92.1955152880223	84.6632194191972	45.0308430358409	245.81600781773	532.625084550942	181.973392810317	248.587841179323	252.642266084669	122.076666792882	292.328918488596	-1.25912845504389	0.00569187972840221	0.292487896601061	ULBP1	6	149964007	149973710	+	3142	protein_coding	UL16 binding protein 1 [Source:HGNC Symbol;Acc:HGNC:14893]	-	128	278	85	79	44	256	606	203	239	233	0.875507218250536	1.93233867399966	0.666344811827215	0.611905002497452	0.32546126061987	1.77663979599995	3.84955776461353	1.31521610146588	1.79667327348502	1.82597670535132
ENSG00000173674	3461.81804870424	2830.34572437991	3131.39356042965	6924.16532490421	9507.64845006731	2575.30676940293	2218.39226634749	2560.17738850377	2987.21456011303	2877.73636990863	5171.07422169707	2643.76547085517	0.967878652236307	0.0056954754329514	0.292487896601061	EIF1AX	X	20124518	20141844	-	4427	protein_coding	eukaryotic translation initiation factor 1A X-linked [Source:HGNC Symbol;Acc:HGNC:3250]	-	3658	2943	2887	6461	9290	2682	2524	2856	2872	2654	17.7578392896229	14.5186210830527	16.0628845353335	35.5183933195021	48.7707010660837	13.2103660819646	11.3795274023388	13.1327579839135	15.3232998776363	14.7617174720861
ENSG00000197261	4.73184533721192	3.84688511638453	6.50791872621334	9.64517689585791	6.14056950488739	7.68175024430405	3.51567712574879	12.5498891593322	34.3238441795717	80.2383162672339	6.17447911611102	27.6618953952381	-2.16208595173139	0.00573246936940293	0.292890029538044	C6orf141	6	49550646	49561907	+	2940	protein_coding	chromosome 6 open reading frame 141 [Source:HGNC Symbol;Acc:HGNC:21351]	-	5	4	6	9	6	8	4	14	33	74	0.0365492623265198	0.0297137381378502	0.0502678367049486	0.0745003429803795	0.0474303933612074	0.0593346326427705	0.0271554533944359	0.0969366406475674	0.265120919128124	0.619769045878696
ENSG00000147100	368.137567235088	148.105076980804	63.9945341410978	142.534280794345	146.350239866483	121.947785128327	53.614076167669	53.785239254281	45.7651255727623	88.9127288366646	173.824339803563	72.8049909919408	1.25692791380872	0.00574140655589498	0.292890029538044	SLC16A2	X	74421461	74533917	+	4324	protein_coding	solute carrier family 16 member 2 [Source:HGNC Symbol;Acc:HGNC:10923]	-	389	154	59	133	143	127	61	60	44	82	1.93339173692635	0.777821003659404	0.336087687127674	0.748564192419262	0.768604917395885	0.640447650790866	0.281571404472603	0.282470321960997	0.240350139450104	0.466953526453346
ENSG00000092445	100.315121148893	32.6985234892685	45.5554310834934	146.821026081393	167.842233133589	60.4937831738944	36.0356905389251	27.7890402813785	40.5645431213121	36.8662534200805	98.6464669873272	40.3498621071181	1.28984588820288	0.0057447660486324	0.292890029538044	TYRO3	15	41557675	41583586	+	10945	protein_coding	TYRO3 protein tyrosine kinase [Source:HGNC Symbol;Acc:HGNC:12446]	-	106	34	42	137	164	63	41	31	39	34	0.208135442876868	0.0678434276898014	0.0945191484136905	0.304626649871958	0.34824179173199	0.125513483989195	0.0747674360933145	0.0576571521805083	0.0841639729978564	0.0764907014507852
ENSG00000187010	88.9586923395842	55.7798341875756	81.3489840776667	55.7276887316235	60.3822667980594	125.788660250479	69.4346232335386	118.327526359418	150.816891092058	138.790601110891	68.4394932269019	120.631660409277	-0.815586506331597	0.00575143513758875	0.292890029538044	RHD	1	25272393	25330445	+	3313	protein_coding	Rh blood group D antigen [Source:HGNC Symbol;Acc:HGNC:10009]	-	94	58	75	52	59	131	79	132	145	128	0.609764813556112	0.382341278845926	0.557604285815533	0.381983849308798	0.413888521603534	0.862214775733347	0.475937640008428	0.811072646770471	1.03377006854832	0.951336207671135
ENSG00000271788	0.946369067442385	4.80860639548066	6.50791872621334	2.14337264352398	0	20.1645943912981	35.1567712574879	16.1355717762843	7.28081543203037	2.16860314235767	2.88125336653207	16.1812711998917	-2.50135524005055	0.00576551603039086	0.292994136141491	AC008875.1	5	43006733	43007543	-	811	lincRNA	novel transcript	-	1	5	6	2	0	21	40	18	7	2	0.0264993418594249	0.134646100686312	0.18222865587244	0.0600167169098002	0	0.564630120124021	0.984427040439478	0.451813195619981	0.203870586842163	0.0607231977499705
ENSG00000081248	2.83910720232715	8.65549151186518	4.33861248414222	1.07168632176199	6.14056950488739	8.64196902484206	10.5470313772464	2.68926196271405	54.0860574950827	36.8662534200805	4.60909340499679	22.5661146559931	-2.28209439145738	0.00579870777112643	0.294066967843249	CACNA1S	1	201039512	201112566	-	6168	protein_coding	calcium voltage-gated channel subunit alpha1 S [Source:HGNC Symbol;Acc:HGNC:1397]	-	3	9	4	1	6	9	12	3	52	34	0.0104528045953276	0.0318671170204084	0.0159735667869162	0.00394565154133009	0.0226078723219763	0.031817330976972	0.0388312417216156	0.00990111601944998	0.199129849645815	0.13573131118334
ENSG00000112249	3386.10852330885	4010.37773383087	3759.40771750924	5031.56728067254	6166.15521115776	2647.32317794328	3034.02935952121	2992.2521438465	3299.24950720005	2966.6490987453	4470.72329329585	2987.90065745127	0.581360944184233	0.00584710077855712	0.295762733836325	ASCC3	6	100508194	100881372	-	11731	protein_coding	activating signal cointegrator 1 complex subunit 3 [Source:HGNC Symbol;Acc:HGNC:18697]	-	3578	4170	3466	4695	6025	2757	3452	3338	3172	2736	6.55482714477207	7.76328716269746	7.27745953366997	9.74010536433451	11.9364400989365	5.12468685168131	5.87327247987646	5.79240016717516	6.38668550588513	5.74283780558429
ENSG00000068001	252.680541007117	133.679257794362	191.983602423293	441.53476456594	614.056950488739	217.969663182128	140.627085029952	95.9170100034677	128.974444795967	157.223727820931	326.78702325589	148.142386166489	1.14139248382919	0.00585644719863235	0.295762733836325	HYAL2	3	50317790	50322906	-	4545	protein_coding	hyaluronoglucosaminidase 2 [Source:HGNC Symbol;Acc:HGNC:5321]	-	267	139	177	412	600	227	160	107	124	145	1.26250560796794	0.667921684676229	0.95923640867331	2.20610623261885	3.0681046530682	1.0890744536065	0.70263615383623	0.479244513828568	0.644414323281322	0.785560444379294
ENSG00000225131	17.9810122814053	26.9281958146917	16.2697968155333	49.2975708010515	26.6091345211787	9.60218780538007	12.3048699401208	6.27494457966611	15.6017473543508	10.8430157117884	27.4171420467721	10.9253530782612	1.33000988829659	0.00587383738574121	0.296026810856547	PSME2P2	13	48771128	48771827	+	700	processed_pseudogene	proteasome activator subunit 2 pseudogene 2 [Source:HGNC Symbol;Acc:HGNC:30160]	-	19	28	15	46	26	10	14	7	15	10	0.583326226731255	0.873583901252795	0.52781228540196	1.59927402931215	0.863233159173975	0.311506821374545	0.399185164898208	0.203566945359892	0.506139936517329	0.351760809823044
ENSG00000197903	281.071613030388	323.1383497763	206.084092996756	203.620401134778	168.865661384403	494.512671977073	440.338560000036	664.24770479037	293.312850261795	263.485281796457	236.556023664525	431.179413765146	-0.866204607111038	0.00591384004496792	0.297427054492994	HIST1H2BK	6	27146418	27146798	-	381	protein_coding	histone cluster 1 H2B family member k [Source:HGNC Symbol;Acc:HGNC:13954]	-	297	336	190	190	165	515	501	741	282	243	16.7528004610344	19.2601175079356	12.2832955307893	12.1364513236629	10.0649535518468	29.4745955657542	26.2456387944885	39.5913665384986	17.4824188046405	15.704596785013
ENSG00000080608	2177.59522418493	1938.8300986578	1481.63616333457	6321.87761207398	7555.97077576394	1562.27595593534	1265.64376526956	1084.668991628	2305.93825897305	1990.77768468434	3895.18197480304	1641.86093129806	1.24641066602367	0.00593087584568616	0.297668824403489	PUM3	9	2720469	2844241	-	2707	protein_coding	pumilio RNA binding family member 3 [Source:HGNC Symbol;Acc:HGNC:29676]	-	2301	2016	1366	5899	7383	1627	1440	1210	2217	1836	18.2677182625169	16.2647316672113	12.4293586332066	53.0338594725322	63.3865944407238	13.1058411105825	10.6174111092246	9.09922437700291	19.3443804329822	16.7005169111406
ENSG00000156475	13.2491669441934	9.61721279096131	10.8465312103556	11.7885495393819	16.374852013033	46.0905014658243	14.0627085029952	12.5498891593322	46.8052420630524	46.62496756069	12.375262499585	33.2266617503788	-1.41975736935135	0.00594753900911182	0.297890935308231	PPP2R2B	5	146581146	147084784	-	13206	protein_coding	protein phosphatase 2 regulatory subunit Bbeta [Source:HGNC Symbol;Acc:HGNC:9305]	-	14	10	10	11	16	48	16	14	45	43	0.0227830930994935	0.0165376325392396	0.0186515523136641	0.0202714346339667	0.0281579800054419	0.079256619704564	0.0241820484566535	0.021580624224129	0.080485678228562	0.0801756805669666
ENSG00000251730	0	0	0	0	0	1.92043756107601	5.27351568862318	9.86062719661818	1.04011649029005	2.16860314235767	0	4.05266001579302	-4.44590546871341	0.00595502807055047	1	RF00394	3	183454128	183454262	+	135	snoRNA		-	0	0	0	0	0	2	6	11	1	2	0	0	0	0	0	0.323044111055084	0.887078144218241	1.65869362885838	0.174961953364015	0.364788987964638
ENSG00000198208	211.040302039652	145.219913143516	132.327680766338	511.194375480469	609.963237485481	165.157630252537	183.694129820374	76.1957556102313	131.054677776547	117.104569687314	321.949101783091	134.641352629401	1.25734923138341	0.00596239864786016	0.298021987446021	RPS6KL1	14	74903954	74923396	-	7617	protein_coding	ribosomal protein S6 kinase like 1 [Source:HGNC Symbol;Acc:HGNC:20222]	-	223	151	122	477	596	172	209	85	126	108	0.629182811251487	0.432949878853788	0.394513755838496	1.52404403875577	1.81850755903991	0.492390984554224	0.547654584900391	0.227165424124863	0.390718501604555	0.349128491829094
ENSG00000185905	1172.55127456111	1267.5486458487	1353.64709505237	811.266545573826	801.344320387805	1600.68470715686	1780.69046419176	1792.84130847603	1594.49857961465	1400.91762996306	1081.27157628476	1633.92653788047	-0.595653407480115	0.00598117190954661	0.298347718488081	C16orf54	16	29742463	29746006	-	2585	protein_coding	chromosome 16 open reading frame 54 [Source:HGNC Symbol;Acc:HGNC:26649]	-	1239	1318	1248	757	783	1667	2026	2000	1533	1292	10.3006991030035	11.1352377355047	11.8916005809711	7.12686324222106	7.03969788042339	14.0617914840215	15.6431169068428	15.7498603760071	14.0074472179689	12.3068656249114
ENSG00000109519	3176.01459033664	3358.33070660369	3273.48311928531	4809.72821206781	5180.59380562333	2703.97608599503	2044.36624862292	2532.3883482224	2751.10811681719	2995.92524116713	3959.63008678336	2605.55280816493	0.603825903170835	0.00603694276872601	0.299098698570656	GRPEL1	4	7058906	7068197	-	4177	protein_coding	GrpE like 1, mitochondrial [Source:HGNC Symbol;Acc:HGNC:19696]	-	3356	3492	3018	4488	5062	2816	2326	2825	2645	2763	17.2668620369324	18.2580499352092	17.7967637720881	26.148782101191	28.1650464652314	14.7005565308476	11.1144923815326	13.7676950117715	14.9567966237624	16.2877802795966
ENSG00000250508	17.0346432139629	23.0813106983072	0	10.7168632176199	10.2342825081457	23.0452507329122	21.0940627544927	7.17136523390413	115.452930422196	132.284791683818	12.2134199276071	59.8096801654646	-2.28575286485713	0.00603762504021591	0.299098698570656	AP000808.1	11	68870664	68874542	+	3252	lincRNA	uncharacterized LOC105369364 [Source:NCBI gene;Acc:105369364]	-	18	24	0	10	10	24	24	8	111	122	0.118953687719522	0.161177841559556	0	0.0748363428872201	0.0714664598615979	0.160926033182422	0.147300798855427	0.0500779693382267	0.806213060012227	0.923750712142925
ENSG00000231628	71.9240491256213	77.8994236067867	74.8410653514534	111.455377463247	64.4759798013176	41.2894075631343	43.9459640718599	44.8210327119008	50.9657080242126	58.5522848436572	80.1191790696852	47.9148794429529	0.743458952332799	0.00603816477246354	0.299098698570656	AL133406.2	6	105279016	105281755	+	1198	antisense	novel transcript	-	76	81	69	104	63	43	50	50	49	54	1.36336680705135	1.47663388984717	1.41866073371812	2.11270866904849	1.22218384228754	0.782667389263256	0.833024133760869	0.849611625041284	0.966087914443204	1.10989637823965
ENSG00000061337	261.197862614098	252.932696402283	74.8410653514534	180.043302056014	86.9914013192381	403.291887825963	437.701802155724	107.570478508562	637.591408547802	519.380452594663	171.201265548617	421.107205926543	-1.29756536476682	0.0060546358067244	0.299098698570656	LZTS1	8	20246165	20303963	-	5706	protein_coding	leucine zipper tumor suppressor 1 [Source:HGNC Symbol;Acc:HGNC:13861]	-	276	263	69	168	85	420	498	120	613	479	1.03952097519212	1.00662708565319	0.297854111285368	0.716540277385775	0.346210284524061	1.60502988931154	1.74197522011311	0.4281113467085	2.53750025423047	2.06704170230751
ENSG00000207870	52.0502987093312	38.4688511638453	70.5024528673111	41.7957665487176	80.8508318143507	39.3689700020583	27.2464977245531	28.6854609356165	20.8023298058011	30.3604439930074	56.7336402207112	29.2927404922073	0.951870203168422	0.0060576640537069	0.299098698570656	MIR221	X	45746157	45746266	-	110	miRNA	microRNA 221 [Source:HGNC Symbol;Acc:HGNC:31601]	-	55	40	65	39	79	41	31	32	20	28	10.7454831239968	7.94167182957087	14.554823627751	8.6284942688185	16.6911866092031	8.12749615768131	5.62488186902021	5.92194750137866	4.29452067348036	6.26773806593787
ENSG00000279689	31.2301792255987	52.8946703502872	42.3014717203867	16.0752948264298	22.5154215179204	64.3346582960465	77.3448967664734	102.191954583134	64.4872223979833	42.2877612759746	33.0034075281246	70.1292986639223	-1.08771805644997	0.00609911595935359	0.29973358613794	AC022400.8	10	73769264	73772862	-	3599	TEC	TEC	-	33	55	39	15	22	67	88	114	62	39	0.197055261512584	0.333753227069351	0.266912575557535	0.10143142000663	0.142067140993003	0.40593692476983	0.488028542804145	0.644807773576761	0.406899569229454	0.266826065800753
ENSG00000180628	5470.95957888443	5362.55785224003	5782.28578824055	5091.58171469121	5210.27322489695	6274.06951203534	6518.94431041969	7526.34781298238	7270.41426712747	6862.54464399086	5383.53163179063	6890.46410931115	-0.356045786207638	0.00610647462831132	0.29973358613794	PCGF5	10	91163012	91284331	+	8306	protein_coding	polycomb group ring finger 5 [Source:HGNC Symbol;Acc:HGNC:28264]	-	5781	5576	5331	4751	5091	6534	7417	8396	6990	6329	14.9577746062667	14.6614008950927	15.8089502001324	13.920543659595	14.2450499608638	17.1535022827221	17.8229976405611	20.5772703255677	19.8775400062548	18.7624116994827
ENSG00000119139	43.5329771023497	79.8228661649789	122.565802677018	39.6523939051936	62.4291232996885	122.908003908865	149.416277844324	209.762433091696	133.134910757127	89.9970304078435	69.6006326298457	141.043731201971	-1.02115024051731	0.00610746276905834	0.29973358613794	TJP2	9	69121264	69274615	+	15465	protein_coding	tight junction protein 2 [Source:HGNC Symbol;Acc:HGNC:11828]	-	46	83	113	37	61	128	170	234	128	83	0.0639239862533273	0.11721219496279	0.179976082661041	0.0582257233854631	0.0916711579415771	0.18047857222864	0.219403420732931	0.308015940602746	0.195495800461052	0.132151975756346
ENSG00000110104	608.515310365454	450.08555861699	368.782061152089	2217.31899972556	3031.39447891274	465.706108560933	493.952636167705	256.376307112073	594.94663244591	585.522848436572	1335.21928175457	479.300906544639	1.478154760646	0.00612913173298399	0.300191800089127	CCDC86	11	60842071	60851081	+	3384	protein_coding	coiled-coil domain containing 86 [Source:HGNC Symbol;Acc:HGNC:28359]	-	643	468	340	2069	2962	485	562	286	572	540	4.08353761745269	3.02036987135275	2.47476997489493	14.8796675959296	20.342649029725	3.12519402649699	3.31474678890061	1.720453498018	3.99248287197672	3.92924308844889
ENSG00000270972	31.2301792255987	24.0430319774033	2.16930624207111	6.43011793057194	6.14056950488739	16.3237192691461	76.4659774850362	23.3069370101884	42.6447761018922	107.345855546705	14.0026409761065	53.2174530825935	-1.91792603486911	0.00617499773200409	0.301137159280711	AC136475.9	11	333192	333688	+	497	lincRNA	novel transcript	-	33	25	2	6	6	17	87	26	41	99	1.42696556576215	1.09857130439235	0.0991196780097578	0.293804169500088	0.280574157911368	0.745861403291164	3.49387417969257	1.06493774232539	1.94851994340004	4.90483382711005
ENSG00000198435	157.097265195436	113.483110933344	144.258865097729	169.326438838394	191.381082902324	150.754348544467	65.9189461077898	69.9208110305652	75.9285037911738	68.3109989842667	155.109352593445	86.1667216916525	0.847723823779661	0.00617923743062827	0.301137159280711	NRARP	9	137300482	137302251	-	1770	protein_coding	NOTCH regulated ankyrin repeat protein [Source:HGNC Symbol;Acc:HGNC:33843]	-	166	118	133	158	187	157	75	78	73	63	2.01553694755194	1.45597316875466	1.85082198760537	2.17243561338643	2.45539375349573	1.93415817339336	0.845731281564001	0.897074674467319	0.974152570848794	0.876421000745549
ENSG00000104356	933.119900498192	605.884405830563	501.109741918427	1987.97812686849	2843.08368076286	519.478360271062	682.041362395265	487.652835905481	658.393738353603	642.99083170905	1374.23517117571	598.111425726892	1.20014028369214	0.00618554677677904	0.301137159280711	POP1	8	98117297	98159834	+	4852	protein_coding	POP1 homolog, ribonuclease P/MRP subunit [Source:HGNC Symbol;Acc:HGNC:30129]	-	986	630	462	1855	2778	541	776	544	633	593	4.36729033811247	2.83572680229421	2.3453489021571	9.30435377191755	13.3065127887763	2.43131972907132	3.1921649625001	2.2823664112898	3.08148675282809	3.00939637587686
ENSG00000179580	11.3564288093086	3.84688511638453	0	5.35843160880995	10.2342825081457	0	0.878919281437197	0.896420654238016	0	0	6.15920560852975	0.355067987135043	3.96026042913238	0.00622757836515487	0.30171782528873	RNF151	16	1966823	1968975	+	978	protein_coding	ring finger protein 151 [Source:HGNC Symbol;Acc:HGNC:23235]	-	12	4	0	5	10	0	1	1	0	0	0.263692837398695	0.0893235072855619	0	0.124421159033354	0.237636940153289	0	0.0204082395142233	0.0208146160899685	0	0
ENSG00000106211	3689.89299395786	3294.85710218335	2271.26363544845	3657.66541617367	2835.91968300716	15249.2344537241	4868.33389988064	4152.22047043049	4147.98456327673	4464.06956854327	3149.9197661541	6576.36859117104	-1.06196997813926	0.00624691929982991	0.30171782528873	HSPB1	7	76302544	76304295	+	1634	protein_coding	heat shock protein family B (small) member 1 [Source:HGNC Symbol;Acc:HGNC:5246]	-	3899	3426	2094	3413	2771	15881	5539	4632	3988	4117	51.2810755207632	45.7909798912496	31.565371193072	50.8331858792727	39.4127991443781	211.929490891947	67.6587095584815	57.706370312547	57.6475008886893	62.0403597202588
ENSG00000225614	214.825778309421	69.2439320949215	123.650455798053	126.458985967915	164.771948381145	88.3401278094966	72.0713810778502	62.7494457966611	64.4872223979833	89.9970304078435	139.790220110291	75.5290414979669	0.889305322608544	0.00625753292054409	0.30171782528873	ZNF469	16	88427471	88440757	+	13287	protein_coding	zinc finger protein 469 [Source:HGNC Symbol;Acc:HGNC:23216]	zf-C2H2	227	72	114	118	161	92	82	70	62	83	0.367159579912286	0.118345075807559	0.211331478764087	0.216131548687968	0.281612382950678	0.150982458768125	0.123177479949022	0.107245323814197	0.110215364616302	0.153814277494685
ENSG00000278276	0.946369067442385	0	0	0	0	13.4430629275321	8.78919281437197	6.27494457966611	1.04011649029005	0	0.189273813488477	5.90946336237205	-4.41080053955971	0.00627906731653551	0.30171782528873	AL110115.2	20	31580890	31581214	+	325	lincRNA	novel transcript	-	1	0	0	0	0	14	10	7	1	0	0.0661260499938265	0	0	0	0	0.939312876760167	0.614131022920321	0.438451882313613	0.0726765037050523	0
ENSG00000108771	1204.72782285416	2753.40802205222	2416.60715366722	980.59298441222	929.272851739625	1398.07854446334	2981.29420263497	3011.97339823973	5464.77203998394	6021.12662475608	1656.92176694509	3775.44896201561	-1.18808774659269	0.00628520496535793	0.30171782528873	DHX58	17	42101404	42112733	-	3843	protein_coding	DExH-box helicase 58 [Source:HGNC Symbol;Acc:HGNC:29517]	-	1273	2863	2228	915	908	1456	3392	3360	5254	5553	7.11891752112825	16.270301257395	14.2800943761453	5.79447112069619	5.49121275416821	8.26145595485132	17.6169149015707	17.798202872996	32.2921581841171	35.5797409280029
ENSG00000143107	10.4100597418662	7.69377023276905	2.16930624207111	2.14337264352398	0	14.4032817080701	37.7935291017995	10.7570478508562	19.762213315511	13.011618854146	4.48330177204608	19.1455381660766	-2.08005543081478	0.00628725753919986	0.30171782528873	FNDC7	1	108712657	108742740	+	3332	protein_coding	fibronectin type III domain containing 7 [Source:HGNC Symbol;Acc:HGNC:26668]	-	11	8	2	2	0	15	43	12	19	12	0.0709485680455972	0.0524360084785591	0.0147846578543966	0.0146079103883097	0	0.0981639142987012	0.257577462344282	0.0733134256998409	0.134687097952791	0.0886791957537085
ENSG00000160072	1482.96032868222	1386.80208445662	1520.68367569185	4965.1227287233	6926.56240151298	1601.6449259374	1378.14543329353	1196.72157340775	1305.34619531402	1487.66175565736	3256.42624381339	1393.90397672201	1.22414251249033	0.00628996881654222	0.30171782528873	ATAD3B	1	1471769	1497848	+	7682	protein_coding	ATPase family, AAA domain containing 3B [Source:HGNC Symbol;Acc:HGNC:24007]	-	1567	1442	1402	4633	6768	1668	1568	1335	1255	1372	4.38379902507238	4.09954434264036	4.49531351986014	14.6774662521712	20.475704518568	4.73464416345898	4.07395429940374	3.53764478072709	3.85875149032781	4.39769697675151
ENSG00000137124	890.533292463284	673.204895367292	369.866714273125	2544.18332786296	2524.79749475953	560.767767834196	421.002335808418	230.38010813917	760.325154402028	703.711719695065	1400.51714494524	535.237417175775	1.38789016552836	0.00629663360638711	0.30171782528873	ALDH1B1	9	38392664	38398661	+	3155	protein_coding	aldehyde dehydrogenase 1 family member B1 [Source:HGNC Symbol;Acc:HGNC:407]	-	941	700	341	2374	2467	584	479	257	731	649	6.40982543244437	4.84555254260663	2.66220375119805	18.3123653408043	18.1728311907538	4.03625954288159	3.0302645639658	1.65821568803462	5.4726213526871	5.06513267520154
ENSG00000142207	2169.07790257795	1658.00748516173	1391.60995428862	4856.88241022534	5941.00099597855	1527.70807983597	1447.58005652706	1166.24327116366	1738.03465527468	1679.58313375602	3203.31574964644	1511.82983931148	1.08329185404502	0.00634984171880868	0.303669640705778	URB1	21	32311018	32393026	-	11461	protein_coding	URB1 ribosome biogenesis 1 homolog (S. cerevisiae) [Source:HGNC Symbol;Acc:HGNC:17344]	-	2292	1724	1283	4532	5805	1591	1647	1301	1671	1549	4.29781822183067	3.28518158485258	2.75734062484077	9.62344307650113	11.7715192737358	3.02700590668206	2.86823997289656	2.31079832399633	3.44374768777779	3.32793164724829
ENSG00000229474	1118.6082377169	1092.51537305321	1093.33034600384	661.230460527148	414.488441579899	1091.76875347171	1805.300204072	1017.43744256015	2209.20742537607	2465.70177286068	876.034571776198	1717.88311966812	-0.971391956152792	0.00639476788000281	0.303965540554533	PATL2	15	44665732	44711316	-	4771	protein_coding	PAT1 homolog 2 [Source:HGNC Symbol;Acc:HGNC:33630]	-	1182	1136	1008	617	405	1137	2054	1135	2124	2274	5.32431819432581	5.20012215375799	5.20400123775062	3.14730506438317	1.97286974691503	5.19656841609726	8.59281417628296	4.84276845490415	10.5153197458809	11.7361739064414
ENSG00000117593	1743.21182222887	1322.36675875718	852.537353133947	4291.03203233501	4842.86248285452	987.104906393071	834.973317365337	670.522649370036	1546.65322106131	1438.86818495432	2610.40208986191	1095.62445582881	1.25261741855701	0.00640310821045943	0.303965540554533	DARS2	1	173824568	173858808	+	7438	protein_coding	aspartyl-tRNA synthetase 2, mitochondrial [Source:HGNC Symbol;Acc:HGNC:25538]	-	1842	1375	786	4004	4732	1028	950	748	1487	1327	5.32217798182364	4.0373012376398	2.60287101755094	13.1008956631519	14.7856822369944	3.01371751359401	2.54924648193935	2.04716422599084	4.72206740092218	4.39299026948945
ENSG00000175283	285.8034583676	181.765321749169	127.989068282196	592.64253593438	823.859741905725	231.41272610966	167.873582754505	125.498891593322	174.739570368729	138.790601110891	402.412025247814	167.663074387421	1.26298977523491	0.00640488276802299	0.303965540554533	DOLK	9	128945530	128947619	-	2090	protein_coding	dolichol kinase [Source:HGNC Symbol;Acc:HGNC:23406]	-	302	189	118	553	805	241	191	140	168	128	3.10539320904023	1.97496838919591	1.39066331018188	6.43934862436792	8.95163572312358	2.51441151989884	1.82402790659229	1.3636063325543	1.89863019248606	1.50802720383467
ENSG00000144821	49.211191507004	48.0860639548066	69.4177997462756	20.3620401134778	13.3045672605894	83.5390339068066	187.209806946123	65.4387077593752	84.2494357134943	72.6482052689821	40.0763325164307	98.6170379189562	-1.29990977745556	0.0064059782394411	0.303965540554533	MYH15	3	108380369	108529322	-	7694	protein_coding	myosin heavy chain 15 [Source:HGNC Symbol;Acc:HGNC:31073]	-	52	50	64	19	13	87	213	73	81	67	0.145246977501387	0.141926160198336	0.204886841573588	0.0600986217093262	0.0392684696790865	0.246565706026902	0.552550299735628	0.193142539787784	0.248662459063621	0.21442139304264
ENSG00000272468	2.83910720232715	10.5789340700574	20.6084092996756	4.28674528704796	2.04685650162913	52.8120329295904	14.9416277844324	59.1637631797091	17.6819803349309	11.9273172829672	8.07201047214745	31.305344302326	-1.96291082469865	0.00643197050952936	0.304605109227556	AL021807.1	6	27122657	27123221	-	565	lincRNA	novel transcript	-	3	11	19	4	2	55	17	66	17	11	0.114111325210586	0.425195704149591	0.828307185350569	0.172295778456099	0.0822686468920058	2.12265710140177	0.600544053386685	2.37795015818634	0.710686164549405	0.479390838165918
ENSG00000187682	0	0	0	0	0	5.76131268322804	5.27351568862318	3.58568261695206	8.32093192232042	0	0	4.58828858222474	-4.6190826979925	0.00644089039670587	1	ERAS	X	48826513	48830138	+	1303	protein_coding	ES cell expressed Ras [Source:HGNC Symbol;Acc:HGNC:5174]	-	0	0	0	0	0	6	6	4	8	0	0	0	0	0	0	0.100408952400084	0.0919075590709613	0.0624917714074878	0.145018349680074	0
ENSG00000137449	610.408048500338	969.415049328901	819.99775950288	555.133514672711	721.516916824269	830.589245165376	1066.12908838332	1508.67596108258	1229.41769152284	1140.68525288014	735.29425776582	1155.09944780685	-0.65159460008127	0.0064460875954964	0.304675864761412	CPEB2	4	15002674	15070153	+	7177	protein_coding	cytoplasmic polyadenylation element binding protein 2 [Source:HGNC Symbol;Acc:HGNC:21745]	-	645	1008	756	518	705	865	1213	1683	1182	1052	1.93140214991722	3.06734210834199	2.59456840309059	1.75650708794575	2.28296354836688	2.62808109714765	3.37335659064739	4.77362643222374	3.8900207465927	3.6092609774793
ENSG00000111328	1400.62621981473	1187.72577968372	883.992293643978	3129.32405954501	3132.71387574338	929.491779560791	697.861909461135	491.238518522433	1197.17408032385	1219.83926757619	1946.87644568616	907.12111108888	1.10194973498438	0.00645849750295328	0.304675864761412	CDK2AP1	12	123260971	123272334	-	3117	protein_coding	cyclin dependent kinase 2 associated protein 1 [Source:HGNC Symbol;Acc:HGNC:14002]	-	1480	1235	815	2920	3061	968	794	548	1151	1125	10.2042444809209	8.65316103663139	6.4403145935583	22.7986505692069	22.823347031935	6.77180051855604	5.08426405083698	3.57891196847034	8.72199651057666	8.8871234435562
ENSG00000276832	10.4100597418662	22.119589419211	10.8465312103556	9.64517689585791	9.21085425733109	22.0850319523742	36.9146098203623	61.8530251424231	17.6819803349309	22.7703329947556	12.4464423049244	32.2609960489692	-1.37482574028656	0.00648359101730075	0.305254225287084	AL354718.3	9	41341000	41342041	-	581	unprocessed_pseudogene	CMT1A duplicated region transcript 15 (CDRT15) pseudogene	-	11	23	10	9	9	23	42	69	17	21	0.406885763731377	0.86456238075793	0.423945610764627	0.376989687370595	0.360013829127237	0.863211673688499	1.44283794541521	2.41757645952367	0.691114772754585	0.889997229672761
ENSG00000107949	2199.3617127361	1799.38051318886	1866.68802130219	5717.44652660021	6248.02947122292	1763.92189984832	1514.37792191629	1312.35983780446	1855.56781867745	2111.1351590852	3566.18124901006	1711.47252746634	1.05916963029691	0.00649583800421943	0.305254225287084	BCCIP	10	125823546	125853695	+	4498	protein_coding	BRCA2 and CDKN1A interacting protein [Source:HGNC Symbol;Acc:HGNC:978]	-	2324	1871	1721	5335	6105	1837	1723	1464	1784	1947	11.1038251579229	9.0844568655179	9.42426945640643	28.8654322813338	31.5441641219173	8.90543845276851	7.6455762463274	6.62565602505294	9.36812735620039	10.6583994599339
ENSG00000184787	5708.49821481247	5413.52908003212	5159.69489676614	8165.1780855046	8366.52595040907	4634.97605365696	3782.8685873057	3891.36206004723	4972.79694007674	4639.72642307424	6562.68524550488	4384.34601283217	0.581952034065799	0.00652900887034188	0.306221837999734	UBE2G2	21	44768580	44802019	-	7388	protein_coding	ubiquitin conjugating enzyme E2 G2 [Source:HGNC Symbol;Acc:HGNC:12483]	-	6032	5629	4757	7619	8175	4827	4304	4341	4781	4279	17.5464954531534	16.6398341234163	15.8596113441616	25.0977148034724	25.7166077702567	14.2467568860646	11.6275917008791	11.9610734949552	15.2851337803875	14.2613583332832
ENSG00000062524	24.605595753502	34.6219660474607	45.5554310834934	10.7168632176199	4.09371300325826	68.1755334181985	92.2865245509057	56.474501216995	48.8854750436325	54.2150785589419	23.9187138210669	64.0074225577347	-1.42099397190387	0.00654630304312255	0.306442516684018	LTK	15	41503638	41513887	-	3490	protein_coding	leukocyte receptor tyrosine kinase [Source:HGNC Symbol;Acc:HGNC:6721]	-	26	36	42	10	4	71	105	63	47	50	0.16010461961256	0.225279516082383	0.296421799251531	0.0697328902777191	0.0266371263575835	0.443607135309882	0.600493442898451	0.367470417125306	0.318089855041454	0.352768720452909
ENSG00000104524	213.879409241979	95.210406630517	58.57126853592	778.044269599204	953.835129759175	142.112379519625	135.353569341328	46.6138740203768	170.579104407569	133.369093254997	419.908096753359	125.605604108779	1.74139149422189	0.00656913586245457	0.306921123155219	PYCR3	8	143603913	143609773	-	3244	protein_coding	pyrroline-5-carboxylate reductase 3 [Source:HGNC Symbol;Acc:HGNC:25846]	-	226	99	54	726	932	148	154	52	164	123	1.49721281505751	0.666498198397247	0.41001447571299	5.44651705956437	6.67709988908638	0.994824497361371	0.947511026422998	0.326309530169987	1.1940991515041	0.933619165405797
ENSG00000136868	1384.53794566821	1726.28969597756	1252.77435479607	2800.31635876408	2948.49679059676	883.401278094966	972.963644550978	1217.33924845523	1414.55842679447	1283.81306027574	2022.48302916053	1154.41513163428	0.809023089291299	0.00658647567964827	0.30714174519923	SLC31A1	9	113221562	113264492	+	5127	protein_coding	solute carrier family 31 member 1 [Source:HGNC Symbol;Acc:HGNC:11016]	-	1463	1795	1155	2613	2881	920	1107	1358	1360	1184	6.13249144154762	7.64620198336633	5.54887501134497	12.4033553269343	13.0596863670924	3.91282217603291	4.30951801777176	5.39192338207008	6.26546023749427	5.68635379717844
ENSG00000114166	2112.2957585314	1911.90190284311	2276.68690105363	1643.96681758289	1990.56794783433	2698.2147733118	2557.65510898224	3349.92398488747	2572.2080804873	2511.24243885019	1987.08386556907	2737.8488773038	-0.462454967750449	0.00660561927523481	0.307445476859973	KAT2B	3	20040023	20154404	+	5634	protein_coding	lysine acetyltransferase 2B [Source:HGNC Symbol;Acc:HGNC:8638]	-	2232	1988	2099	1534	1945	2810	2910	3737	2473	2316	8.51399301837447	7.70626906145969	9.17660147841794	6.62630786943937	8.02334689259829	10.8756463905525	10.3090950466257	13.502479141106	10.3677534505401	10.1220203209996
ENSG00000166340	4707.23974145842	4447.96091581961	3857.02649840244	2987.86146507243	3462.25777250568	6108.9118817828	5988.95598371306	6634.40926201556	5300.43363451811	4433.70912455026	3892.46927865171	5693.28397731596	-0.548569555683631	0.00662751151587187	0.307865101429495	TPP1	11	6612763	6619485	-	6544	protein_coding	tripeptidyl peptidase 1 [Source:HGNC Symbol;Acc:HGNC:2073]	-	4974	4625	3556	2788	3383	6362	6814	7401	5096	4089	16.3349734287164	15.435229000971	13.3845796742315	10.3684197791724	12.0146607828656	21.1990293140189	20.782760648047	23.0226002843606	18.393463544668	15.3857727071592
ENSG00000185347	741.006979807387	684.745550716446	714.786406762432	1324.60429369782	1389.81556460618	647.187458082617	499.226151856328	327.193538796876	541.900691441117	704.796021266244	970.991759118053	544.060772288636	0.83590934077521	0.00663993008998789	0.307865101429495	TEDC1	14	105489855	105499575	+	6698	protein_coding	tubulin epsilon and delta complex 1 [Source:HGNC Symbol;Acc:HGNC:20127]	-	783	712	659	1236	1358	674	568	365	521	650	2.51230614693625	2.32155769517763	2.42340805470214	4.49093139470858	4.7120233428508	2.19422093646626	1.69257370604794	1.10931524419768	1.83725723945327	2.38953670453098
ENSG00000052749	1007.88305682614	819.386529789904	873.145762433623	2845.32718427808	4724.14480576003	1068.7235027388	796.300868982101	679.486855912416	926.743792848437	802.383162672339	2053.97746781756	854.727636630819	1.26487298484707	0.00666300832609077	0.308107693689252	RRP12	10	97356358	97426076	-	8529	protein_coding	ribosomal RNA processing 12 homolog [Source:HGNC Symbol;Acc:HGNC:29100]	-	1065	852	805	2655	4616	1113	906	758	891	740	2.68353605980926	2.18165518779277	2.32479167408453	7.57581750110015	12.5782578168734	2.84552660960146	2.12018852970909	1.80916572379878	2.46749895185725	2.13638292283194
ENSG00000176170	584.856083679394	789.573170137924	1009.8120556841	980.59298441222	1097.11508487321	631.823957594008	551.96130874256	621.219513386945	553.341972834308	624.55770499901	892.389875757371	596.580891511366	0.580712203022882	0.00669426553814396	0.308107693689252	SPHK1	17	76376584	76387860	+	4416	protein_coding	sphingosine kinase 1 [Source:HGNC Symbol;Acc:HGNC:11240]	-	618	821	931	915	1072	658	628	693	532	576	3.00756728742302	4.06030560987627	5.19286332120256	5.04260700109498	5.64181092046536	3.24909515228975	2.83840900765483	3.19456279742765	2.84550894261856	3.21172913316692
ENSG00000170017	1400.62621981473	1760.91166202502	1464.281713398	2620.27305670806	3413.13321646658	1112.89356664355	1301.67945580849	1087.35825359071	1467.60436779926	1274.05434613513	2131.84517368248	1248.71799799543	0.771664495324272	0.00669443468613115	0.308107693689252	ALCAM	3	105366909	105576900	+	7179	protein_coding	activated leukocyte cell adhesion molecule [Source:HGNC Symbol;Acc:HGNC:400]	-	1480	1831	1350	2445	3335	1159	1481	1213	1411	1175	4.43050982686036	5.57017733386916	4.63186710967036	8.288539342308	10.7965423194341	3.52034383871247	4.11751796360389	3.43956964370453	4.64237744623825	4.03013325086298
ENSG00000267364	95.5832758116809	73.090817211306	57.4866154148845	35.3656486181457	30.702847524437	127.709097811555	47.4616411976087	166.734241688271	137.295376718287	168.06674353272	58.4458409160908	129.453420189688	-1.14455505905774	0.00669579204509137	0.308107693689252	AC022706.1	17	35313502	35324900	+	714	lincRNA	novel transcript	-	101	76	53	33	30	133	54	186	132	155	3.04003864292347	2.32466304254946	1.82836935466039	1.12480909989985	0.976508098613094	4.06180463164848	1.50952373280835	5.30300445895516	4.36669749152205	5.34538485515409
ENSG00000211689	73.816787260506	34.6219660474607	41.2168185993511	68.5879245927673	44.0074147850263	159.396317569309	76.4659774850362	77.0921762644694	124.813978834806	73.7325068401609	52.4501822570223	102.300191398756	-0.963103708384185	0.00671433181302443	0.30837785847668	TRGC1	7	38257879	38265678	-	2730	TR_C_gene	T cell receptor gamma constant 1 [Source:HGNC Symbol;Acc:HGNC:12275]	-	78	36	38	64	43	166	87	86	120	68	0.614027607085532	0.287994692720702	0.342852424705547	0.570532541114701	0.366065343633934	1.32590082944037	0.636064273738904	0.641273161206985	1.03823576721503	0.613326540204281
ENSG00000111845	1005.99031869126	713.59718908933	483.755291981858	2753.16216060655	3563.57716933632	621.26155100809	516.804537485072	574.605639366568	839.374007664072	869.609860085427	1704.01642594106	684.331119121846	1.31626085484503	0.00673949037589464	0.308473420279862	PAK1IP1	6	10694695	10709782	+	1800	protein_coding	PAK1 interacting protein 1 [Source:HGNC Symbol;Acc:HGNC:20882]	-	1063	742	446	2569	3482	647	588	641	807	802	12.6916095120096	9.00276742679964	6.1030739074997	34.7339913878265	44.9582158583472	7.83785774447397	6.52002436000407	7.24924510976058	10.589572227357	10.9710288130365
ENSG00000171241	2590.21213758981	2778.41277530872	2467.58585035589	5440.95145558562	6127.2649376268	1529.62851739704	1362.32488622766	1129.4900243399	2736.54648595313	2871.23056048156	3880.88543129337	1925.84409487986	1.01100558144864	0.00674523929793946	0.308473420279862	SHCBP1	16	46580554	46621626	-	4459	protein_coding	SHC binding and spindle associated 1 [Source:HGNC Symbol;Acc:HGNC:29547]	-	2737	2889	2275	5077	5987	1593	1550	1260	2631	2648	13.1914722181562	14.1499433209202	12.5669591762372	27.7097612682335	31.2050291267636	7.79011564285165	6.9380691364905	5.75228417029521	13.9367260384834	14.6226471650144
ENSG00000164045	1811.35039508472	1255.04626922045	873.145762433623	3920.22856500536	4950.32244919005	961.178999318545	725.987326467125	540.541654505524	1456.16308640607	1581.99599234992	2562.01868818684	1053.17341180944	1.28267167579065	0.00675442991574918	0.308473420279862	CDC25A	3	48157146	48188402	-	4117	protein_coding	cell division cycle 25A [Source:HGNC Symbol;Acc:HGNC:1725]	-	1914	1305	805	3658	4837	1001	826	603	1400	1459	9.99118518306043	6.92268029593695	4.81616424296016	21.6234968447724	27.3053675533638	5.30174471064231	4.00445647566092	2.98156104085535	8.03201583332495	8.72609460947958
ENSG00000197594	34.0692864279259	13.4640979073458	4.33861248414222	87.8782783844831	92.1085425733109	12.4828441469941	11.4259506586836	1.79284130847603	11.4412813931906	19.5174282812191	46.3717635554416	11.3320691577127	2.0374580914775	0.00683727401248353	0.311482677775807	ENPP1	6	131808016	131895155	+	9959	protein_coding	ectonucleotide pyrophosphatase/phosphodiesterase 1 [Source:HGNC Symbol;Acc:HGNC:3356]	-	36	14	4	82	90	13	13	2	11	18	0.077685991056107	0.030701311922731	0.0098930575300431	0.200383156337761	0.210029154255372	0.0284638224169933	0.0260538565301572	0.00408810011768032	0.0260888142128288	0.0445043297898418
ENSG00000259940	20.8201194837325	27.8899170937878	45.5554310834934	24.6487854005258	20.4685650162913	59.5335643933564	84.3762510179709	43.0281914034248	45.7651255727623	44.4563644183323	27.8765636155661	55.4318993611694	-0.997067972105864	0.00684591375441856	0.311482677775807	AC109449.1	16	27213308	27214993	-	1686	antisense	novel transcript, antisense to JMJD5	-	22	29	42	23	20	62	96	48	44	41	0.280427792085326	0.375651440337056	0.613589608177842	0.331996388054123	0.275692677900257	0.801862161782637	1.13647022035077	0.579550022376916	0.616413999396351	0.598786194657257
ENSG00000147576	80.4413707326027	38.4688511638453	19.52375617864	12.8602358611439	15.3514237622185	140.191941958549	96.6811209580917	78.8850175729454	48.8854750436325	75.9011099825186	33.3291275396901	88.1089331031474	-1.39855145460923	0.00688550955052841	0.311574020706164	ADHFE1	8	66432486	66468907	+	3384	protein_coding	alcohol dehydrogenase, iron containing 1 [Source:HGNC Symbol;Acc:HGNC:16354]	-	85	40	18	12	15	146	110	88	47	70	0.539814459538847	0.25815127105579	0.131017233965026	0.0863006337124964	0.103018141609006	0.940780057460949	0.648793855478767	0.52937030708246	0.328053662557528	0.509346326280412
ENSG00000114867	18066.1854974751	15916.487169041	13958.4010146066	49953.4428299699	61416.9527596329	13679.2767475444	13932.6284493425	11001.7706894632	17531.1634438388	16590.8983406074	31862.2938541451	14547.1475341593	1.1311148792966	0.00688689533810669	0.311574020706164	EIF4G1	3	184314495	184335358	+	8257	protein_coding	eukaryotic translation initiation factor 4 gamma 1 [Source:HGNC Symbol;Acc:HGNC:3296]	-	19090	16550	12869	46612	60011	14246	15852	12273	16855	15301	49.6866350580354	43.7744143324869	38.389176138117	137.38475585408	168.912342816969	37.621512947938	38.318294985869	30.2576858471836	48.2151874449938	45.6292177034234
ENSG00000112812	76.6558944628332	91.3635215141325	154.020743187049	45.0108255140036	68.5696928045759	116.186472445099	227.640093892234	236.655052718836	142.495959169737	139.87490268207	87.1241354965188	172.570496181595	-0.987569818537223	0.00691274757063212	0.311574020706164	PRSS16	6	27247701	27256624	+	5290	protein_coding	serine protease 16 [Source:HGNC Symbol;Acc:HGNC:9480]	-	81	95	142	42	67	121	259	264	137	129	0.329067725158314	0.392204492528429	0.661178842708946	0.19322206156726	0.294355352372106	0.498764230064725	0.977211320497505	1.0159106535919	0.611705354908781	0.60045370750512
ENSG00000226979	13927.7135655496	8454.49176453409	5570.77842963862	45349.4783916803	63344.0681559167	11682.0216840254	5284.06272000043	7660.81091111808	11756.4366897485	11328.7828156765	27329.3060614639	9542.42296411377	1.51802393629314	0.00691454552140217	0.311574020706164	LTA	6	31572054	31574324	+	1737	protein_coding	lymphotoxin alpha [Source:HGNC Symbol;Acc:HGNC:6709]	-	14717	8791	5136	42316	61894	12166	6012	8546	11303	10448	182.085521169673	110.530743752351	72.8301949137259	592.881478274148	828.13576032372	152.726217166949	69.0817850134723	100.154468338839	153.699090067885	148.108109310409
ENSG00000090339	3856.45394982772	4420.07099872582	4518.66490223413	4019.89539292922	5394.49031004357	3335.80004358904	2713.22382179663	2752.01140851071	3736.09843312187	3356.99766436968	4441.91511075209	3178.82627427758	0.482773521405279	0.00694324169714594	0.311574020706164	ICAM1	19	10270835	10286615	+	3706	protein_coding	intercellular adhesion molecule 1 [Source:HGNC Symbol;Acc:HGNC:5344]	-	4075	4596	4166	3751	5271	3474	3087	3070	3592	3096	23.6307845279477	27.0844010399207	27.6885444628386	24.6322873528526	33.055247077548	20.4404287160987	16.62553432327	16.8632089113564	22.8932947720664	20.5703191324474
ENSG00000089048	1466.8720545357	1585.87838922952	1556.47722868602	2782.09769129412	3472.49205501382	1195.47238176982	1302.55837508993	1348.21666397398	1366.71306824113	1186.22591886965	2172.76348375184	1279.8372815889	0.763497875234748	0.00694568201183672	0.311574020706164	ESF1	20	13714322	13784886	-	3216	protein_coding	ESF1 nucleolar pre-rRNA processing protein homolog [Source:HGNC Symbol;Acc:HGNC:15898]	-	1550	1649	1435	2596	3393	1245	1482	1504	1314	1094	10.3578972899223	11.1982264705057	10.9906185880238	19.6449867920319	24.5200090455667	8.44148615758446	9.19764325838223	9.52004620091035	9.65065326717742	8.37619490554996
ENSG00000099800	1372.23514779146	970.376770607997	892.669518612263	4076.69476798261	4463.17060180232	972.701624685001	740.928954251557	507.374090298717	1168.05081859573	1404.17053467659	2355.02936135933	958.64520450152	1.29677956566418	0.00695529487897195	0.311574020706164	TIMM13	19	2425624	2427894	-	1973	protein_coding	translocase of inner mitochondrial membrane 13 [Source:HGNC Symbol;Acc:HGNC:11816]	-	1450	1009	823	3804	4361	1013	843	566	1123	1295	15.7941718497672	11.1688565175376	10.2744604703521	46.9220001019457	51.3702652152208	11.1956151564465	8.52795473920906	5.83978160535725	13.4440481194888	16.1617422252706
ENSG00000100029	2975.38434803886	2694.74302402736	3105.3618855248	7850.10230690657	10020.3860037254	2340.05316817112	1900.22348646722	1994.53595567959	2979.933744681	3406.87553664391	5329.1955136446	2524.32437832857	1.07805624212149	0.00696052261164449	0.311574020706164	PES1	22	30576625	30607083	-	4557	protein_coding	pescadillo ribosomal biogenesis factor 1 [Source:HGNC Symbol;Acc:HGNC:8848]	-	3144	2802	2863	7325	9791	2437	2162	2225	2865	3142	14.8272104199456	13.4286926229445	15.4749265038998	39.1193557226724	49.9345141289873	11.6611693347122	9.46936939335008	9.9393560110985	14.84988139398	16.9774572114286
ENSG00000140263	589.587929016606	578.956210015871	744.072041030391	1276.37840921853	1681.49261608833	455.143701975015	441.217479281473	496.617042447861	611.588496290551	612.630387716043	974.097441073946	523.439421542189	0.896127316215009	0.00696388643420941	0.311574020706164	SORD	15	45023104	45077185	+	6159	protein_coding	sorbitol dehydrogenase [Source:HGNC Symbol;Acc:HGNC:11184]	-	623	602	686	1191	1643	474	502	554	588	565	2.17387107850301	2.13467084167147	2.74346982139981	4.70613791848457	6.1998354900645	1.67816144393691	1.62681403457461	1.83107789786296	2.25498942328876	2.25883098368264
ENSG00000127418	1086.43168942386	1139.63971572892	1181.18724880772	968.804434872839	938.483705996957	859.395808581516	396.392595928176	750.304087597219	752.004222479708	669.014069417342	1062.90935896606	685.422156800792	0.633178399124371	0.0069759198621666	0.311574020706164	FGFRL1	4	1009936	1026897	+	4145	protein_coding	fibroblast growth factor receptor like 1 [Source:HGNC Symbol;Acc:HGNC:3693]	-	1148	1185	1089	904	917	895	451	837	723	617	5.95214215987857	6.24364851016021	6.47127149436131	5.30770758771032	5.1415919539183	4.70829972475639	2.17168286331836	4.11062806432399	4.11994245068629	3.6652712608582
ENSG00000163449	268.768815153637	196.191140935611	145.343518218765	160.752948264298	135.092529107523	290.946290503016	316.410941317391	305.679443095163	363.000655111228	210.354504808694	181.229790335967	297.278366967099	-0.713175009675492	0.00703221232121628	0.312652458073653	TMEM169	2	216081866	216102783	+	3628	protein_coding	transmembrane protein 169 [Source:HGNC Symbol;Acc:HGNC:25130]	-	284	204	134	150	132	303	360	341	349	194	1.68231378567535	1.22802588103342	0.909753626804555	1.00620639637227	0.845589262018439	1.82113001139859	1.98052176630864	1.91334973450174	2.27214234640175	1.31667910622848
ENSG00000278619	560.250487925892	361.607200940145	379.628592362445	1025.60380992622	1198.43448170386	385.047730995741	335.747165509009	255.479886457835	405.645431213121	401.19158133617	705.104914571712	356.622359102375	0.983586922861869	0.00703889726579407	0.312652458073653	MRM1	17	36601572	36608971	+	1857	protein_coding	mitochondrial rRNA methyltransferase 1 [Source:HGNC Symbol;Acc:HGNC:26202]	-	592	376	350	957	1171	401	382	285	390	370	6.85118579365225	4.42201867085421	4.64239848944464	12.5418940347476	14.6554040962451	4.7086679999911	4.10578171758523	3.12420998532952	4.96055295886666	4.90608776220615
ENSG00000197785	1234.06526394487	1151.18037107807	865.553190586374	4804.369780459	5520.37198489377	1068.7235027388	1041.51934850308	717.136523390413	1271.02235113444	1310.92059955521	2715.10811819242	1081.86446506439	1.3275207246524	0.00706331548944037	0.312652458073653	ATAD3A	1	1512151	1534687	+	3069	protein_coding	ATPase family, AAA domain containing 3A [Source:HGNC Symbol;Acc:HGNC:25567]	-	1304	1197	798	4483	5394	1113	1185	800	1222	1209	9.13138481179005	8.51808349462036	6.40460394537928	35.5496184239623	40.8476296765308	7.9079493168103	7.70665396553237	5.30640457112784	9.40484634944983	9.70007081633241
ENSG00000113296	113.564288093086	41.3540150011337	135.581640129445	169.326438838394	73.6868340586487	165.157630252537	168.752502035942	168.527082996747	281.871568868604	314.447455641863	106.702643224141	219.751247959139	-1.04261470110947	0.00710075515010376	0.312652458073653	THBS4	5	79991311	80083287	+	4605	protein_coding	thrombospondin 4 [Source:HGNC Symbol;Acc:HGNC:11788]	-	120	43	125	158	72	172	192	188	271	290	0.560025179100811	0.203931095297884	0.668600433914897	0.835007825340714	0.363375521777068	0.814449973800114	0.832177542458806	0.831065922424747	1.39000717998317	1.55065025828616
ENSG00000205213	14.1955360116358	11.5406553491536	7.59257184724889	1.07168632176199	6.14056950488739	65.2948770765845	30.7621748503019	10.7570478508562	15.6017473543508	19.5174282812191	8.10820380693753	28.3866550826625	-1.8007273825661	0.00711951566194375	0.312652458073653	LGR4	11	27365961	27472775	-	6340	protein_coding	leucine rich repeat containing G protein-coupled receptor 4 [Source:HGNC Symbol;Acc:HGNC:13299]	-	15	12	7	1	6	68	35	12	15	18	0.0508461346561363	0.0413367776618042	0.0271953753782293	0.00383860862885236	0.021994535722705	0.23387578387111	0.110185179585468	0.038530021203765	0.0558829582905568	0.0699082997440118
ENSG00000132423	244.163219400135	228.889664424879	200.660827391578	912.005059819453	940.530562498586	162.276973910923	161.721147784444	183.766234118793	230.905860844392	306.857344643611	505.249866706926	209.105512260433	1.27307566192962	0.00712497852055819	0.312652458073653	COQ3	6	99369400	99394204	-	1458	protein_coding	coenzyme Q3, methyltransferase [Source:HGNC Symbol;Acc:HGNC:18175]	-	258	238	185	851	919	169	184	205	222	283	3.80292818380134	3.56503718275318	3.12536309828779	14.2048001917643	14.6490949482067	2.52752105408839	2.51886386629871	2.86222385451151	3.59644015248253	4.77941127749965
ENSG00000168490	1.89273813488477	0	0	0	0	2.88065634161402	10.5470313772464	5.3785239254281	6.24069894174032	2.16860314235767	0.378547626976954	5.44310274567729	-3.71531813252234	0.00712996094642555	0.312652458073653	PHYHIP	8	22219704	22232341	-	4170	protein_coding	phytanoyl-CoA 2-hydroxylase interacting protein [Source:HGNC Symbol;Acc:HGNC:16865]	-	2	0	0	0	0	3	12	6	6	2	0.0103074178647451	0	0	0	0	0.0156873938821713	0.0574367143738429	0.029290207965452	0.0339854154016432	0.0118097154377041
ENSG00000250274	28.3910720232716	25.9664745355956	45.5554310834934	80.3764741321492	76.7571188110924	5.76131268322804	14.9416277844324	24.2033576644264	27.0430287475414	28.1918408506498	51.4093141171204	20.0282335460556	1.36217250081685	0.00713426229268169	0.312652458073653	AC034199.1	5	170308701	170312716	-	2182	lincRNA	novel transcript	-	30	27	42	75	75	6	17	27	26	26	0.295476162896337	0.270242499241813	0.474111860397728	0.836507059128918	0.798839118251317	0.0599600664423964	0.155502928580879	0.251893103790883	0.281446588591976	0.293402691969725
ENSG00000124334	107.886073688432	63.4736044203447	35.7935529941734	78.2331014886252	31.7262757752515	201.645943912981	94.9232823952173	46.6138740203768	220.504695941491	207.101600095158	63.4225216733653	154.157879273045	-1.27912428161562	0.00714042841541801	0.312652458073653	IL9R	X	155997581	156010817	+	2504	protein_coding	interleukin 9 receptor [Source:HGNC Symbol;Acc:HGNC:6030]	-	114	66	33	73	31	210	108	52	212	191	0.978422584772872	0.575644343876642	0.324612987028362	0.709498740257768	0.287726707330967	1.82873413506622	0.860862576058437	0.422742857776133	1.9997648184018	1.87821167225802
ENSG00000201512	14.1955360116358	15.3875404655381	14.1004905734622	37.5090212616696	82.8976883159798	6.72153146376605	11.4259506586836	9.86062719661818	8.32093192232042	16.2645235676826	32.8180553256571	10.5187129618142	1.64318675065925	0.00715542240942316	0.312652458073653	SNORA71C	20	38429670	38429803	-	134	snoRNA	small nucleolar RNA, H/ACA box 71C [Source:HGNC Symbol;Acc:HGNC:32656]	-	15	16	13	35	81	7	13	11	8	15	2.40570517701421	2.60771313806805	2.38959790903375	6.35662130404731	14.0485993470621	1.1390921080114	1.9363459491331	1.6710719395215	1.41014111666519	2.75633470383728
ENSG00000166224	2422.70481265251	2164.83459924539	2509.88732207628	3956.66589994527	4643.29397394568	2086.55541010909	1651.48932982049	1959.5755501643	2052.14983534227	1984.27187525727	3139.47732157302	1946.80840013869	0.689404827428679	0.00717553951348237	0.312652458073653	SGPL1	10	70815961	70881173	+	7486	protein_coding	sphingosine-1-phosphate lyase 1 [Source:HGNC Symbol;Acc:HGNC:10817]	-	2560	2251	2314	3692	4537	2173	1879	2186	1973	1830	7.34930184275496	6.56704969850401	7.61377094927505	12.0025897656911	14.0854836218409	6.32958891254102	5.00981114643156	5.94439410308206	6.22521922098212	6.01931067837722
ENSG00000182379	40.6938699000226	25.0047532564994	21.6930624207111	24.6487854005258	18.4217085146622	68.1755334181985	56.2508340119806	29.5818815898545	83.2093192232042	37.9505549912593	26.0924358984842	55.0336246468994	-1.07285423856418	0.00717739999277999	0.312652458073653	NXPH4	12	57216795	57226449	+	2150	protein_coding	neurexophilin 4 [Source:HGNC Symbol;Acc:HGNC:8078]	-	43	26	20	23	18	71	64	33	80	35	0.429819324959872	0.264106760843868	0.229127813817905	0.260346935004303	0.194574916021325	0.720087861503018	0.59413605938338	0.312451590552392	0.878878649456446	0.400843713519282
ENSG00000142700	0	0	0	0	0	4.80109390269003	0	3.58568261695206	12.4813978834806	3.25290471353651	0	4.82421582333185	-4.68600366423628	0.00719326604461032	1	DMRTA2	1	50417550	50423500	-	3225	protein_coding	DMRT like family A2 [Source:HGNC Symbol;Acc:HGNC:13908]	DM	0	0	0	0	0	5	0	4	12	3	0	0	0	0	0	0.0338069418546018	0	0.025248613377971	0.0878878649456447	0.0229053550582447
ENSG00000161981	1594.63187864042	925.175870490478	849.28339377084	2688.86098130083	2910.62994531662	1053.36000225019	669.736492455144	535.163130580096	982.9100833241	1116.8306183142	1793.71641390384	871.600065384747	1.04134796254313	0.0071972488730766	0.312652458073653	SNRNP25	16	53010	57669	+	3060	protein_coding	small nuclear ribonucleoprotein U11/U12 subunit 25 [Source:HGNC Symbol;Acc:HGNC:14161]	-	1685	962	783	2509	2844	1097	762	597	945	1030	11.8340778195651	6.86591268795089	6.30269964332929	19.9545679005465	21.6003591413216	7.81719242266383	4.9702466609875	3.97155118888416	7.29436967333797	8.2882203883142
ENSG00000255693	1.89273813488477	6.73204895367292	0	102.881886889151	167.842233133589	0	0	0	0	4.33720628471535	55.8697814222595	0.86744125694307	6.03777204055221	0.00720402097930155	0.312652458073653	LINC02389	12	64883394	64990607	+	5740	lincRNA	long intergenic non-protein coding RNA 2389 [Source:HGNC Symbol;Acc:HGNC:53316]	-	2	7	0	96	164	0	0	0	0	4	0.00748814154982356	0.0266336555259999	0	0.407026264087927	0.664025507056904	0	0	0	0	0.017159063893807
ENSG00000168334	7.57095253953908	101.94245558419	50.9786966886711	61.0861203404334	103.366253332271	11.5226253664561	29.0043362874275	35.8568261695206	5.20058245145026	2.16860314235767	64.9888956970209	16.7505946834424	1.94812562828709	0.00722295372000191	0.312652458073653	XIRP1	3	39183210	39192596	-	6467	protein_coding	xin actin binding repeat containing 1 [Source:HGNC Symbol;Acc:HGNC:14301]	-	8	106	47	57	101	12	33	40	5	2	0.0265853919876216	0.35797082701715	0.179011640531153	0.214503848197722	0.362970491332327	0.0404616870194245	0.101848696780894	0.12591120789231	0.0182618398825901	0.00761504768443267
ENSG00000116455	1003.15121148893	683.783829437349	601.982482174734	1975.11789100735	3111.22188247628	786.419181260628	470.221815568901	519.027558803811	745.763523537968	772.022718679332	1475.05145931693	658.690959570128	1.16319092695492	0.00722598837015765	0.312652458073653	WDR77	1	111439890	111449376	-	2805	protein_coding	WD repeat domain 77 [Source:HGNC Symbol;Acc:HGNC:29652]	-	1060	711	555	1843	3040	819	535	579	717	712	8.1213633593131	5.53581242237734	4.87356085273111	15.990261374995	25.1879907133171	6.36673300156958	3.80684604671197	4.20197010208118	6.0375908291871	6.25018137667754
ENSG00000089280	21341.5688398932	19546.9849976289	21729.9406268263	34612.253133947	35574.3659983143	15601.6347461815	15032.1564704204	15754.5929982331	18491.1909643766	20229.8144134836	26561.0227193219	17021.877918539	0.641925502536741	0.00723075611214978	0.312652458073653	FUS	16	31180110	31194871	+	10283	protein_coding	FUS RNA binding protein [Source:HGNC Symbol;Acc:HGNC:4010]	-	22551	20325	20034	32297	34760	16248	17103	17575	17778	18657	47.1304852531853	43.167346088114	47.9881612241564	76.4373180878658	78.5620375265418	34.4544781054705	33.1968485619666	34.7922694223485	40.8357421892674	44.6752990392684
ENSG00000088682	1093.05627289595	974.223655724381	1102.00757097212	1745.77701815028	1771.55430216001	789.299837602242	857.825218682705	880.285082461732	901.780997081476	924.909240215548	1337.32376398055	870.82007520874	0.618841023875637	0.00723126012223592	0.312652458073653	COQ9	16	57447425	57461275	+	4324	protein_coding	coenzyme Q9 [Source:HGNC Symbol;Acc:HGNC:25302]	-	1155	1013	1016	1629	1731	822	976	982	867	853	5.74053330629802	5.1164459526427	5.78754390036809	9.1685042815863	9.30388190218375	4.14525959803222	4.50514247156165	4.62309760276164	4.73599024780091	4.85745558615493
ENSG00000166068	164.668217734975	54.8181129084795	43.3861248414222	93.2367099932931	91.0851143224963	69.1357521987365	29.0043362874275	34.0639848610446	38.4843101407319	32.5290471353651	89.4388559601332	40.6434861246611	1.13912615495436	0.00725514885703073	0.313129137372061	SPRED1	15	38252326	38357249	+	8260	protein_coding	sprouty related EVH1 domain containing 1 [Source:HGNC Symbol;Acc:HGNC:20249]	-	174	57	40	87	89	72	33	38	37	30	0.452715269630858	0.150709087080537	0.119279612520217	0.256331688559611	0.250416398847731	0.190071958804807	0.0797403779760344	0.0936506528290058	0.105803263565769	0.0894307143617908
ENSG00000131368	1774.44200145447	1354.10356096735	1296.16047963749	2277.33343374423	2396.86896340771	1273.2501029934	1156.65777437135	1121.42223845176	1208.61536171704	1210.08055343558	1819.78168784225	1194.00520619383	0.607959894632495	0.00733486168582494	0.315519562660925	MRPS25	3	15042460	15065335	-	5383	protein_coding	mitochondrial ribosomal protein S25 [Source:HGNC Symbol;Acc:HGNC:14511]	-	1875	1408	1195	2125	2342	1326	1316	1251	1162	1116	7.48570717350697	5.71245649713884	5.46801630737185	9.60721804796832	10.1114937420499	5.37136599665341	4.87950656702622	4.73086101885982	5.09869619621271	5.10487729210035
ENSG00000114767	847.946684428377	686.668993274638	705.024528673111	2333.06112247585	3287.25154161638	844.992526873446	696.982990179697	510.959772915669	671.915252727374	743.830877828682	1571.99057409367	693.736284104974	1.18012560110725	0.00734662321954149	0.315519562660925	RRP9	3	51933430	51941941	-	1578	protein_coding	ribosomal RNA processing 9, U3 small nucleolar RNA binding protein [Source:HGNC Symbol;Acc:HGNC:16829]	-	896	714	650	2177	3212	880	793	570	646	686	12.2027286173652	9.88179508071128	10.1459480294842	33.5748841856613	47.3065573531921	12.1602155872446	10.030222932962	7.35317863467289	9.66947525530781	10.7044068996848
ENSG00000105369	484.540962530501	972.300213166189	479.416679497716	347.226368250885	141.23309861241	772.015899552557	1407.14976958095	1011.16249798048	988.11066577555	1022.49638162164	484.94346441154	1040.18704290224	-1.10077678133411	0.00734942042678269	0.315519562660925	CD79A	19	41877120	41881372	+	1503	protein_coding	CD79a molecule [Source:HGNC Symbol;Acc:HGNC:1698]	-	512	1011	442	324	138	804	1601	1128	950	943	7.32094126345491	14.6905077206683	7.24351834568049	5.24625169730098	2.13389434403516	11.6644071237255	21.2606603127755	15.2776789331974	14.929388236151	15.4489228585623
ENSG00000144369	40.6938699000226	25.0047532564994	17.3544499365689	25.7204717222877	32.7497040260661	65.2948770765845	113.380587305398	35.8568261695206	59.286639946533	35.7819518489016	28.3046497682889	61.9201764693876	-1.12909203610501	0.00739691350764609	0.316999416554791	FAM171B	2	186693971	186765965	+	5826	protein_coding	family with sequence similarity 171 member B [Source:HGNC Symbol;Acc:HGNC:29412]	-	43	26	16	24	32	68	129	40	57	33	0.158618528778532	0.0974647332328041	0.0676450119750767	0.100254495188152	0.127653375884609	0.254509521068114	0.441940321591734	0.139764466433156	0.231090324602831	0.139472617695028
ENSG00000172007	706.937693379462	888.630461884826	940.394255937827	606.574458117286	505.573555902395	1052.39978346966	1001.08906155697	1411.86253042488	1150.3688382608	996.473143913351	729.622085044359	1122.43867152513	-0.621484334839703	0.00741855566458054	0.317368158149771	RAB33B	4	139453232	139476609	+	5028	protein_coding	RAB33B, member RAS oncogene family [Source:HGNC Symbol;Acc:HGNC:16075]	-	747	924	867	566	494	1096	1139	1575	1106	919	3.19287028386063	4.01348212389411	4.24727228865619	2.73958169214777	2.28341309009822	4.75314306600141	4.52139919271141	6.37664954140472	5.19561838838128	4.5005514908346
ENSG00000276966	1.89273813488477	7.69377023276905	28.2009811469245	8.57349057409592	2.04685650162913	44.1700639047483	26.3675784431159	64.5422871051371	22.8825627863812	17.3488251388614	9.68156731806067	35.0622634756488	-1.86742051555526	0.00744151289114751	0.317791766309321	HIST1H4E	6	26204552	26206038	+	1487	protein_coding	histone cluster 1 H4 family member e [Source:HGNC Symbol;Acc:HGNC:4790]	-	2	8	26	8	2	46	30	72	22	16	0.0289051328150553	0.11749615349735	0.430674001090145	0.130930887461595	0.0312587663039565	0.674547387240105	0.402675015028455	0.985663756954418	0.349453262603311	0.264944254876805
ENSG00000228305	177.917384679168	150.990240818093	160.528661913262	379.376957903744	402.207302570124	78.7379400041166	177.541694850314	96.8134306577057	141.455842679447	139.87490268207	254.204109576878	126.884762174731	1.00218956317974	0.00749668823319097	0.319261766780446	AC016734.1	2	63622178	63622831	-	654	processed_pseudogene	PRELI domain containing 1 (PRELID1) pseudogene	-	188	157	148	354	393	82	202	108	136	129	6.17783127618165	5.24283916271746	5.57404207621234	13.1731187496194	13.9658575681464	2.73402011420472	6.16478618573686	3.36165597842023	4.91177593847601	4.8568809062723
ENSG00000108961	49.211191507004	69.2439320949215	87.85690280388	94.3083963150551	98.2491120781983	67.2153146376605	31.6410941317391	29.5818815898545	34.3238441795717	47.7092691318688	79.7739069598118	42.0942807341389	0.922825064394626	0.00750216623935646	0.319261766780446	RANGRF	17	8288497	8290092	+	1577	protein_coding	RAN guanine nucleotide release factor [Source:HGNC Symbol;Acc:HGNC:17679]	-	52	72	81	88	96	70	36	33	33	44	0.708643148316847	0.997115423116697	1.26514295422918	1.35804472175606	1.41479118814914	0.967903249673602	0.455633035394277	0.425980291495017	0.494264744601576	0.687015405361429
ENSG00000101203	0	2.88516383728839	0	0	0	5.76131268322804	41.3092062275483	25.0997783186644	0	0	0.577032767457679	14.4340594458882	-4.61694613219406	0.00752762352055844	0.319786058878592	COL20A1	20	63293186	63334851	+	10974	protein_coding	collagen type XX alpha 1 chain [Source:HGNC Symbol;Acc:HGNC:14670]	-	0	3	0	0	0	6	47	28	0	0	0	0.00597036564552211	0	0	0	0.0119220762691187	0.0854825166312001	0.0519398074546835	0	0
ENSG00000230804	2.83910720232715	1.92344255819226	4.33861248414222	0	0	3.84087512215203	21.0940627544927	11.6534685050942	2.08023298058011	19.5174282812191	1.82023244893233	11.6372135287076	-2.6764187289562	0.00758075499737515	0.321030939305618	C2orf27AP3	9	40121962	40122540	+	579	unprocessed_pseudogene	chromosome 2 open reading frame 27A pseudogene 3 [Source:HGNC Symbol;Acc:HGNC:50418]	-	3	2	4	0	0	4	24	13	2	18	0.111352156725356	0.0754390242878061	0.170164006807771	0	0	0.150642331580091	0.827326766628411	0.457058771965214	0.0815884756619758	0.765489845210768
ENSG00000087589	377.601257909512	328.908677450877	279.840505227173	175.756556768966	129.97538785345	528.120329295904	536.14076167669	616.737410115755	355.719839679198	344.80789963487	258.416477041996	476.305248080483	-0.882046273022265	0.00758330416977776	0.321030939305618	CASS4	20	56412112	56460387	+	5069	protein_coding	Cas scaffold protein family member 4 [Source:HGNC Symbol;Acc:HGNC:15878]	-	399	342	258	164	127	550	610	688	342	318	1.69163454980261	1.47349425048558	1.2536713190451	0.787380490813875	0.582283168054437	2.36595238171631	2.40188351339423	2.76295242469137	1.59360690211414	1.5447219622531
ENSG00000276644	0	1.92344255819226	0	2.14337264352398	0	2.88065634161402	7.91027353293478	5.3785239254281	10.4011649029005	6.50580942707302	0.813363040343248	6.61528562599009	-3.0239418791514	0.00761257790146137	0.321681343121455	DACH1	13	71437966	71867192	-	5389	protein_coding	dachshund family transcription factor 1 [Source:HGNC Symbol;Acc:HGNC:2663]	-	0	2	0	2	0	3	9	6	10	6	0	0.00810525052192239	0	0.00903202030318203	0	0.0121388815158015	0.0333333316393011	0.0226647183551559	0.0438297712082798	0.0274150195074556
ENSG00000173692	4122.38365777903	3093.85735485225	2043.48648003099	12980.2647291812	15643.1008137006	2852.80999697842	1737.62341940134	1644.03547987252	4029.41128338366	4096.49133591365	7576.61860710882	2872.07430310992	1.39949573401359	0.00763013369354511	0.321681343121455	PSMD1	2	231056864	231172827	+	5187	protein_coding	proteasome 26S subunit, non-ATPase 1 [Source:HGNC Symbol;Acc:HGNC:9554]	-	4356	3217	1884	12112	15285	2971	1977	1834	3874	3778	18.0479369532023	13.5450135450657	8.94645385242729	56.8280438978722	68.4860315476706	12.4896999501184	7.60737488918217	7.19764368209063	17.6409007113642	17.9345794805865
ENSG00000173588	892.426030598169	990.572917469015	765.765103451103	1370.68680553358	1402.09670361595	748.970648819645	651.279187544963	507.374090298717	828.972842761172	712.386132264496	1084.30951213357	689.796580337799	0.652723648494479	0.0076383130525101	0.321681343121455	CEP83	12	94306449	94459988	-	6925	protein_coding	centrosomal protein 83 [Source:HGNC Symbol;Acc:HGNC:17966]	-	943	1030	706	1279	1370	780	741	566	797	657	2.92649547608057	3.24834447036238	2.51114157829746	4.49483609619578	4.59783726546983	2.45606822340075	2.13571268728933	1.66381070142525	2.71841608262833	2.33609814350351
ENSG00000129347	3967.17913071848	3685.31594149638	4631.46882682182	4674.6957355258	4828.53448734312	3424.14017139853	2984.80987976072	3029.00539067026	3211.87972201568	3660.60210429975	4357.43882438112	3262.08745362899	0.417707420910177	0.00766527229771477	0.322259167998226	KRI1	19	10553078	10566037	-	4267	protein_coding	KRI1 homolog [Source:HGNC Symbol;Acc:HGNC:25769]	-	4192	3832	4270	4362	4718	3566	3396	3379	3088	3376	21.1132248679609	19.6131562549842	24.6485574731108	24.8786099647533	25.6973358285228	18.2231855522648	15.8850810873484	16.1202884549115	17.0935409229882	19.4816298517417
ENSG00000165983	1258.67085969837	1236.77356491763	1308.09166396888	1512.14940000617	1606.78235377887	739.368461014265	1065.25016910188	1054.19068938391	1050.51765519295	1035.50800047579	1384.49356847398	988.96699503376	0.485288969269108	0.00770616561727522	0.322996588351863	PTER	10	16436943	16513745	+	4003	protein_coding	phosphotriesterase related [Source:HGNC Symbol;Acc:HGNC:9590]	-	1330	1286	1206	1411	1570	770	1212	1176	1010	955	7.14039098421971	7.01616847995937	7.42075329063761	8.57836491518105	9.1152139926997	4.19440861156332	6.04312290602834	5.98038290640101	5.95954592585147	5.87439673661515
ENSG00000123178	654.88739467013	669.358010250908	1011.98136192617	1212.07722991281	1296.68359378205	572.290393200652	573.055371497053	658.869180864942	600.14721489736	662.508259990269	968.997518108415	613.374084090055	0.659542334646882	0.00772044150718782	0.322996588351863	SPRYD7	13	49912706	49936490	-	3340	protein_coding	SPRY domain containing 7 [Source:HGNC Symbol;Acc:HGNC:14297]	-	692	696	933	1131	1267	596	652	735	577	611	4.45261935437473	4.55100595263432	6.88052302586867	8.24098704117695	8.81623087138875	3.89103730172037	3.89623843583281	4.47969176166228	4.08043753212274	4.50443408267412
ENSG00000197251	10.4100597418662	0	6.50791872621334	6.43011793057194	0	14.4032817080701	33.3989326946135	22.4105163559504	10.4011649029005	22.7703329947556	4.6696192797303	20.676845731258	-2.14885230563427	0.00772261993348058	0.322996588351863	LINC00336	6	33586106	33593338	-	2107	lincRNA	long intergenic non-protein coding RNA 336 [Source:HGNC Symbol;Acc:HGNC:33813]	-	11	0	6	6	0	15	38	25	10	21	0.112197735513968	0	0.0701411674952771	0.0693026446329112	0	0.15523595749562	0.359967638019267	0.241536480018856	0.112101868553118	0.245414518481193
ENSG00000251602	55.8357749791007	51.9329490711911	15.1851436944978	70.7312972362913	53.2182690423574	24.9656882939882	10.5470313772464	17.0319924305223	32.2436111989916	20.6017298523979	49.3806868046877	21.0780106306293	1.23374964528878	0.0077955297478021	0.325040298873183	AL928654.1	14	105416884	105419739	-	2279	antisense	uncharacterized LOC100507437 [Source:NCBI gene;Acc:100507437]	-	59	54	14	66	52	26	12	19	31	19	0.556369902866004	0.51748059091324	0.151310820445787	0.704794819946021	0.530288031085373	0.248768062703674	0.10509482182489	0.169713556903815	0.321288185532427	0.205283842503136
ENSG00000111331	5012.91695024231	15526.990051007	10177.3002346766	4481.79219760864	5798.74446911533	4439.09142242721	14505.6838208395	17386.9750096006	34629.638427717	31659.4372752797	8199.54878052999	20524.1651911728	-1.32369728924532	0.00781808589414652	0.325040298873183	OAS3	12	112938352	112973249	+	8251	protein_coding	2'-5'-oligoadenylate synthetase 3 [Source:HGNC Symbol;Acc:HGNC:8088]	-	5297	16145	9383	4182	5666	4623	16504	19396	33294	29198	13.7968304709274	42.7342506536371	28.0105350603855	12.3350392137142	15.9596289303666	12.2175157514261	39.9233545114534	47.853405310877	95.3096281863658	87.1348744109715
ENSG00000178233	1.89273813488477	0.961721279096131	0	0	0	5.76131268322804	7.91027353293478	3.58568261695206	10.4011649029005	2.16860314235767	0.57089188279618	5.96540737567462	-3.32638318160331	0.007826296423172	0.325040298873183	TMEM151B	6	44270466	44307506	+	5459	protein_coding	transmembrane protein 151B [Source:HGNC Symbol;Acc:HGNC:21315]	-	2	1	0	0	0	6	9	4	10	2	0.00787359085839664	0.00400065900921778	0	0	0	0.0239664526428483	0.0329059029500263	0.0149160612097374	0.0432677481299542	0.00902116017131821
ENSG00000065183	2031.8543877988	1701.28494272106	1286.39860154817	4083.12488591318	4847.9796241086	1507.54348544467	1388.69246467077	1152.79696135009	1586.17764769233	1539.70823107395	2790.12848841796	1434.98375804636	0.959315442992958	0.00785021596081783	0.325040298873183	WDR3	1	117929720	117966542	+	10275	protein_coding	WD repeat domain 3 [Source:HGNC Symbol;Acc:HGNC:12755]	-	2147	1769	1186	3810	4737	1570	1580	1286	1525	1420	4.49061844617443	3.76002413945546	2.84308035257556	9.02414860081561	10.7145604810218	3.33183451767032	3.0691608785361	2.5478062455749	3.50562454003081	3.40292209210808
ENSG00000106263	10027.7266386195	8842.06544000983	12115.5753619672	19914.0752309813	23531.6857709793	8607.40114874269	6922.36826059937	7105.92652614475	9651.2409134014	10046.0540569719	14886.2256885114	8466.59818117203	0.814131445418796	0.00785154532399953	0.325040298873183	EIF3B	7	2354086	2380745	+	8998	protein_coding	eukaryotic translation initiation factor 3 subunit B [Source:HGNC Symbol;Acc:HGNC:3280]	-	10596	9194	11170	18582	22993	8964	7876	7927	9279	9265	25.3076548526051	22.3153211494727	30.5769004931313	50.2585043267461	59.3885137732361	21.7230829379973	17.4704509820976	17.9337094450751	24.3574922550271	25.3539090031935
ENSG00000101350	3994.62383367431	5128.85958141967	5935.22187830656	4829.01856585952	6467.04311689724	3693.00142994917	3775.8372330542	4359.29364155947	3442.78558286007	3277.84364967362	5270.95339523146	3709.75230741931	0.506652262386343	0.00785160199397878	0.325040298873183	KIF3B	20	32277664	32335011	+	6103	protein_coding	kinesin family member 3B [Source:HGNC Symbol;Acc:HGNC:6320]	-	4221	5333	5472	4506	6319	3846	4296	4863	3310	3023	14.8637339886582	19.0841510133588	22.0845723742823	17.9684622076683	24.0634444155727	13.7414167541299	14.0496433590259	16.2206464900074	12.8103799542373	12.1966418100367
ENSG00000188229	9419.21132825406	8822.83101442791	5364.69433664186	15204.0138468373	18551.6839025156	7246.77113672034	3799.568053653	3979.21128416255	6967.74036845306	7606.37552181954	11472.4868857354	5919.9332729617	0.954553821124211	0.00788249592843311	0.325765222223971	TUBB4B	9	137241213	137243707	+	2111	protein_coding	tubulin beta 4B class IVb [Source:HGNC Symbol;Acc:HGNC:20771]	-	9953	9174	4946	14187	18127	7547	4323	4439	6699	7015	101.326189988764	94.9106905506057	57.7101435186694	163.55560374947	199.567817538947	77.9563897034384	40.8734596839165	42.805953124233	74.954745122713	81.8247966194247
ENSG00000122035	41.6402389674649	100.019013025998	55.3173091728134	57.8710613751474	79.8274035635361	139.231723178011	113.380587305398	161.355717762843	113.372697441616	78.0697131248763	66.9350052209919	121.082087762549	-0.855811649639638	0.00797455701586934	0.329011299797104	RASL11A	13	27270327	27273690	+	1624	protein_coding	RAS like family 11 member A [Source:HGNC Symbol;Acc:HGNC:23802]	-	44	104	51	54	78	145	129	180	109	72	0.582267558443177	1.39859491579881	0.77351800446839	0.809227863407571	1.11624977479393	1.94691763359091	1.58543369063636	2.25628387714166	1.58532336437899	1.09167147876117
ENSG00000113520	79.4950016651603	27.8899170937878	33.6242467521022	314.004092276263	387.87930705872	77.7777212235786	27.2464977245531	15.2391511220463	44.7250090824723	72.6482052689821	168.578512969207	47.5273168843265	1.82779366545585	0.00799543698210056	0.329230036735308	IL4	5	132673986	132682676	+	818	protein_coding	interleukin 4 [Source:HGNC Symbol;Acc:HGNC:6014]	-	84	29	31	293	379	81	31	17	43	67	2.20689628952502	0.774264460156817	0.933457750058887	8.71720802093976	10.7680908937773	2.15922209925877	0.756402207325456	0.42306088888975	1.2416309771126	2.0168193130441
ENSG00000104611	285.8034583676	151.951962097189	169.205886881547	700.882854432341	683.65007154413	139.231723178011	156.447632095821	138.945201406892	263.149472043383	172.403949817435	398.298846664561	174.035595708309	1.1946953492546	0.00800690911787456	0.329230036735308	SH2D4A	8	19313617	19396218	+	4148	protein_coding	SH2 domain containing 4A [Source:HGNC Symbol;Acc:HGNC:26102]	-	302	158	156	654	668	145	178	155	253	159	1.56467497755402	0.831884380411895	0.926343644582033	3.83709095330961	3.74274743370068	0.762245476603576	0.856496617067034	0.76067686911242	1.44065224617838	0.94385193185402
ENSG00000168672	383.279472314166	713.59718908933	744.072041030391	946.299022115837	646.806654514805	752.811523941797	1152.26317796417	1079.29046770257	1500.88809548855	1287.06596498928	686.810875812906	1154.46384601727	-0.749367383155389	0.00803391074334787	0.329783229872806	FAM84B	8	126552442	126558393	-	5404	protein_coding	family with sequence similarity 84 member B [Source:HGNC Symbol;Acc:HGNC:24166]	-	405	742	686	883	632	784	1311	1204	1443	1187	1.61062940977746	2.99870121544029	3.12676362509279	3.97656839345186	2.71803186826401	3.16348896318191	4.84207763861539	4.5354293525779	6.30708055608381	5.40855027538799
ENSG00000086200	1042.89871232151	686.668993274638	547.749826122956	2360.92496684166	3174.67443402678	636.625051496698	566.024017245555	590.741211142852	851.855405547553	801.298861101161	1562.58338651751	689.308909306764	1.18078412629613	0.00806004235066016	0.330298907238669	IPO11	5	62403972	62628582	+	7540	protein_coding	importin 11 [Source:HGNC Symbol;Acc:HGNC:20628]	-	1102	714	505	2203	3102	663	644	659	819	739	3.14098737470676	2.06809981927883	1.64970506533681	7.11059993254026	9.56143889935916	1.91737819363298	1.70474301189951	1.7791859017529	2.56560588510508	2.41334041009895
ENSG00000163297	704.098586177134	1105.97947096055	821.082412623916	335.437818711503	332.614181514734	1249.24463347995	1758.71748215583	960.066520688915	1202.3746627753	1182.97301415611	659.842493997568	1270.67526265122	-0.945286145085088	0.00813292599816666	0.332595894757548	ANTXR2	4	79901149	80125454	-	9864	protein_coding	ANTXR cell adhesion molecule 2 [Source:HGNC Symbol;Acc:HGNC:21732]	-	744	1150	757	313	325	1301	2001	1071	1156	1091	1.62097312332799	2.54618178842436	1.89029284965192	0.772243687679157	0.765743120719007	2.87600630804743	4.04891278873335	2.21026154177255	2.76810243734673	2.72343603469037
ENSG00000270605	114.510657160529	110.597947096055	83.5182903197378	62.1578066621954	39.9137017817681	152.674786105543	273.343896526968	169.423503650985	109.212231480456	111.68306183142	82.139680604057	163.267495919074	-0.99111934102816	0.00814399421529319	0.332595894757548	AL353622.1	1	28239509	28241453	-	1945	antisense	novel transcript	-	121	115	77	58	39	159	311	189	105	103	1.33697013676464	1.29128725763588	0.975118498137641	0.725723992288736	0.466012759451246	1.78255574390678	3.1914289532993	1.97810553588789	1.27510832335985	1.30395652381704
ENSG00000189057	1517.02961511014	931.907919444151	791.796778355956	1399.62233622116	1949.63081780175	833.46990150699	424.518012934166	514.545455532621	967.308335969749	876.1156695125	1317.99749338663	723.191475091205	0.866248124963555	0.00817050342866025	0.332595894757548	FAM111B	11	59107185	59127410	+	3863	protein_coding	family with sequence similarity 111 member B [Source:HGNC Symbol;Acc:HGNC:24200]	-	1603	969	730	1306	1905	868	483	574	930	808	8.9179443167315	5.47827336470333	4.65462210441629	8.22775899333231	11.461014932182	4.8995999137244	2.49555312769654	3.02478453628211	5.68637671365572	5.15029547077177
ENSG00000101974	2046.04992381044	2414.88213181039	2256.07849175396	2498.1008160272	2698.78029739801	1581.4803315461	1914.28619497022	1924.61514464902	1884.69108040558	1675.2459274713	2382.77833216	1796.06373580844	0.40768665652522	0.00817074788698601	0.332595894757548	ATP11C	X	139726346	139945276	-	7407	protein_coding	ATPase phospholipid transporting 11C [Source:HGNC Symbol;Acc:HGNC:13554]	-	2162	2511	2080	2331	2637	1647	2178	2147	1812	1545	6.27291332903499	7.40370317282898	6.91683261370104	7.65884044361277	8.27409668878317	4.84860556720282	5.86894349364316	5.90061066137015	5.77820886079456	5.13607824792253
ENSG00000148459	418.295127809534	240.430319774033	253.80883032232	1222.79409313043	1482.94753543031	296.707603186244	159.084389940133	181.076972156079	375.482052994709	393.601470337918	723.655181293325	281.190497723017	1.3640989107768	0.00819869451295593	0.333069271392671	PDSS1	10	26697659	26746798	+	1955	protein_coding	decaprenyl diphosphate synthase subunit 1 [Source:HGNC Symbol;Acc:HGNC:17759]	-	442	250	234	1141	1449	309	181	202	361	363	4.8588271517203	2.79278740809717	2.9481893384089	14.2037158591306	17.225602859535	3.44649235106466	1.84789040528327	2.10335155819428	4.36151958935819	4.57199088368467
ENSG00000221883	105.046966486105	93.2869640723247	87.85690280388	124.315613324391	54.241697293172	168.038286594151	99.3178788024033	162.252138417081	191.38143421337	174.572552959793	92.9496287959745	159.11245819736	-0.774562097668156	0.00820974294781049	0.333069271392671	ARIH2OS	3	48917782	48919385	-	1604	protein_coding	ariadne RBR E3 ubiquitin protein ligase 2 opposite strand [Source:HGNC Symbol;Acc:HGNC:34425]	-	111	97	81	116	53	175	113	181	184	161	1.48721773910679	1.32072379085912	1.24384690699464	1.76001641521395	0.767934735405584	2.37902653481183	1.40610734518384	2.29710829863718	2.70951054960232	2.47153636328286
ENSG00000064300	15.1419050790782	30.7750809310762	43.3861248414222	8.57349057409592	6.14056950488739	126.748879031017	36.0356905389251	60.0601838339471	48.8854750436325	30.3604439930074	20.803434186112	60.4181344881058	-1.53964136407385	0.0082413273340617	0.333093720618916	NGFR	17	49495293	49515017	+	4150	protein_coding	nerve growth factor receptor [Source:HGNC Symbol;Acc:HGNC:7809]	-	16	32	40	8	6	132	41	67	47	28	0.0828567373416621	0.168401715904153	0.237409542028191	0.0469142722061185	0.0336012907185421	0.693571814337542	0.197187852540079	0.328650249135247	0.267502070866186	0.166132816205582
ENSG00000151835	4594.62182243278	3659.34946696078	3370.01724705747	5056.21606607307	6884.60184322958	3069.81944138001	3186.96131449128	3357.09535012137	3157.7936645206	2673.88767452701	4712.96128915074	3089.11148900805	0.609406219312366	0.00825712586430513	0.333093720618916	SACS	13	23328826	23433740	-	15918	protein_coding	sacsin molecular chaperone [Source:HGNC Symbol;Acc:HGNC:10519]	-	4855	3805	3107	4718	6727	3197	3626	3745	3036	2466	6.55475820668482	5.22048426979973	4.80771847183785	7.21327565895636	9.82167894892655	4.37945166198074	4.54656806106579	4.78928389479077	4.50495704270481	3.81460930969053
ENSG00000268812	233.753159658269	109.636225816959	174.629152486725	325.792641815645	345.918748775323	168.998505374689	104.591394491026	105.777637200086	128.974444795967	133.369093254997	237.945985710584	128.342215023353	0.890826817013838	0.00826882193102355	0.333093720618916	AC004264.1	22	30246205	30246998	+	794	antisense	uncharacterized LOC91370 [Source:NCBI gene;Acc:91370]	-	247	114	161	304	338	176	119	118	124	123	6.68547690586199	3.13566009895525	4.99449576530654	9.31785985756284	9.89347827264884	4.83345596893501	2.99137497625232	3.02530221063819	3.68874445757381	3.81443397049925
ENSG00000263874	152.365419858224	164.454338725438	146.4281713398	77.1614151668633	33.7731322768807	205.486819035133	301.469313532959	237.551473373074	202.82271560656	220.113218949304	114.836495473441	233.488708099406	-1.02336566969479	0.00827219117797658	0.333093720618916	LINC00672	17	38925168	38929384	+	3692	protein_coding	long intergenic non-protein coding RNA 672 [Source:HGNC Symbol;Acc:HGNC:44353]	-	161	171	135	72	33	214	343	265	195	203	0.937173771919548	1.01153065489049	0.900654766530972	0.474606735346296	0.20773278999207	1.26391445942326	1.85428645124709	1.46113869231775	1.24752801254271	1.35387895655077
ENSG00000067177	886.747816193515	319.291464659916	282.009811469245	1707.19631056685	1974.1930958213	495.472890757611	434.186125029975	268.926196271405	445.169857844143	457.575263037469	1033.88769974216	420.266066588121	1.29874901795764	0.00827876513739397	0.333093720618916	PHKA1	X	72578814	72714319	-	6350	protein_coding	phosphorylase kinase regulatory subunit alpha 1 [Source:HGNC Symbol;Acc:HGNC:8925]	-	937	332	260	1593	1929	516	494	300	428	422	3.17118667312914	1.14184982368476	1.00852321200165	6.10527377639841	7.06010741873179	1.77190966740922	1.55273599574579	0.961733600125472	1.59201601029493	1.63638020821617
ENSG00000216937	113.564288093086	159.645732329958	173.544499365689	163.968007229584	138.162813859966	167.078067813613	237.308205988043	248.30852122393	208.023298058011	274.328297508246	149.777068175657	227.009278118369	-0.600617063844258	0.0083441635061921	0.334534118288472	CCDC7	10	32446140	32882874	+	9573	protein_coding	coiled-coil domain containing 7 [Source:HGNC Symbol;Acc:HGNC:26533]	-	120	166	160	153	135	174	270	277	200	253	0.269394750836648	0.378708157338253	0.41167851223942	0.388961364479199	0.327746842248394	0.396338983008666	0.562937399574409	0.589032109732476	0.493468373637146	0.6507556609178
ENSG00000101255	2090.52926998023	2532.21212786011	2420.94576615136	3002.86507357709	2505.35235799406	3453.90695359521	8972.00802491091	3115.06177347711	3410.54197166108	3585.78529588841	2510.38091911257	4507.46080390654	-0.844482320117782	0.00839690564902376	0.334534118288472	TRIB3	20	362835	397559	+	3434	protein_coding	tribbles pseudokinase 3 [Source:HGNC Symbol;Acc:HGNC:16228]	-	2209	2633	2232	2802	2448	3597	10208	3475	3279	3307	13.8245615730396	16.7453873907878	16.0095887150461	19.8577908959817	16.5677651265683	22.8405074414376	59.3314234607005	20.5997418499017	22.5537370663604	23.7126120751125
ENSG00000246223	351.102924021125	301.980481636185	196.322214907436	150.036085046679	119.741105345304	312.071103674852	370.02501748506	361.25752365792	521.098361635316	480.345596032225	223.836562191346	408.959520497075	-0.868321565543233	0.00840174391881591	0.334534118288472	LINC01550	14	97925610	97978124	-	5850	lincRNA	long intergenic non-protein coding RNA 1550 [Source:HGNC Symbol;Acc:HGNC:20111]	-	371	314	181	140	117	325	421	403	501	443	1.36293136376165	1.17224506407426	0.762094775617418	0.582418635721258	0.464817854939833	1.21141541645656	1.43638422583031	1.40235006803481	2.02282935312396	1.86463294232694
ENSG00000165271	1748.89003663353	1360.83560992103	1105.26153033523	4142.06763361009	6067.90609907956	1593.00295691255	1340.35190419173	1037.15869695338	1289.74444795967	1255.62121942509	2884.99218191589	1303.17584508848	1.14651920204701	0.00840481796365419	0.334534118288472	NOL6	9	33461441	33473930	-	5906	protein_coding	nucleolar protein 6 [Source:HGNC Symbol;Acc:HGNC:19910]	-	1848	1415	1019	3865	5929	1659	1525	1157	1240	1158	6.72456918833258	5.23248061409035	4.24978556470503	15.926456095879	23.3314007952783	6.12517561229697	5.15371974661165	3.98792678261758	4.95913155996209	4.8279260488073
ENSG00000233220	1.89273813488477	11.5406553491536	0	8.57349057409592	12.2811390097748	0	0	0	2.08023298058011	0	6.85760461358181	0.416046596116021	4.11276993269559	0.00841922722498019	0.334534118288472	LINC00167	11	130002938	130004356	+	1419	lincRNA	long intergenic non-protein coding RNA 167 [Source:HGNC Symbol;Acc:HGNC:30468]	-	2	12	0	8	12	0	0	0	2	0	0.0302902977420629	0.18469004254816	0	0.137205235838895	0.19654031921346	0	0	0	0.0332908579339563	0
ENSG00000224618	3.78547626976954	1.92344255819226	2.16930624207111	0	2.04685650162913	2.88065634161402	7.03135425149758	16.1355717762843	4.16046596116021	22.7703329947556	1.98501631433241	10.5956762650623	-2.39999816222602	0.00842256710558556	0.334534118288472	AC096921.1	3	30626423	30626797	-	375	processed_pseudogene	ectodermal-neural cortex (ENC1) pseudogene	-	4	2	2	0	2	3	8	18	4	21	0.229236973311932	0.116477853500373	0.131366613255599	0	0.123951427983955	0.174443819969745	0.425797509224756	0.97712133772748	0.251945212844181	1.37890237450633
ENSG00000149932	1713.87438113816	1604.15109353235	1966.47610843746	1329.96272530663	1154.42706691883	2164.33313133267	2222.78686275467	2130.79189512376	2082.31321356069	2446.18434457946	1553.77827506669	2209.28188947025	-0.507763622877564	0.0084377784800987	0.334534118288472	TMEM219	16	29940885	29973052	+	2428	protein_coding	transmembrane protein 219 [Source:HGNC Symbol;Acc:HGNC:25201]	-	1811	1668	1813	1241	1128	2254	2529	2377	2002	2256	16.0297116454351	15.0034796879084	18.3922726909288	12.4390207476494	10.7972516551098	20.2428114812503	20.7895239297275	19.9291033410405	19.4756866291978	22.8789403160029
ENSG00000113649	6140.98887863364	6892.65640728197	6194.45397423406	9454.41673058427	10678.4503689992	4831.82090366725	4335.70881532969	4713.37979998349	6270.86231995873	5701.25766125833	7872.19327194662	5170.6059000395	0.606462151026649	0.0084415318674022	0.334534118288472	TCERG1	5	146447311	146511961	+	8714	protein_coding	transcription elongation regulator 1 [Source:HGNC Symbol;Acc:HGNC:15630]	-	6489	7167	5711	8822	10434	5032	4933	5258	6029	5258	16.0035437208206	17.9624048091542	16.1428748630665	24.6384050668445	27.8282619832581	12.5918249668315	11.29894662866	12.283165006912	16.3419965885095	14.8575950956472
ENSG00000283526	0	0.961721279096131	0	0	1.02342825081457	2.88065634161402	8.78919281437197	8.06778588814214	1.04011649029005	4.33720628471535	0.397029905982139	5.02299156382671	-3.60179694901763	0.00845817965972536	0.334534118288472	PRRT1B	9	131545514	131558620	+	1312	protein_coding	proline rich transmembrane protein 1B [Source:HGNC Symbol;Acc:HGNC:53642]	-	0	1	0	0	1	3	10	9	1	4	0	0.0166460347037499	0	0	0.0177140950815485	0.0498600857383037	0.152128492720354	0.139641959469438	0.0180029448964497	0.0750709045354056
ENSG00000159399	9949.17800602179	13996.8914959651	14843.4779613716	9740.55697849472	10250.6573601587	8139.77460262068	7584.19447952158	9960.12988923859	7548.12537003491	7413.36984214971	11756.1523604024	8129.1188367131	0.532222358912557	0.0084626323570938	0.334534118288472	HK2	2	74833981	74893359	+	6064	protein_coding	hexokinase 2 [Source:HGNC Symbol;Acc:HGNC:4923]	-	10513	14554	13685	9089	10016	8477	8629	11111	7257	6837	37.2583324810615	52.416474681865	55.5868270449437	36.4770748131979	38.3873320834216	30.4823602795912	28.4017874992302	37.2993458095936	28.2667135390763	27.7620722251336
ENSG00000035720	370.030305369973	840.544397930019	401.321654783156	321.505896528597	292.700479732966	561.727986614734	758.507339880301	553.091543664856	1172.21128455689	1374.89439225477	445.220546868942	884.086509394309	-0.989182841908586	0.00846573892308352	0.334534118288472	STAP1	4	67558728	67607337	+	1655	protein_coding	signal transducing adaptor family member 1 [Source:HGNC Symbol;Acc:HGNC:24133]	-	391	874	370	300	286	585	863	617	1127	1268	5.07732193532659	11.5334188775671	5.50668205112217	4.41150067194997	4.0162509520481	7.70767633552122	10.4077582268022	7.58917252489747	16.0843422323674	18.8654317099053
ENSG00000196668	42.5866080349073	48.0860639548066	34.7088998731378	5.35843160880995	0	68.1755334181985	176.662775568877	73.5064936475173	95.6907171066848	74.8168084113397	26.1480006943323	97.7704656305234	-1.90104602167049	0.00849218613054404	0.33464769130965	LINC00173	12	116533422	116536518	+	2065	processed_transcript	long intergenic non-protein coding RNA 173 [Source:HGNC Symbol;Acc:HGNC:33791]	-	45	50	32	5	0	71	201	82	92	69	0.46832614099744	0.528803814317673	0.381694760064695	0.0589268249562324	0	0.749728281952295	1.94276557250702	0.808353003366155	1.05231354032981	0.822762572128475
ENSG00000133863	20.8201194837325	19.2344255819226	17.3544499365689	53.5843160880995	100.295968579827	7.68175024430405	0	3.58568261695206	14.5616308640607	23.8546345659344	42.2578559340302	9.93673965825025	2.10007575890527	0.00850644863711217	0.33464769130965	TEX15	8	30831544	30913003	-	11864	protein_coding	testis expressed 15, meiosis and synapsis associated [Source:HGNC Symbol;Acc:HGNC:11738]	-	22	20	16	50	98	8	0	4	14	22	0.0398517580458412	0.0368165838356707	0.0332181254017867	0.102565655373078	0.191976356136647	0.0147036260932017	0	0.00686334947268684	0.027872394795852	0.0456601186048118
ENSG00000204666	0.946369067442385	1.92344255819226	2.16930624207111	0	0	9.60218780538007	19.3362241916183	5.3785239254281	10.4011649029005	0	1.00782357354115	8.94362016506541	-3.15004978693083	0.00850985625341687	0.33464769130965	AC010624.1	19	50050589	50066793	+	1525	sense_overlapping	uncharacterized LOC400710 [Source:NCBI gene;Acc:400710]	-	1	2	2	0	0	10	22	6	10	0	0.0140924368839302	0.0286420951230425	0.0323032655546555	0	0	0.142986737680119	0.287936840254445	0.0800919129284819	0.154884352158308	0
ENSG00000198189	722.07959845854	908.826608745844	897.008131096405	726.603326154629	562.885537948011	947.735936391013	1117.10640670668	1132.17928630261	1026.59497591628	1207.91195029322	763.480640480686	1086.30571112196	-0.508746858372182	0.00854140397014656	0.33482481830776	HSD17B11	4	87336610	87391386	-	2435	protein_coding	hydroxysteroid 17-beta dehydrogenase 11 [Source:HGNC Symbol;Acc:HGNC:22960]	-	763	945	827	678	550	987	1271	1263	987	1114	6.73413028633229	8.47573702960874	8.36551764597385	6.77631867075748	5.24948296133282	8.83860627875455	10.4181590263988	10.5587290344782	9.57404742340376	11.2650135318279
ENSG00000125912	2853.30273833879	3003.45555461722	3440.51969992478	6119.32889726096	7472.04965919714	2949.79209381276	2094.46464766484	2025.91067857792	2847.83895041416	2944.96306732172	4577.73130986778	2572.59388755828	0.83143293441973	0.00854187051882011	0.33482481830776	NCLN	19	3185563	3209575	+	4175	protein_coding	nicalin [Source:HGNC Symbol;Acc:HGNC:26923]	-	3015	3123	3172	5710	7301	3072	2383	2260	2738	2716	15.5198235299882	16.3365420575598	18.7138426907228	33.2845524350984	40.6423372325236	16.0446531421275	11.3923143467357	11.0194322518169	15.4901046280098	16.0183868655226
ENSG00000086015	1918.29009970571	2319.67172517987	1897.05830869119	2478.81046223548	2969.98878386387	1676.54199081936	1627.75850922169	1396.62337930283	1827.48467343962	1662.23430861716	2316.76387593522	1638.12857228013	0.500131377958909	0.00856387945626639	0.335040006829493	MAST2	1	45786987	46036124	+	7877	protein_coding	microtubule associated serine/threonine kinase 2 [Source:HGNC Symbol;Acc:HGNC:19035]	-	2027	2412	1749	2313	2902	1746	1852	1558	1757	1533	5.53030196580971	6.68745832747792	5.46909213336397	7.1462446552133	8.56227888177856	4.83335834815246	4.69271883579714	4.02637172617381	5.26851599951473	4.7921102579803
ENSG00000143631	0	6.73204895367292	6.50791872621334	25.7204717222877	26.6091345211787	0	3.51567712574879	0	2.08023298058011	2.16860314235767	13.1139147846705	1.55290264973731	3.07931985348589	0.00857488802295515	0.335040006829493	FLG	1	152302175	152325203	-	12747	protein_coding	filaggrin [Source:HGNC Symbol;Acc:HGNC:3748]	-	0	7	6	24	26	0	4	0	2	2	0	0.0119931891989675	0.011593899734255	0.0458211884338413	0.0474043470166928	0	0.00626320177136908	0	0.00370594864739029	0.00386338066801805
ENSG00000106266	825.23382680976	802.075546766174	994.626911989605	1549.65842126784	1871.85027073984	750.891086380721	563.387259401243	599.705417685233	692.717582533175	919.487732359654	1208.68899551464	705.237815672005	0.777392825107883	0.00861636232065549	0.335861142010334	SNX8	7	2251770	2354318	-	5773	protein_coding	sorting nexin 8 [Source:HGNC Symbol;Acc:HGNC:14972]	-	872	834	917	1446	1829	782	641	669	666	848	3.2461670826694	3.15507090613559	3.91249732662993	6.09578763384931	7.36317215213021	2.95373001940804	2.21615876233979	2.35902107129339	2.72489680009676	3.61692736377895
ENSG00000070018	686.117573895729	639.544650598927	617.167625869231	529.413042950423	514.784410159726	386.007949776279	489.558039760519	464.345898895292	224.665161902651	216.860314235767	597.405460694807	356.287472914102	0.744700157823631	0.00862349904512607	0.335861142010334	LRP6	12	12116025	12267012	-	10337	protein_coding	LDL receptor related protein 6 [Source:HGNC Symbol;Acc:HGNC:6698]	-	725	665	569	494	503	402	557	518	216	200	1.50729907417968	1.404985233465	1.35582621183194	1.16304234122284	1.13090539341557	0.848002510736161	1.07548677976348	1.020099426298	0.493556211675986	0.476410112945981
ENSG00000197451	9125.83691734692	6035.76274760732	3488.24443725035	30318.0060426467	35976.5733008844	5830.44843542678	4216.17579305424	2873.02819683284	8518.55405547553	8985.60712035902	16988.8846891471	6084.76272022968	1.48133121069093	0.00867478206018826	0.337318761835627	HNRNPAB	5	178204507	178211163	+	2144	protein_coding	heterogeneous nuclear ribonucleoprotein A/B [Source:HGNC Symbol;Acc:HGNC:5034]	-	9643	6276	3216	28290	35153	6072	4797	3205	8190	8287	96.6592292581168	63.9297174004494	36.9468599781372	321.122886949104	381.057417320428	61.7550649986179	44.6569784518821	30.4305998077636	90.2269980116245	95.1739403779148
ENSG00000113356	252.680541007117	285.631219891551	203.914786754685	1178.85495393819	1332.50358256056	201.645943912981	216.214143233551	225.89800486798	336.997742853977	305.773043072432	650.717016830421	257.305775588184	1.33867873620439	0.0086979982163566	0.337682093433098	POLR3G	5	90471748	90514553	+	4019	protein_coding	RNA polymerase III subunit G [Source:HGNC Symbol;Acc:HGNC:30075]	-	267	297	188	1100	1302	210	246	252	324	282	1.42774023095653	1.61392397780592	1.15219535139584	6.66097451545568	7.52914714022969	1.13937553476134	1.22169134815824	1.27640881390129	1.90416418017965	1.72773286536623
ENSG00000137285	37.8547626976954	61.5501618621524	49.8940435676356	32.1505896528597	36.8434170293244	17.2839380496841	19.3362241916183	27.7890402813785	30.1633782184115	20.6017298523979	43.6585949619335	23.0348621186981	0.924259131025637	0.00874503434351387	0.338967557308622	TUBB2B	6	3224261	3231730	-	2194	protein_coding	tubulin beta 2B class IIb [Source:HGNC Symbol;Acc:HGNC:30829]	-	40	64	46	30	36	18	22	31	29	19	0.391813422935162	0.637071213311063	0.516425268609636	0.332772726165779	0.381345550998951	0.178896351381917	0.200138414488619	0.287628774209509	0.312204214867875	0.213236953994826
ENSG00000152061	1724.28444088003	1783.99297272332	2066.26419557273	1407.12414047349	1639.53205780493	2701.09542965341	2731.68112670681	2793.24675860566	2132.23880509461	1902.94925741886	1724.2395614909	2452.24227549587	-0.508292590983581	0.00878264811601031	0.339309044729478	RABGAP1L	1	174159410	174995308	+	16071	protein_coding	RAB GTPase activating protein 1 like [Source:HGNC Symbol;Acc:HGNC:24663]	-	1822	1855	1905	1313	1602	2813	3108	3116	2050	1755	2.43647193726864	2.52084210195995	2.91970083829471	1.9883137603255	2.31671396805928	3.81673873417097	3.8599573533185	3.94695166287986	3.01292518159984	2.68893133512295
ENSG00000143061	319.872744795526	379.879905242972	354.681570578627	703.026227075865	890.382578208672	225.651413426432	294.437959281461	340.639848610446	278.751219397734	324.206169782472	529.568605180332	292.737322099709	0.855012595958401	0.00880658545713485	0.339309044729478	IGSF3	1	116574399	116667755	-	7400	protein_coding	immunoglobulin superfamily member 3 [Source:HGNC Symbol;Acc:HGNC:5950]	-	338	395	327	656	870	235	335	380	268	299	0.981614404300249	1.16576230065829	1.08843452368026	2.15742254483002	2.73237522836253	0.692471244812334	0.903561015141215	1.04534377346971	0.855422090906764	0.994912668864365
ENSG00000249353	1159.30210761692	963.644721654324	2215.94632627564	2994.291583003	2622.02317858692	814.26552589623	789.269514730603	626.598037312373	1464.48401832839	1360.79847182944	1991.04158342736	1011.08311361941	0.977744011077448	0.00881916334243405	0.339309044729478	NPM1P27	5	93682838	93683667	-	830	processed_pseudogene	nucleophosmin 1 pseudogene 27 [Source:HGNC Symbol;Acc:HGNC:45206]	-	1225	1002	2043	2794	2562	848	898	699	1408	1255	31.718594763605	26.365393646244	60.6284617954493	81.9240478399345	71.7387556840875	22.2783673696301	21.5944745830477	17.1437704586222	40.0683952957011	37.2315507746438
ENSG00000270069	731.543289132964	511.635720479142	350.342958094485	434.032960313606	592.564957221633	450.342608072325	205.667111856304	339.743427956208	297.473316222955	264.569583367636	524.023977048366	311.559209495086	0.750446521471751	0.00883330588741524	0.339309044729478	MIR222HG	X	45745211	45770274	-	2785	lincRNA	MIR222 host gene [Source:HGNC Symbol;Acc:HGNC:49555]	-	773	532	323	405	579	469	234	379	286	244	5.96499709504455	4.17187284978893	2.8566931832288	3.53910067371785	4.83176908456307	3.67208938805254	1.67700769454544	2.77026471423335	2.42559462096395	2.15729789291834
ENSG00000125741	1780.12021585913	1948.44731144876	1872.11128690737	2401.64904706862	2581.08604855433	1554.59420569103	1189.17778778453	1585.76813734705	1675.62766585727	1505.01058079623	2116.68278196764	1502.03567549522	0.4949351360442	0.00885204365511081	0.339309044729478	OPA3	19	45527427	45602212	-	9999	protein_coding	OPA3, outer mitochondrial membrane lipid metabolism regulator [Source:HGNC Symbol;Acc:HGNC:8142]	-	1881	2026	1726	2241	2522	1619	1353	1769	1611	1388	4.04285503675127	4.42514497434284	4.25177719920424	5.45441754997666	5.86193934472577	3.53065987262498	2.70075771630801	3.60145940935742	3.80554059679696	3.41804983322401
ENSG00000165312	919.870733553998	1333.90741410633	1476.21289772939	743.750307302821	954.85855800999	1787.92736936177	1637.4266213175	1908.47957287274	1590.33811365349	1395.49612210716	1085.71998214051	1663.93355986253	-0.616046464911446	0.00885791487707658	0.339309044729478	OTUD1	10	23439458	23442390	+	2933	protein_coding	OTU deubiquitinase 1 [Source:HGNC Symbol;Acc:HGNC:27346]	-	972	1387	1361	694	933	1862	1863	2129	1529	1287	7.12213405831906	10.3278287677943	11.4296343744164	5.75851497531716	7.39302861675527	13.8430954987924	12.6778377464262	14.7764755087354	12.313253189101	10.8046816764262
ENSG00000158042	2323.33606057105	2404.30319774033	3271.31381304324	3336.15951964507	3793.84852576959	1845.54049619405	1437.91194443125	1843.9372857676	2196.72602749259	2571.9633268362	3025.79222335386	1979.21581614434	0.612485462332237	0.008858136455941	0.339309044729478	MRPL17	11	6680782	6683401	-	2276	protein_coding	mitochondrial ribosomal protein L17 [Source:HGNC Symbol;Acc:HGNC:14053]	-	2455	2500	3016	3113	3707	1922	1636	2057	2112	2372	23.1811608694307	23.9890131055798	32.6396396291921	33.2866397691803	37.8532466665633	18.4139401352071	14.3468130442326	18.3979440511993	21.9179051595553	25.6618474793577
ENSG00000255121	247.002326602462	62.5118831412485	69.4177997462756	338.652877676789	340.80160752125	96.0218780538007	58.008672574855	34.0639848610446	135.215143737707	85.6598241231281	211.677298937605	81.7939006701071	1.37298108908343	0.00886535832914092	0.339309044729478	AP003392.4	11	118994824	118998004	-	1506	lincRNA	novel transcript	-	261	65	64	316	333	100	66	38	130	79	3.7245300071224	0.942612111245546	1.04674592235537	5.10652195975297	5.13892249983281	1.44790687225884	0.874708528661413	0.513648334905437	2.03889925732965	1.29165821933694
ENSG00000258920	53.9430368442159	18.2727043028265	33.6242467521022	82.5198467756732	166.818804882774	23.0452507329122	20.2151434730555	21.5140957017124	31.2034947087016	37.9505549912593	71.0357279115184	26.7857079215282	1.4095147398267	0.00888210102522011	0.339416174499071	FOXN3-AS1	14	89417354	89419793	+	1077	antisense	FOXN3 antisense RNA 1 [Source:HGNC Symbol;Acc:HGNC:44290]	-	57	19	31	77	163	24	23	24	30	35	1.13740489891888	0.385285378918364	0.708977195495051	1.73995539501685	3.51742387907116	0.485915933063357	0.426242283781745	0.4536310760109	0.657934922120947	0.800198685298474
ENSG00000214212	344.478340549028	473.166869315297	311.295445737205	237.914363431162	156.584522374629	526.199891734828	561.629420838369	325.4006974884	651.112922921573	683.109989842667	304.687908281464	549.490584565167	-0.850078374474786	0.00891333241917281	0.340075764494521	C19orf38	19	10836575	10869790	+	1565	protein_coding	chromosome 19 open reading frame 38 [Source:HGNC Symbol;Acc:HGNC:34073]	-	364	492	287	222	153	548	639	363	626	630	4.99853783659404	6.86586708332868	4.51703889828557	3.45224592519944	2.27211283724583	7.63540042679077	8.1494990533532	4.72171253454573	9.4479454816568	9.91223751641931
ENSG00000063244	10305.0127753801	9941.31286201671	10866.0549665342	19739.3903605341	21996.5433947575	9341.00829707373	7571.88960958146	8407.52931609835	9124.94196931463	9567.87706408206	14569.6628718445	8802.64925123004	0.726957749315988	0.00899025355508605	0.341364783581215	U2AF2	19	55654146	55674715	+	4115	protein_coding	U2 small nuclear RNA auxiliary factor 2 [Source:HGNC Symbol;Acc:HGNC:23156]	-	10889	10337	10018	18419	21493	9728	8615	9379	8773	8824	56.8688047325401	54.8617058763678	59.964948280434	108.932959174443	121.389187803424	51.5488906642066	41.7859076014346	46.3974333057211	50.3565162275669	52.8008789821379
ENSG00000229207	7.57095253953908	13.4640979073458	20.6084092996756	9.64517689585791	14.3279955114039	3.84087512215203	1.75783856287439	5.3785239254281	6.24069894174032	4.33720628471535	13.1233264307645	4.31102856738204	1.61179659087544	0.00899341839888246	0.341364783581215	SERPINH1P1	9	34318407	34319655	+	1249	processed_pseudogene	serpin family H member 1 pseudogene 1 [Source:HGNC Symbol;Acc:HGNC:19917]	-	8	14	19	9	14	4	2	6	6	4	0.137652305831825	0.244799331816236	0.374694603461226	0.175365098768868	0.260506403889418	0.069833394703661	0.0319603814970543	0.0977903660656004	0.113466118674821	0.0788575074062868
ENSG00000158483	74.7631563279484	21.1578681401149	39.04751235728	412.599233878366	405.277587322568	66.2550958571225	26.3675784431159	18.8248337389983	66.5674553785634	83.4912209807704	190.569071605255	52.3012368797141	1.86669794752083	0.00900104772513679	0.341364783581215	FAM86C1	11	71787510	71801236	+	2972	protein_coding	family with sequence similarity 86 member C1 [Source:HGNC Symbol;Acc:HGNC:25561]	-	79	22	36	385	396	69	30	21	64	77	0.57126054293119	0.161665930581776	0.298359569137044	3.15264461714863	3.09670037947803	0.506250991668591	0.201472997088598	0.143839362468295	0.508637710990945	0.637951132216085
ENSG00000234743	226.18220711873	226.966221866687	139.920252613587	847.703880513734	848.422019925275	153.635004886081	123.927618682645	77.9885969187074	262.109355553093	263.485281796457	457.838916407602	176.229171567397	1.37803596412279	0.00900321218713089	0.341364783581215	EIF5AP4	10	80247219	80247683	-	465	processed_pseudogene	eukaryotic translation initiation factor 5A pseudogene 4 [Source:HGNC Symbol;Acc:HGNC:31442]	-	239	236	129	791	829	160	141	87	252	243	11.0458944801516	11.0841828331	6.83318270563398	41.3986923810255	41.4337636285077	7.50295999869872	6.05216217748897	3.808671880927	12.8004422654705	12.8676373657849
ENSG00000161980	936.905376767961	790.53489141702	635.606728926836	2275.1900611007	2671.14773462602	782.578306138475	567.781855808429	388.150143285061	708.319329887526	946.595271639125	1461.87695856771	678.684981351723	1.1071453322577	0.00906706777944067	0.342009590119735	POLR3K	16	46407	53628	-	1889	protein_coding	RNA polymerase III subunit K [Source:HGNC Symbol;Acc:HGNC:14121]	-	990	822	586	2123	2610	815	646	433	681	873	11.2631321257351	9.50351994216249	7.64103050897774	27.3514987796716	32.1115564159069	9.40786879799778	6.82566481006465	4.6661983769631	8.51515467576533	11.3796204808291
ENSG00000145041	3476.95995378332	3144.82858264435	3009.91241087367	4810.79989838957	5323.87376073737	2638.68120891844	2110.28519473071	2419.4393457884	2842.63836796271	3038.2130024431	3953.27492128566	2609.85142396867	0.599142991388828	0.00906767290284349	0.342009590119735	DCAF1	3	51395867	51500002	-	6849	protein_coding	DDB1 and CUL4 associated factor 1 [Source:HGNC Symbol;Acc:HGNC:30911]	-	3674	3270	2775	4489	5202	2748	2401	2699	2733	2802	11.5283705643347	10.4271403018566	9.97980595116862	15.9509124858201	17.6520841100672	8.74893446628814	6.99696000088041	8.02200592095704	9.4251843339787	10.0736407123218
ENSG00000242732	33.1229173604835	35.5836873265569	62.9098810200623	10.7168632176199	6.14056950488739	134.430629275321	70.3135425149758	106.674057854324	44.7250090824723	53.130776987763	29.694783685922	81.8548031429712	-1.46410007630477	0.00907401292253434	0.342009590119735	RTL5	X	72127110	72131901	-	4779	protein_coding	retrotransposon Gag like 5 [Source:HGNC Symbol;Acc:HGNC:29430]	-	35	37	58	10	6	140	80	119	43	49	0.157393559045779	0.169086651738614	0.298935325204988	0.0509244166288428	0.0291787730659029	0.638787790221917	0.334116061852445	0.506894046826263	0.212524406628606	0.252466954947278
ENSG00000063438	1207.56693005648	1147.33348596168	1011.98136192617	1027.74718256975	751.196336097891	1346.22673031429	1563.59740167677	867.735193302399	2909.20582334128	2815.93118035144	1029.1650593224	1900.53926579724	-0.884724702796362	0.00907641916101178	0.342009590119735	AHRR	5	304176	438291	+	7678	protein_coding	aryl-hydrocarbon receptor repressor [Source:HGNC Symbol;Acc:HGNC:346]	-	1276	1193	933	959	734	1402	1779	968	2797	2597	3.57156459135711	3.39341493290761	2.99309024568916	3.03972008074239	2.22177849391663	3.98167223882494	4.62457937193223	2.56646005611325	8.60442286799755	8.32854879105641
ENSG00000150051	1.89273813488477	23.0813106983072	6.50791872621334	8.57349057409592	8.18742600651652	19.2043756107601	114.259506586836	42.1317707491867	6.24069894174032	15.1802219965037	9.64857682800354	39.4033147770053	-2.03123281968735	0.00910882929589523	0.342361121957293	MKX	10	27672875	27746060	-	4106	protein_coding	mohawk homeobox [Source:HGNC Symbol;Acc:HGNC:23729]	Others	2	24	6	8	8	20	130	47	6	14	0.0104680790297095	0.127654734717895	0.0359930443040791	0.0474170067353609	0.045281817334616	0.10621274961626	0.631929754466234	0.233016230684727	0.0345151442340117	0.0839565498359919
ENSG00000165732	10455.4854571035	11008.8234818134	6640.24640697967	31453.9935437144	40278.042239058	7756.64730918602	7956.85625485095	6355.62243854753	11657.6256231709	10262.9143712077	19967.3182257338	8797.93319939262	1.18240888440861	0.00914036330984118	0.342361121957293	DDX21	10	68956128	68985073	+	5020	protein_coding	DExD-box helicase 21 [Source:HGNC Symbol;Acc:HGNC:2744]	-	11048	11447	6122	29350	39356	8078	9053	7090	11208	9465	47.2972500214808	49.8003730958204	30.0383368905918	142.287740049446	182.204895408487	35.0885751423208	35.9942559544171	28.7507896932596	52.7353450988095	46.4261204279397
ENSG00000004468	2991.47262218538	4296.97067500152	2291.87204474813	4242.80614785572	4415.06947401404	3596.97955189537	7030.47533221614	4145.04910519659	9344.40654876583	8764.40959983854	3647.63819276096	6576.2640275825	-0.850266797790157	0.00914531378081754	0.342361121957293	CD38	4	15778275	15853230	+	6855	protein_coding	CD38 molecule [Source:HGNC Symbol;Acc:HGNC:1667]	-	3161	4468	2113	3959	4314	3746	7999	4624	8984	8083	9.90998458204344	14.2347661225291	7.5923865921521	14.0553328812126	14.6259972735991	11.9158743546073	23.2901687382988	13.7314887723434	30.9556317312927	29.0342500081658
ENSG00000048162	765.612575560889	627.042273970678	288.517730195458	2303.05390546652	3000.69163138831	599.176519055716	463.190461317403	431.178334688486	620.949544703161	652.74954584966	1396.98362331637	553.448881122885	1.33585552369123	0.00915418974913569	0.342361121957293	NOP16	5	176383938	176388975	-	2862	protein_coding	NOP16 nucleolar protein [Source:HGNC Symbol;Acc:HGNC:26934]	-	809	652	266	2149	2932	624	527	481	597	602	6.0748398653483	4.97533808190795	2.28927667230014	18.2738425720404	23.8093282788887	4.75423408722576	3.6752372798979	3.42123342830565	4.92699463010928	5.17931534798849
ENSG00000162062	438.168878225824	357.760315823761	342.750386247236	998.811651882174	1259.84017675273	273.662352453332	221.487658922174	137.152360098416	385.88321789761	491.188611744013	679.466281786345	301.874840223109	1.17097904601806	0.00916437316662948	0.342361121957293	TEDC2	16	2460080	2464963	+	2854	protein_coding	tubulin epsilon and delta complex 2 [Source:HGNC Symbol;Acc:HGNC:25849]	-	463	372	316	932	1231	285	252	153	371	453	3.48644617127577	2.84664691017905	2.72721507897486	7.94739935348744	10.0243654420276	2.1774916210309	1.76234515687366	1.09130142396858	3.0704167604193	3.90831649596661
ENSG00000168229	0	4.80860639548066	0	0	0	13.4430629275321	7.03135425149758	0	31.2034947087016	13.011618854146	0.961721279096131	12.9379061483755	-3.7196142786666	0.00917013604125196	0.342361121957293	PTGDR	14	52267713	52276724	+	3033	protein_coding	prostaglandin D2 receptor [Source:HGNC Symbol;Acc:HGNC:9591]	-	0	5	0	0	0	14	8	0	30	12	0	0.0360032929959114	0	0	0	0.100651725996391	0.0526455871939609	0	0.233628721109219	0.097421391444562
ENSG00000196378	94.6369067442385	140.411306748035	123.650455798053	108.240318497961	120.764533596119	110.425159761871	211.819546826365	204.383909166268	195.54190017453	207.101600095158	117.540704276881	185.854423204838	-0.661079690594999	0.00920528250398903	0.342699418037384	ZNF34	8	144773114	144787345	-	2222	protein_coding	zinc finger protein 34 [Source:HGNC Symbol;Acc:HGNC:13098]	zf-C2H2	100	146	114	101	118	115	241	228	188	191	0.967190200179731	1.43500505831355	1.26370898215051	1.10621721395109	1.23421482634789	1.1285463150608	2.16479803646418	2.08880573996648	1.99844031340175	2.11658057035738
ENSG00000166548	343.531971481586	259.664745355956	288.517730195458	191.831851595396	217.990217423502	337.997010749378	456.159107065905	375.600254125729	363.000655111228	405.528787620885	260.30730321038	387.657162934625	-0.574143873188247	0.00921195793728524	0.342699418037384	TK2	16	66508003	66552544	-	7169	protein_coding	thymidine kinase 2, mitochondrial [Source:HGNC Symbol;Acc:HGNC:11831]	-	363	270	266	179	213	352	519	419	349	374	1.08818813614475	0.822526340278472	0.913922420996373	0.607655654699315	0.69051613266972	1.07065533249669	1.44495118274634	1.18976914640528	1.14985806008447	1.2845721859628
ENSG00000115053	34739.3157276751	26822.4064739911	28996.0318846435	84103.7991592374	102125.858292284	22949.2288548584	19721.1908368878	19485.4957611718	35143.4559739203	34937.2809249533	55357.4823075662	26447.3304703583	1.06565888418008	0.00922576116822475	0.342699418037384	NCL	2	231453531	231483641	-	6929	protein_coding	nucleolin [Source:HGNC Symbol;Acc:HGNC:7667]	-	36708	27890	26733	78478	99788	23900	22438	21737	33788	32221	113.853426040027	87.9068227952824	95.0305871742476	275.638868431517	334.703738697763	75.2130050742696	64.6335454610045	63.8610866111699	115.177941237632	114.502230297529
ENSG00000145506	52.9966677767736	51.9329490711911	33.6242467521022	51.4409434445755	64.4759798013176	100.822971956491	161.721147784444	24.2033576644264	119.613396383356	164.813838819183	50.894157369192	114.23494252158	-1.16505969957879	0.00924662301621268	0.342699418037384	NKD2	5	1008829	1038943	+	2885	protein_coding	naked cuticle homolog 2 [Source:HGNC Symbol;Acc:HGNC:17046]	-	56	54	31	48	63	105	184	27	115	152	0.417155670671627	0.408782761418119	0.264668436585154	0.404910009681924	0.507513429137079	0.793613565720245	1.27296482393883	0.19051325908898	0.941519697045522	1.29730849792623
ENSG00000173482	717.347753121328	1000.19013025998	451.215698350791	361.15829043379	316.239329501701	912.207841511106	1543.38225820372	801.400064888786	1082.76126639194	993.220239199815	569.230240333517	1066.59433403907	-0.905642407552044	0.00926015340572046	0.342699418037384	PTPRM	18	7566782	8406861	+	9900	protein_coding	protein tyrosine phosphatase, receptor type M [Source:HGNC Symbol;Acc:HGNC:9675]	-	758	1040	416	337	309	950	1756	894	1041	916	1.645469941008	2.29426075076492	1.03500968019563	0.828433780225594	0.725397561497012	2.09244481024316	3.54024823010734	1.83827120355296	2.48366445616281	2.27827304301551
ENSG00000136514	92.7441686093537	121.176881166113	71.5871059883467	88.9499647062451	88.0148295700526	59.5335643933564	134.474650059891	204.383909166268	269.390170985124	266.738186509994	92.4945900080222	186.904096222927	-1.01336317355166	0.00926523403994966	0.342699418037384	RTP4	3	187368332	187372076	+	1554	protein_coding	receptor transporter protein 4 [Source:HGNC Symbol;Acc:HGNC:23992]	-	98	126	66	83	86	62	153	228	259	246	1.35528615978338	1.77077817821513	1.04611443953542	1.29984081896698	1.2861755316868	0.869974005640622	1.96510071523249	2.98669649562775	3.93664395069033	3.89789005479589
ENSG00000102970	3.78547626976954	23.0813106983072	10.8465312103556	153.251144011964	145.326811615668	4.80109390269003	14.0627085029952	17.9284130847603	17.6819803349309	23.8546345659344	67.258254761213	15.6657660782622	2.10307706933399	0.00927774695943784	0.342699418037384	CCL17	16	57404767	57416062	+	620	protein_coding	C-C motif chemokine ligand 17 [Source:HGNC Symbol;Acc:HGNC:10615]	-	4	24	10	143	142	5	16	20	17	22	0.138651395148346	0.845403775405931	0.397278064281046	5.61316025014537	5.32291414527873	0.175850624969501	0.515077632126721	0.65666756567707	0.647641424145829	0.87372846310885
ENSG00000184486	0	0	0	0	0	3.84087512215203	1.75783856287439	17.0319924305223	0	2.16860314235767	0	4.95986185158128	-4.7347722771479	0.00934513935932862	1	POU3F2	6	98834592	98839470	+	4879	protein_coding	POU class 3 homeobox 2 [Source:HGNC Symbol;Acc:HGNC:9215]	Pou	0	0	0	0	0	4	2	19	0	2	0	0	0	0	0	0.0178770055308204	0.00818170044882575	0.0792738668136491	0	0.0100935669963571
ENSG00000066629	27.4447029558292	3.84688511638453	4.33861248414222	42.8674528704796	109.506822837159	4.80109390269003	10.5470313772464	6.27494457966611	6.24069894174032	16.2645235676826	37.6008952527988	8.82565847380508	2.09398063891635	0.00934830014063511	0.344433457533147	EML1	14	99737693	99942060	+	8935	protein_coding	echinoderm microtubule associated protein like 1 [Source:HGNC Symbol;Acc:HGNC:3330]	-	29	4	4	40	107	5	12	7	6	15	0.0697524366191175	0.00977710018190034	0.0110268561770229	0.108950324373471	0.278318469381993	0.0122022817550186	0.0268059428023419	0.015948165836813	0.0158611283967378	0.0413373083731612
ENSG00000074266	5349.8243382518	4319.09026442073	4260.51745942766	11144.4660600029	13302.5204040877	4911.5190624519	3201.90294227571	4135.18847799997	3741.29901557332	4301.42433286645	7675.28370523817	4058.26676623347	0.919352325223027	0.00935299134949512	0.344433457533147	EED	11	86244544	86278813	+	7016	protein_coding	embryonic ectoderm development [Source:HGNC Symbol;Acc:HGNC:3188]	-	5653	4491	3928	10399	12998	5115	3643	4613	3597	3967	17.3159110889264	13.9797081689221	13.790124096743	36.0715737989314	43.0566026119438	15.8972373707463	10.3636798441004	13.384468628067	12.1095566909633	13.9225284036147
ENSG00000200769	8.51732160698147	3.84688511638453	0	1.07168632176199	3.0702847524437	13.4430629275321	6.15243497006038	7.17136523390413	15.6017473543508	32.5290471353651	3.30123555951434	14.9795315242425	-2.15517308457289	0.00940679026113307	0.34586959614822	RF00019	7	92202243	92202334	-	92	misc_RNA		-	9	4	0	1	3	14	7	8	15	30	2.1023771329559	0.949547718753038	0	0.26453020333613	0.757855198271467	3.31822483638102	1.51863921428666	1.77014735095558	3.85106473437098	8.0293228329173
ENSG00000164627	3.78547626976954	0	0	8.57349057409592	19.4451367654767	0	0	0	0	0	6.36082072186844	0	5.1571038756198	0.009426302102278	0.34586959614822	KIF6	6	39329990	39725405	-	11868	protein_coding	kinesin family member 6 [Source:HGNC Symbol;Acc:HGNC:21202]	-	4	0	0	8	19	0	0	0	0	0	0.00724333206875417	0	0	0.0164049738503027	0.0372073611554467	0	0	0	0	0
[truncated: 1,724 more rows]
