# Supplementary material for: Staphylococcus aureus α-hemolysin induces DNA methylation changes in human Th1 cells
Source: Immunol Res. 2025 Jun 11;73(1):95. doi: 10.1007/s12026-025-09647-0 (PMC12159126; doi:10.1007/s12026-025-09647-0)
Supplement: Supplementary file 3 — (XLS 4.04 MB) [file 12026_2025_9647_MOESM3_ESM.xls]

#chr	start	end	length	nCG	hemolysin_meanMethy	control_meanMethy	diff.Methy	areaStat	C_context	regionID	region	gene_name	gene_description
1	613835	613890	56	9	0.0319746817645595	0.00029736952225547	0.031677312242304	37.6738360604977	CHG	ENSG00000230021	promoter	AL669831.3	- && sp|Q96MD7|CI085_HUMAN Uncharacterized protein C9orf85 OS=Homo sapiens OX=9606 GN=C9orf85 PE=1 SV=1 && -
1	613835	613890	56	9	0.0319746817645595	0.00029736952225547	0.031677312242304	37.6738360604977	CHG	ENSG00000230021	intron	AL669831.3	- && sp|Q96MD7|CI085_HUMAN Uncharacterized protein C9orf85 OS=Homo sapiens OX=9606 GN=C9orf85 PE=1 SV=1 && -
1	619860	619920	61	8	0.0820810792254921	0.00289366688613053	0.0791874123393616	37.2228564009793	CHH	Target=L1M5:5536-5823;Class=LINE/L1	repeat
1	619860	619920	61	8	0.0820810792254921	0.00289366688613053	0.0791874123393616	37.2228564009793	CHH	ENSG00000230021	intron	AL669831.3	- && sp|Q96MD7|CI085_HUMAN Uncharacterized protein C9orf85 OS=Homo sapiens OX=9606 GN=C9orf85 PE=1 SV=1 && -
1	629420	629807	388	119	0.0605159183320799	0.0146666486498129	0.045849269682267	896.321024282821	CHH	ENSG00000225630	promoter	MTND2P28	- && sp|P03891|NU2M_HUMAN NADH-ubiquinone oxidoreductase chain 2 OS=Homo sapiens OX=9606 GN=MT-ND2 PE=1 SV=2 && -
1	629420	629807	388	119	0.0605159183320799	0.0146666486498129	0.045849269682267	896.321024282821	CHH	ENSG00000230021	intron	AL669831.3	- && sp|Q96MD7|CI085_HUMAN Uncharacterized protein C9orf85 OS=Homo sapiens OX=9606 GN=C9orf85 PE=1 SV=1 && -
1	629420	629807	388	119	0.0605159183320799	0.0146666486498129	0.045849269682267	896.321024282821	CHH	ENSG00000225972	exon	MTND1P23	- && sp|P03886|NU1M_HUMAN NADH-ubiquinone oxidoreductase chain 1 OS=Homo sapiens OX=9606 GN=MT-ND1 PE=1 SV=1 && -
1	629420	629807	388	119	0.0605159183320799	0.0146666486498129	0.045849269682267	896.321024282821	CHH	ENSG00000237973	promoter	MTCO1P12	- && sp|P00395|COX1_HUMAN Cytochrome c oxidase subunit 1 OS=Homo sapiens OX=9606 GN=MT-CO1 PE=1 SV=1 && -
1	629420	629807	388	119	0.0605159183320799	0.0146666486498129	0.045849269682267	896.321024282821	CHH	ENSG00000225972	TES	MTND1P23	- && sp|P03886|NU1M_HUMAN NADH-ubiquinone oxidoreductase chain 1 OS=Homo sapiens OX=9606 GN=MT-ND1 PE=1 SV=1 && -
1	629420	629807	388	119	0.0605159183320799	0.0146666486498129	0.045849269682267	896.321024282821	CHH	ENSG00000225630	TSS	MTND2P28	- && sp|P03891|NU2M_HUMAN NADH-ubiquinone oxidoreductase chain 2 OS=Homo sapiens OX=9606 GN=MT-ND2 PE=1 SV=2 && -
1	629420	629807	388	119	0.0605159183320799	0.0146666486498129	0.045849269682267	896.321024282821	CHH	ENSG00000225630	exon	MTND2P28	- && sp|P03891|NU2M_HUMAN NADH-ubiquinone oxidoreductase chain 2 OS=Homo sapiens OX=9606 GN=MT-ND2 PE=1 SV=2 && -
1	629526	629598	73	6	0.0764882224149995	0.0138540680546405	0.062634154360359	29.0025292273966	CHG	ENSG00000225630	promoter	MTND2P28	- && sp|P03891|NU2M_HUMAN NADH-ubiquinone oxidoreductase chain 2 OS=Homo sapiens OX=9606 GN=MT-ND2 PE=1 SV=2 && -
1	629526	629598	73	6	0.0764882224149995	0.0138540680546405	0.062634154360359	29.0025292273966	CHG	ENSG00000230021	intron	AL669831.3	- && sp|Q96MD7|CI085_HUMAN Uncharacterized protein C9orf85 OS=Homo sapiens OX=9606 GN=C9orf85 PE=1 SV=1 && -
1	629526	629598	73	6	0.0764882224149995	0.0138540680546405	0.062634154360359	29.0025292273966	CHG	ENSG00000237973	promoter	MTCO1P12	- && sp|P00395|COX1_HUMAN Cytochrome c oxidase subunit 1 OS=Homo sapiens OX=9606 GN=MT-CO1 PE=1 SV=1 && -
1	631079	631186	108	12	0.558617406546809	0.734768838538386	-0.176151431991577	-61.2863549735566	CG	ENSG00000230021	intron	AL669831.3	- && sp|Q96MD7|CI085_HUMAN Uncharacterized protein C9orf85 OS=Homo sapiens OX=9606 GN=C9orf85 PE=1 SV=1 && -
1	631079	631186	108	12	0.558617406546809	0.734768838538386	-0.176151431991577	-61.2863549735566	CG	ENSG00000229344	promoter	MTCO2P12	- && sp|P50690|COX2_PANTR Cytochrome c oxidase subunit 2 OS=Pan troglodytes OX=9598 GN=MT-CO2 PE=3 SV=2 && -
1	631079	631186	108	12	0.558617406546809	0.734768838538386	-0.176151431991577	-61.2863549735566	CG	ENSG00000237973	exon	MTCO1P12	- && sp|P00395|COX1_HUMAN Cytochrome c oxidase subunit 1 OS=Homo sapiens OX=9606 GN=MT-CO1 PE=1 SV=1 && -
1	631079	631186	108	12	0.558617406546809	0.734768838538386	-0.176151431991577	-61.2863549735566	CG	ENSG00000230021	exon	AL669831.3	- && sp|Q96MD7|CI085_HUMAN Uncharacterized protein C9orf85 OS=Homo sapiens OX=9606 GN=C9orf85 PE=1 SV=1 && -
1	631079	631186	108	12	0.558617406546809	0.734768838538386	-0.176151431991577	-61.2863549735566	CG	ENSG00000230021	promoter	AL669831.3	- && sp|Q96MD7|CI085_HUMAN Uncharacterized protein C9orf85 OS=Homo sapiens OX=9606 GN=C9orf85 PE=1 SV=1 && -
1	631932	632058	127	17	0.159680105746936	0.209743422523988	-0.0500633167770521	-60.7062831851169	CG	ENSG00000230021	intron	AL669831.3	- && sp|Q96MD7|CI085_HUMAN Uncharacterized protein C9orf85 OS=Homo sapiens OX=9606 GN=C9orf85 PE=1 SV=1 && -
1	631932	632058	127	17	0.159680105746936	0.209743422523988	-0.0500633167770521	-60.7062831851169	CG	ENSG00000229344	promoter	MTCO2P12	- && sp|P50690|COX2_PANTR Cytochrome c oxidase subunit 2 OS=Pan troglodytes OX=9598 GN=MT-CO2 PE=3 SV=2 && -
1	631932	632058	127	17	0.159680105746936	0.209743422523988	-0.0500633167770521	-60.7062831851169	CG	ENSG00000237973	exon	MTCO1P12	- && sp|P00395|COX1_HUMAN Cytochrome c oxidase subunit 1 OS=Homo sapiens OX=9606 GN=MT-CO1 PE=1 SV=1 && -
1	631932	632058	127	17	0.159680105746936	0.209743422523988	-0.0500633167770521	-60.7062831851169	CG	ENSG00000230021	promoter	AL669831.3	- && sp|Q96MD7|CI085_HUMAN Uncharacterized protein C9orf85 OS=Homo sapiens OX=9606 GN=C9orf85 PE=1 SV=1 && -
1	631932	632058	127	17	0.159680105746936	0.209743422523988	-0.0500633167770521	-60.7062831851169	CG	ENSG00000240409	promoter	MTATP8P1	- && sp|P03928|ATP8_HUMAN ATP synthase protein 8 OS=Homo sapiens OX=9606 GN=MT-ATP8 PE=1 SV=1 && -
1	631932	632058	127	17	0.159680105746936	0.209743422523988	-0.0500633167770521	-60.7062831851169	CG	ENSG00000248527	promoter	MTATP6P1	- && sp|P00846|ATP6_HUMAN ATP synthase subunit a OS=Homo sapiens OX=9606 GN=MT-ATP6 PE=1 SV=1 && -
1	634225	634481	257	93	0.0422774870784328	0.0161618716135369	0.0261156154648959	476.270102043335	CHH	ENSG00000198744	promoter	MTCO3P12	- && sp|P00414|COX3_HUMAN Cytochrome c oxidase subunit 3 OS=Homo sapiens OX=9606 GN=MT-CO3 PE=1 SV=2 && -
1	634225	634481	257	93	0.0422774870784328	0.0161618716135369	0.0261156154648959	476.270102043335	CHH	ENSG00000278791	promoter	MIR6723	- && sp|Q2I3H2|COX1_ELEMA Cytochrome c oxidase subunit 1 OS=Elephas maximus OX=9783 GN=MT-CO1 PE=3 SV=1 && -
1	634225	634481	257	93	0.0422774870784328	0.0161618716135369	0.0261156154648959	476.270102043335	CHH	ENSG00000230021	promoter	AL669831.3	- && sp|Q96MD7|CI085_HUMAN Uncharacterized protein C9orf85 OS=Homo sapiens OX=9606 GN=C9orf85 PE=1 SV=1 && -
1	634225	634481	257	93	0.0422774870784328	0.0161618716135369	0.0261156154648959	476.270102043335	CHH	ENSG00000248527	exon	MTATP6P1	- && sp|P00846|ATP6_HUMAN ATP synthase subunit a OS=Homo sapiens OX=9606 GN=MT-ATP6 PE=1 SV=1 && -
1	634225	634481	257	93	0.0422774870784328	0.0161618716135369	0.0261156154648959	476.270102043335	CHH	ENSG00000198744	TSS	MTCO3P12	- && sp|P00414|COX3_HUMAN Cytochrome c oxidase subunit 3 OS=Homo sapiens OX=9606 GN=MT-CO3 PE=1 SV=2 && -
1	634225	634481	257	93	0.0422774870784328	0.0161618716135369	0.0261156154648959	476.270102043335	CHH	ENSG00000248527	TES	MTATP6P1	- && sp|P00846|ATP6_HUMAN ATP synthase subunit a OS=Homo sapiens OX=9606 GN=MT-ATP6 PE=1 SV=1 && -
1	634225	634481	257	93	0.0422774870784328	0.0161618716135369	0.0261156154648959	476.270102043335	CHH	ENSG00000198744	exon	MTCO3P12	- && sp|P00414|COX3_HUMAN Cytochrome c oxidase subunit 3 OS=Homo sapiens OX=9606 GN=MT-CO3 PE=1 SV=2 && -
1	634225	634481	257	93	0.0422774870784328	0.0161618716135369	0.0261156154648959	476.270102043335	CHH	ENSG00000230021	intron	AL669831.3	- && sp|Q96MD7|CI085_HUMAN Uncharacterized protein C9orf85 OS=Homo sapiens OX=9606 GN=C9orf85 PE=1 SV=1 && -
1	740047	740253	207	32	0.0741638717041372	0.000435971633917161	0.0737279000702201	178.718587583945	CHH	Target=MER1A:1-439;Class=DNA/hAT-Charlie	repeat
1	740047	740253	207	32	0.0741638717041372	0.000435971633917161	0.0737279000702201	178.718587583945	CHH	ENSG00000228327	intron	AL669831.1	- && sp|Q6ZRM9|YG024_HUMAN Putative uncharacterized protein FLJ46235 OS=Homo sapiens OX=9606 PE=2 SV=1 && -
1	740047	740253	207	32	0.0741638717041372	0.000435971633917161	0.0737279000702201	178.718587583945	CHH	ENSG00000230021	intron	AL669831.3	- && sp|Q96MD7|CI085_HUMAN Uncharacterized protein C9orf85 OS=Homo sapiens OX=9606 GN=C9orf85 PE=1 SV=1 && -
1	740338	740427	90	18	0.0518813448200732	0.00276872176729854	0.0491126230527747	114.989964762482	CHH	Target=MER1A:1-439;Class=DNA/hAT-Charlie	repeat
1	740338	740427	90	18	0.0518813448200732	0.00276872176729854	0.0491126230527747	114.989964762482	CHH	ENSG00000228327	intron	AL669831.1	- && sp|Q6ZRM9|YG024_HUMAN Putative uncharacterized protein FLJ46235 OS=Homo sapiens OX=9606 PE=2 SV=1 && -
1	740338	740427	90	18	0.0518813448200732	0.00276872176729854	0.0491126230527747	114.989964762482	CHH	ENSG00000230021	intron	AL669831.3	- && sp|Q96MD7|CI085_HUMAN Uncharacterized protein C9orf85 OS=Homo sapiens OX=9606 GN=C9orf85 PE=1 SV=1 && -
1	817483	817723	241	63	0.0696978375863151	0.00835710375025753	0.0613407338360575	365.923951443243	CHH	ENSG00000177757	exon	FAM87B	- && sp|P0C7U9|FA87A_HUMAN Protein FAM87A OS=Homo sapiens OX=9606 GN=FAM87A PE=2 SV=1 && -
1	817483	817723	241	63	0.0696978375863151	0.00835710375025753	0.0613407338360575	365.923951443243	CHH	ENSG00000230092	exon	AL669831.4	- && sp|Q8TCJ0|FBX25_HUMAN F-box only protein 25 OS=Homo sapiens OX=9606 GN=FBXO25 PE=1 SV=3 && -
1	817483	817723	241	63	0.0696978375863151	0.00835710375025753	0.0613407338360575	365.923951443243	CHH	ENSG00000230092	TSS	AL669831.4	- && sp|Q8TCJ0|FBX25_HUMAN F-box only protein 25 OS=Homo sapiens OX=9606 GN=FBXO25 PE=1 SV=3 && -
1	817483	817723	241	63	0.0696978375863151	0.00835710375025753	0.0613407338360575	365.923951443243	CHH	ENSG00000230092	promoter	AL669831.4	- && sp|Q8TCJ0|FBX25_HUMAN F-box only protein 25 OS=Homo sapiens OX=9606 GN=FBXO25 PE=1 SV=3 && -
1	817483	817723	241	63	0.0696978375863151	0.00835710375025753	0.0613407338360575	365.923951443243	CHH	ENSG00000230021	intron	AL669831.3	- && sp|Q96MD7|CI085_HUMAN Uncharacterized protein C9orf85 OS=Homo sapiens OX=9606 GN=C9orf85 PE=1 SV=1 && -
1	817551	817653	103	11	0.0608585038037242	0.00914071558965773	0.0517177882140665	48.3995481102467	CHG	ENSG00000177757	exon	FAM87B	- && sp|P0C7U9|FA87A_HUMAN Protein FAM87A OS=Homo sapiens OX=9606 GN=FAM87A PE=2 SV=1 && -
1	817551	817653	103	11	0.0608585038037242	0.00914071558965773	0.0517177882140665	48.3995481102467	CHG	ENSG00000230092	exon	AL669831.4	- && sp|Q8TCJ0|FBX25_HUMAN F-box only protein 25 OS=Homo sapiens OX=9606 GN=FBXO25 PE=1 SV=3 && -
1	817551	817653	103	11	0.0608585038037242	0.00914071558965773	0.0517177882140665	48.3995481102467	CHG	ENSG00000230021	intron	AL669831.3	- && sp|Q96MD7|CI085_HUMAN Uncharacterized protein C9orf85 OS=Homo sapiens OX=9606 GN=C9orf85 PE=1 SV=1 && -
1	842195	842257	63	9	0.201030344980952	0.0805568259610127	0.12047351901994	37.0050186686853	CG	ENSG00000228794	intron	LINC01128	- && - && -
1	961090	961156	67	17	0.0887584060192476	0.167987544545733	-0.0792291385264851	-60.4082309037268	CG	ENSG00000188976	promoter	NOC2L	- && sp|Q9Y3T9|NOC2L_HUMAN Nucleolar complex protein 2 homolog OS=Homo sapiens OX=9606 GN=NOC2L PE=1 SV=4 && -
1	961090	961156	67	17	0.0887584060192476	0.167987544545733	-0.0792291385264851	-60.4082309037268	CG	ENSG00000187961	promoter	KLHL17	- && sp|Q6TDP4|KLH17_HUMAN Kelch-like protein 17 OS=Homo sapiens OX=9606 GN=KLHL17 PE=1 SV=1 && -
1	961090	961156	67	17	0.0887584060192476	0.167987544545733	-0.0792291385264851	-60.4082309037268	CG	ENSG00000187961	intron	KLHL17	- && sp|Q6TDP4|KLH17_HUMAN Kelch-like protein 17 OS=Homo sapiens OX=9606 GN=KLHL17 PE=1 SV=1 && -
1	961090	961156	67	17	0.0887584060192476	0.167987544545733	-0.0792291385264851	-60.4082309037268	CG	1:958933:967274	CGI
1	1009371	1009498	128	21	0.608286694558702	0.49220820754717	0.116078487011532	85.016197971647	CG	ENSG00000231702	promoter	AL645608.4	- && sp|Q3T051|RL39_BOVIN 60S ribosomal protein L39 OS=Bos taurus OX=9913 GN=RPL39 PE=3 SV=3 && -
1	1009371	1009498	128	21	0.608286694558702	0.49220820754717	0.116078487011532	85.016197971647	CG	ENSG00000187608	intron	ISG15	- && sp|P05161|ISG15_HUMAN Ubiquitin-like protein ISG15 OS=Homo sapiens OX=9606 GN=ISG15 PE=1 SV=5 && PF00240:Ubiquitin family
1	1009371	1009498	128	21	0.608286694558702	0.49220820754717	0.116078487011532	85.016197971647	CG	Target=AluY:1-304;Class=SINE/Alu	repeat
1	1014388	1014546	159	21	0.522657481074977	0.667370297481316	-0.144712816406339	-99.1945818758336	CG	ENSG00000224969	promoter	AL645608.2	- && sp|Q86U02|CN165_HUMAN Putative uncharacterized protein encoded by LINC00596 OS=Homo sapiens OX=9606 GN=LINC00596 PE=5 SV=1 && -
1	1014388	1014546	159	21	0.522657481074977	0.667370297481316	-0.144712816406339	-99.1945818758336	CG	1:1013515:1015515	CGI_shore
1	1014388	1014546	159	21	0.522657481074977	0.667370297481316	-0.144712816406339	-99.1945818758336	CG	1:1013949:1014471	CGI
1	1014388	1014546	159	21	0.522657481074977	0.667370297481316	-0.144712816406339	-99.1945818758336	CG	ENSG00000187608	exon	ISG15	- && sp|P05161|ISG15_HUMAN Ubiquitin-like protein ISG15 OS=Homo sapiens OX=9606 GN=ISG15 PE=1 SV=5 && PF00240:Ubiquitin family
1	1014388	1014546	159	21	0.522657481074977	0.667370297481316	-0.144712816406339	-99.1945818758336	CG	ENSG00000187608	utr3	ISG15	- && sp|P05161|ISG15_HUMAN Ubiquitin-like protein ISG15 OS=Homo sapiens OX=9606 GN=ISG15 PE=1 SV=5 && PF00240:Ubiquitin family
1	1014388	1014546	159	21	0.522657481074977	0.667370297481316	-0.144712816406339	-99.1945818758336	CG	ENSG00000187608	TES	ISG15	- && sp|P05161|ISG15_HUMAN Ubiquitin-like protein ISG15 OS=Homo sapiens OX=9606 GN=ISG15 PE=1 SV=5 && PF00240:Ubiquitin family
1	1014388	1014546	159	21	0.522657481074977	0.667370297481316	-0.144712816406339	-99.1945818758336	CG	1:1014472:1016472	CGI_shore
1	1019532	1019707	176	59	0.247863037883396	0.114732529987397	0.133130507895999	265.35987206354	CG	ENSG00000188157	promoter	AGRN	- && sp|O00468|AGRIN_HUMAN Agrin OS=Homo sapiens OX=9606 GN=AGRN PE=1 SV=6 && -
1	1019532	1019707	176	59	0.247863037883396	0.114732529987397	0.133130507895999	265.35987206354	CG	1:1019388:1020963	CGI
1	1032061	1032337	277	126	0.00469980024376476	0.0252271114556235	-0.0205273112118587	-629.677969634298	CHH	ENSG00000188157	intron	AGRN	- && sp|O00468|AGRIN_HUMAN Agrin OS=Homo sapiens OX=9606 GN=AGRN PE=1 SV=6 && -
1	1032061	1032337	277	126	0.00469980024376476	0.0252271114556235	-0.0205273112118587	-629.677969634298	CHH	1:1030585:1032585	CGI_shore
1	1032061	1032337	277	126	0.00469980024376476	0.0252271114556235	-0.0205273112118587	-629.677969634298	CHH	ENSG00000188157	promoter	AGRN	- && sp|O00468|AGRIN_HUMAN Agrin OS=Homo sapiens OX=9606 GN=AGRN PE=1 SV=6 && -
1	1074514	1074745	232	109	0.0065723100592445	0.044629449904733	-0.0380571398454885	-661.284396265552	CHH	1:1074128:1076128	CGI_shore
1	1074514	1074745	232	109	0.0065723100592445	0.044629449904733	-0.0380571398454885	-661.284396265552	CHH	ENSG00000237330	promoter	RNF223	- && sp|E7ERA6|RN223_HUMAN RING finger protein 223 OS=Homo sapiens OX=9606 GN=RNF223 PE=2 SV=1 && PF13639:Ring finger domain
1	1201145	1201244	100	28	0.278124044745164	0.0953820480036416	0.182741996741523	143.152469612925	CG	1:1200980:1201776	CGI
1	1217143	1217367	225	58	0.510367724064024	0.674758354618523	-0.1643906305545	-390.254789526078	CG	1:1216403:1218403	CGI_shore
1	1217143	1217367	225	58	0.510367724064024	0.674758354618523	-0.1643906305545	-390.254789526078	CG	ENSG00000078808	utr3	SDF4	- && sp|Q9BRK5|CAB45_HUMAN 45 kDa calcium-binding protein OS=Homo sapiens OX=9606 GN=SDF4 PE=1 SV=1 && -
1	1217143	1217367	225	58	0.510367724064024	0.674758354618523	-0.1643906305545	-390.254789526078	CG	ENSG00000078808	exon	SDF4	- && sp|Q9BRK5|CAB45_HUMAN 45 kDa calcium-binding protein OS=Homo sapiens OX=9606 GN=SDF4 PE=1 SV=1 && -
1	1217143	1217367	225	58	0.510367724064024	0.674758354618523	-0.1643906305545	-390.254789526078	CG	1:1217142:1217754	CGI
1	1237753	1237903	151	25	0.707522200851333	0.548558158458987	0.158964042392346	127.425884037854	CG	1:1236534:1238534	CGI_shore
1	1352173	1352525	353	138	0.0264530065924415	0.00224855215759806	0.0242044544348434	767.047967718085	CHH	1:1348553:1355746	CGI
1	1352173	1352525	353	138	0.0264530065924415	0.00224855215759806	0.0242044544348434	767.047967718085	CHH	Target=LTR16B1:246-347;Class=LTR/ERVL	repeat
1	1439495	1439820	326	105	0.763472200436453	0.878166702562226	-0.114694502125773	-612.006690236487	CG	ENSG00000179403	exon	VWA1	- && sp|Q6PCB0|VWA1_HUMAN von Willebrand factor A domain-containing protein 1 OS=Homo sapiens OX=9606 GN=VWA1 PE=1 SV=1 && -
1	1439495	1439820	326	105	0.763472200436453	0.878166702562226	-0.114694502125773	-612.006690236487	CG	ENSG00000179403	utr3	VWA1	- && sp|Q6PCB0|VWA1_HUMAN von Willebrand factor A domain-containing protein 1 OS=Homo sapiens OX=9606 GN=VWA1 PE=1 SV=1 && -
1	1439495	1439820	326	105	0.763472200436453	0.878166702562226	-0.114694502125773	-612.006690236487	CG	1:1439081:1440204	CGI
1	1496065	1496123	59	22	0.00192916215527665	0.0224287647826994	-0.0204996026274228	-103.753567383332	CHH	ENSG00000160072	exon	ATAD3B	- && sp|Q5T9A4|ATD3B_HUMAN ATPase family AAA domain-containing protein 3B OS=Homo sapiens OX=9606 GN=ATAD3B PE=1 SV=1 && PF12037:Domain of unknown function (DUF3523)|PF00004:ATPase family associated with various cellular activities (AAA)
1	1496065	1496123	59	22	0.00192916215527665	0.0224287647826994	-0.0204996026274228	-103.753567383332	CHH	ENSG00000160072	utr3	ATAD3B	- && sp|Q5T9A4|ATD3B_HUMAN ATPase family AAA domain-containing protein 3B OS=Homo sapiens OX=9606 GN=ATAD3B PE=1 SV=1 && PF12037:Domain of unknown function (DUF3523)|PF00004:ATPase family associated with various cellular activities (AAA)
1	1499203	1499400	198	61	0.0261731623534574	0.00501891016695231	0.0211542521865051	283.136691134393	CHH	Target=AluY:1-308;Class=SINE/Alu	repeat
1	1499203	1499400	198	61	0.0261731623534574	0.00501891016695231	0.0211542521865051	283.136691134393	CHH	Target=AluSx:1-237;Class=SINE/Alu	repeat
1	1604390	1604546	157	54	0.0035910646462791	0.0255488059395418	-0.0219577412932628	-235.166221779143	CHH	Target=AluJr:14-133;Class=SINE/Alu	repeat
1	1676544	1676594	51	5	0.659499403098822	0.865398046291921	-0.205898643193099	-23.3150807614448	CG	ENSG00000189339	exon	SLC35E2B	- && sp|P0CK96|S352B_HUMAN Solute carrier family 35 member E2B OS=Homo sapiens OX=9606 GN=SLC35E2B PE=2 SV=1 && -
1	1676544	1676594	51	5	0.659499403098822	0.865398046291921	-0.205898643193099	-23.3150807614448	CG	1:1676459:1676804	CGI
1	1712183	1712495	313	55	0.747315413185083	0.861781343387552	-0.114465930202468	-386.478700350624	CG	ENSG00000008128	intron	CDK11A	- && sp|Q9UQ88|CD11A_HUMAN Cyclin-dependent kinase 11A OS=Homo sapiens OX=9606 GN=CDK11A PE=1 SV=4 && PF00069:Protein kinase domain
1	1712183	1712495	313	55	0.747315413185083	0.861781343387552	-0.114465930202468	-386.478700350624	CG	ENSG00000268575	intron	AL031282.2	- && sp|Q9UQ88|CD11A_HUMAN Cyclin-dependent kinase 11A OS=Homo sapiens OX=9606 GN=CDK11A PE=1 SV=4 && PF00069:Protein kinase domain
1	1712183	1712495	313	55	0.747315413185083	0.861781343387552	-0.114465930202468	-386.478700350624	CG	1:1712154:1712372	CGI
1	1712183	1712495	313	55	0.747315413185083	0.861781343387552	-0.114465930202468	-386.478700350624	CG	ENSG00000008128	exon	CDK11A	- && sp|Q9UQ88|CD11A_HUMAN Cyclin-dependent kinase 11A OS=Homo sapiens OX=9606 GN=CDK11A PE=1 SV=4 && PF00069:Protein kinase domain
1	1712183	1712495	313	55	0.747315413185083	0.861781343387552	-0.114465930202468	-386.478700350624	CG	ENSG00000268575	exon	AL031282.2	- && sp|Q9UQ88|CD11A_HUMAN Cyclin-dependent kinase 11A OS=Homo sapiens OX=9606 GN=CDK11A PE=1 SV=4 && PF00069:Protein kinase domain
1	1712183	1712495	313	55	0.747315413185083	0.861781343387552	-0.114465930202468	-386.478700350624	CG	1:1712373:1714373	CGI_shore
1	1867944	1868134	191	57	0.00468236543475334	0.026537987475294	-0.0218556220405407	-286.146298769431	CHH	ENSG00000078369	intron	GNB1	- && sp|P62871|GBB1_BOVIN Guanine nucleotide-binding protein G(I)/G(S)/G(T) subunit beta-1 OS=Bos taurus OX=9913 GN=GNB1 PE=1 SV=3 && PF00400:WD domain, G-beta repeat
1	2024382	2024671	290	133	0.0311560774901561	0.00384260264978555	0.0273134748403705	723.983378462398	CHH	ENSG00000187730	intron	GABRD	- && sp|O14764|GBRD_HUMAN Gamma-aminobutyric acid receptor subunit delta OS=Homo sapiens OX=9606 GN=GABRD PE=1 SV=2 && PF02932:Neurotransmitter-gated ion-channel transmembrane region|PF02931:Neurotransmitter-gated ion-channel ligand binding domain
1	2024382	2024671	290	133	0.0311560774901561	0.00384260264978555	0.0273134748403705	723.983378462398	CHH	ENSG00000187730	promoter	GABRD	- && sp|O14764|GBRD_HUMAN Gamma-aminobutyric acid receptor subunit delta OS=Homo sapiens OX=9606 GN=GABRD PE=1 SV=2 && PF02932:Neurotransmitter-gated ion-channel transmembrane region|PF02931:Neurotransmitter-gated ion-channel ligand binding domain
1	2024382	2024671	290	133	0.0311560774901561	0.00384260264978555	0.0273134748403705	723.983378462398	CHH	1:2023606:2025606	CGI_shore
1	2024382	2024671	290	133	0.0311560774901561	0.00384260264978555	0.0273134748403705	723.983378462398	CHH	ENSG00000187730	exon	GABRD	- && sp|O14764|GBRD_HUMAN Gamma-aminobutyric acid receptor subunit delta OS=Homo sapiens OX=9606 GN=GABRD PE=1 SV=2 && PF02932:Neurotransmitter-gated ion-channel transmembrane region|PF02931:Neurotransmitter-gated ion-channel ligand binding domain
1	2028318	2028394	77	33	0.934883744583484	0.851716200298286	0.0831675442851977	156.626257476673	CG	ENSG00000187730	promoter	GABRD	- && sp|O14764|GBRD_HUMAN Gamma-aminobutyric acid receptor subunit delta OS=Homo sapiens OX=9606 GN=GABRD PE=1 SV=2 && PF02932:Neurotransmitter-gated ion-channel transmembrane region|PF02931:Neurotransmitter-gated ion-channel ligand binding domain
1	2028318	2028394	77	33	0.934883744583484	0.851716200298286	0.0831675442851977	156.626257476673	CG	1:2027502:2029502	CGI_shore
1	2028318	2028394	77	33	0.934883744583484	0.851716200298286	0.0831675442851977	156.626257476673	CG	1:2027967:2029967	CGI_shore
1	2028318	2028394	77	33	0.934883744583484	0.851716200298286	0.0831675442851977	156.626257476673	CG	1:2027975:2028428	CGI
1	2028318	2028394	77	33	0.934883744583484	0.851716200298286	0.0831675442851977	156.626257476673	CG	ENSG00000187730	intron	GABRD	- && sp|O14764|GBRD_HUMAN Gamma-aminobutyric acid receptor subunit delta OS=Homo sapiens OX=9606 GN=GABRD PE=1 SV=2 && PF02932:Neurotransmitter-gated ion-channel transmembrane region|PF02931:Neurotransmitter-gated ion-channel ligand binding domain
1	2107724	2107846	123	52	0.00340024394716983	0.0315564532923333	-0.0281562093451635	-269.692876769366	CHH	1:2107425:2109425	CGI_shore
1	2107724	2107846	123	52	0.00340024394716983	0.0315564532923333	-0.0281562093451635	-269.692876769366	CHH	1:2107557:2109557	CGI_shore
1	2107724	2107846	123	52	0.00340024394716983	0.0315564532923333	-0.0281562093451635	-269.692876769366	CHH	ENSG00000067606	intron	PRKCZ	- && sp|Q05513|KPCZ_HUMAN Protein kinase C zeta type OS=Homo sapiens OX=9606 GN=PRKCZ PE=1 SV=4 && PF00130:Phorbol esters/diacylglycerol binding domain (C1 domain)|PF00069:Protein kinase domain|PF00564:PB1 domain
1	2115263	2115489	227	29	0.746951997233894	0.5920823006092	0.154869696624693	171.830013099491	CG	ENSG00000067606	promoter	PRKCZ	- && sp|Q05513|KPCZ_HUMAN Protein kinase C zeta type OS=Homo sapiens OX=9606 GN=PRKCZ PE=1 SV=4 && PF00130:Phorbol esters/diacylglycerol binding domain (C1 domain)|PF00069:Protein kinase domain|PF00564:PB1 domain
1	2115263	2115489	227	29	0.746951997233894	0.5920823006092	0.154869696624693	171.830013099491	CG	1:2114990:2115426	CGI
1	2115263	2115489	227	29	0.746951997233894	0.5920823006092	0.154869696624693	171.830013099491	CG	Target=MER21C:125-908;Class=LTR/ERVL	repeat
1	2115263	2115489	227	29	0.746951997233894	0.5920823006092	0.154869696624693	171.830013099491	CG	1:2115427:2117427	CGI_shore
1	2115263	2115489	227	29	0.746951997233894	0.5920823006092	0.154869696624693	171.830013099491	CG	ENSG00000067606	intron	PRKCZ	- && sp|Q05513|KPCZ_HUMAN Protein kinase C zeta type OS=Homo sapiens OX=9606 GN=PRKCZ PE=1 SV=4 && PF00130:Phorbol esters/diacylglycerol binding domain (C1 domain)|PF00069:Protein kinase domain|PF00564:PB1 domain
1	2194610	2194741	132	32	0.386874664721012	0.0800622704917365	0.306812394229275	213.531175422337	CG	ENSG00000162585	intron	FAAP20	- && sp|Q6NZ36|FAP20_HUMAN Fanconi anemia core complex-associated protein 20 OS=Homo sapiens OX=9606 GN=FAAP20 PE=1 SV=2 && -
1	2194610	2194741	132	32	0.386874664721012	0.0800622704917365	0.306812394229275	213.531175422337	CG	1:2194449:2195203	CGI
1	2194610	2194741	132	32	0.386874664721012	0.0800622704917365	0.306812394229275	213.531175422337	CG	ENSG00000162585	exon	FAAP20	- && sp|Q6NZ36|FAP20_HUMAN Fanconi anemia core complex-associated protein 20 OS=Homo sapiens OX=9606 GN=FAAP20 PE=1 SV=2 && -
1	2194610	2194741	132	32	0.386874664721012	0.0800622704917365	0.306812394229275	213.531175422337	CG	ENSG00000162585	promoter	FAAP20	- && sp|Q6NZ36|FAP20_HUMAN Fanconi anemia core complex-associated protein 20 OS=Homo sapiens OX=9606 GN=FAAP20 PE=1 SV=2 && -
1	2228204	2228481	278	127	0.17659469472985	0.0886790786416382	0.0879156160882122	617.363362460322	CG	ENSG00000157933	promoter	SKI	- && sp|P12755|SKI_HUMAN Ski oncogene OS=Homo sapiens OX=9606 GN=SKI PE=1 SV=1 && PF08782:c-SKI Smad4 binding domain|PF02437:SKI/SNO/DAC family
1	2228204	2228481	278	127	0.17659469472985	0.0886790786416382	0.0879156160882122	617.363362460322	CG	1:2226773:2229734	CGI
1	2323585	2323748	164	70	0.00336147932913528	0.0269503152644106	-0.0235888359352753	-370.984564112657	CHH	ENSG00000116151	intron	MORN1	- && sp|Q5T089|MORN1_HUMAN MORN repeat-containing protein 1 OS=Homo sapiens OX=9606 GN=MORN1 PE=2 SV=2 && PF02493:MORN repeat
1	2323585	2323748	164	70	0.00336147932913528	0.0269503152644106	-0.0235888359352753	-370.984564112657	CHH	1:2323320:2325320	CGI_shore
1	2332155	2332329	175	73	0.00343609318097497	0.0241658952068532	-0.0207298020258782	-345.888046447689	CHH	1:2332032:2334032	CGI_shore
1	2332155	2332329	175	73	0.00343609318097497	0.0241658952068532	-0.0207298020258782	-345.888046447689	CHH	ENSG00000116151	exon	MORN1	- && sp|Q5T089|MORN1_HUMAN MORN repeat-containing protein 1 OS=Homo sapiens OX=9606 GN=MORN1 PE=2 SV=2 && PF02493:MORN repeat
1	2332155	2332329	175	73	0.00343609318097497	0.0241658952068532	-0.0207298020258782	-345.888046447689	CHH	ENSG00000116151	intron	MORN1	- && sp|Q5T089|MORN1_HUMAN MORN repeat-containing protein 1 OS=Homo sapiens OX=9606 GN=MORN1 PE=2 SV=2 && PF02493:MORN repeat
1	2344679	2344803	125	50	0.0260289902130646	0.00348631636928218	0.0225426738437824	254.940375945854	CHH	1:2342918:2344918	CGI_shore
1	2344679	2344803	125	50	0.0260289902130646	0.00348631636928218	0.0225426738437824	254.940375945854	CHH	ENSG00000116151	intron	MORN1	- && sp|Q5T089|MORN1_HUMAN MORN repeat-containing protein 1 OS=Homo sapiens OX=9606 GN=MORN1 PE=2 SV=2 && PF02493:MORN repeat
1	2452930	2453165	236	105	0.0316086743829706	0.00458424216891386	0.0270244322140568	554.419443254771	CHH	ENSG00000149527	intron	PLCH2	- && sp|O75038|PLCH2_HUMAN 1-phosphatidylinositol 4,5-bisphosphate phosphodiesterase eta-2 OS=Homo sapiens OX=9606 GN=PLCH2 PE=1 SV=3 && PF00168:C2 domain
1	2555198	2555322	125	13	0.219706364697364	0.39344909610627	-0.173742731408905	-59.0443266714229	CG	ENSG00000157873	promoter	TNFRSF14	- && sp|Q92956|TNR14_HUMAN Tumor necrosis factor receptor superfamily member 14 OS=Homo sapiens OX=9606 GN=TNFRSF14 PE=1 SV=3 && -
1	2555198	2555322	125	13	0.219706364697364	0.39344909610627	-0.173742731408905	-59.0443266714229	CG	ENSG00000238164	intron	TNFRSF14-AS1	- && - && -
1	2555198	2555322	125	13	0.219706364697364	0.39344909610627	-0.173742731408905	-59.0443266714229	CG	ENSG00000238164	promoter	TNFRSF14-AS1	- && - && -
1	2555198	2555322	125	13	0.219706364697364	0.39344909610627	-0.173742731408905	-59.0443266714229	CG	ENSG00000238164	exon	TNFRSF14-AS1	- && - && -
1	2557841	2557915	75	32	0.00265393332631482	0.0235163403294177	-0.0208624070031029	-152.445382142325	CHH	ENSG00000157873	intron	TNFRSF14	- && sp|Q92956|TNR14_HUMAN Tumor necrosis factor receptor superfamily member 14 OS=Homo sapiens OX=9606 GN=TNFRSF14 PE=1 SV=3 && -
1	2557841	2557915	75	32	0.00265393332631482	0.0235163403294177	-0.0208624070031029	-152.445382142325	CHH	ENSG00000238164	promoter	TNFRSF14-AS1	- && - && -
1	2557841	2557915	75	32	0.00265393332631482	0.0235163403294177	-0.0208624070031029	-152.445382142325	CHH	ENSG00000157873	promoter	TNFRSF14	- && sp|Q92956|TNR14_HUMAN Tumor necrosis factor receptor superfamily member 14 OS=Homo sapiens OX=9606 GN=TNFRSF14 PE=1 SV=3 && -
1	2586274	2586324	51	11	0.0751172254827815	0.141214581738911	-0.0660973562561293	-44.4863691606261	CG	ENSG00000157870	promoter	FAM213B	- && sp|Q8TBF2|PXL2B_HUMAN Prostamide/prostaglandin F synthase OS=Homo sapiens OX=9606 GN=PRXL2B PE=1 SV=1 && PF13911:AhpC/TSA antioxidant enzyme
1	2586274	2586324	51	11	0.0751172254827815	0.141214581738911	-0.0660973562561293	-44.4863691606261	CG	1:2585958:2587453	CGI
1	2681811	2681865	55	5	0.716435701202502	0.576209267445535	0.140226433756967	20.7828441680018	CG	ENSG00000215912	intron	TTC34	- && sp|A8MYJ7|TTC34_HUMAN Tetratricopeptide repeat protein 34 OS=Homo sapiens OX=9606 GN=TTC34 PE=2 SV=2 && -
1	2691527	2691654	128	33	0.022928071711998	0.00132472379044902	0.021603347921549	132.28308454129	CHG	ENSG00000215912	intron	TTC34	- && sp|A8MYJ7|TTC34_HUMAN Tetratricopeptide repeat protein 34 OS=Homo sapiens OX=9606 GN=TTC34 PE=2 SV=2 && -
1	2760209	2760325	117	12	0.732844494692963	0.393054944347839	0.339789550345124	54.5269724436129	CG	ENSG00000215912	intron	TTC34	- && sp|A8MYJ7|TTC34_HUMAN Tetratricopeptide repeat protein 34 OS=Homo sapiens OX=9606 GN=TTC34 PE=2 SV=2 && -
1	2765755	2765807	53	14	0.00361507698177309	0.0651788236505905	-0.0615637466688174	-67.925061742896	CHH	ENSG00000215912	intron	TTC34	- && sp|A8MYJ7|TTC34_HUMAN Tetratricopeptide repeat protein 34 OS=Homo sapiens OX=9606 GN=TTC34 PE=2 SV=2 && -
1	2785073	2785240	168	81	0.0302338574636131	0.0052043994264786	0.0250294580371345	399.823243115991	CHH	ENSG00000215912	intron	TTC34	- && sp|A8MYJ7|TTC34_HUMAN Tetratricopeptide repeat protein 34 OS=Homo sapiens OX=9606 GN=TTC34 PE=2 SV=2 && -
1	2787041	2787174	134	58	0.00442337586247944	0.0274508076750393	-0.0230274318125598	-308.588469679588	CHH	ENSG00000215912	intron	TTC34	- && sp|A8MYJ7|TTC34_HUMAN Tetratricopeptide repeat protein 34 OS=Homo sapiens OX=9606 GN=TTC34 PE=2 SV=2 && -
1	2892945	2893104	160	37	0.000753870978733604	0.042884961209303	-0.0421310902305694	-190.487563193074	CHG	Target=MIR3:66-201;Class=SINE/MIR	repeat
1	2894835	2894936	102	17	0.391086480461593	0.550595589057788	-0.159509108596194	-76.5831010739882	CG	Target=MLT1C:4-457;Class=LTR/ERVL-MaLR	repeat
1	3033050	3033144	95	21	0.158982432368457	0.284973984068989	-0.125991551700532	-97.7759699762578	CG	Target=MLT2D:6-412;Class=LTR/ERVL	repeat
1	3073879	3073992	114	35	0.48289775661992	0.317517099729521	0.165380656890399	167.232527100658	CG	1:3073466:3074154	CGI
1	3073879	3073992	114	35	0.48289775661992	0.317517099729521	0.165380656890399	167.232527100658	CG	ENSG00000142611	intron	PRDM16	- && sp|Q9HAZ2|PRD16_HUMAN Histone-lysine N-methyltransferase PRDM16 OS=Homo sapiens OX=9606 GN=PRDM16 PE=1 SV=3 && PF00096:Zinc finger, C2H2 type
1	3096492	3096681	190	78	0.00551287454598183	0.0378178622570417	-0.0323049877110599	-408.758596844378	CHH	ENSG00000142611	intron	PRDM16	- && sp|Q9HAZ2|PRD16_HUMAN Histone-lysine N-methyltransferase PRDM16 OS=Homo sapiens OX=9606 GN=PRDM16 PE=1 SV=3 && PF00096:Zinc finger, C2H2 type
1	3169383	3169577	195	80	0.0221086762114455	0.0016810718036045	0.020427604407841	395.347968541531	CHH	Target=MIR:5-182;Class=SINE/MIR	repeat
1	3169383	3169577	195	80	0.0221086762114455	0.0016810718036045	0.020427604407841	395.347968541531	CHH	ENSG00000142611	intron	PRDM16	- && sp|Q9HAZ2|PRD16_HUMAN Histone-lysine N-methyltransferase PRDM16 OS=Homo sapiens OX=9606 GN=PRDM16 PE=1 SV=3 && PF00096:Zinc finger, C2H2 type
1	3199139	3199331	193	83	0.0312076587722211	0.00606113982695294	0.0251465189452682	424.296373539315	CHH	ENSG00000142611	intron	PRDM16	- && sp|Q9HAZ2|PRD16_HUMAN Histone-lysine N-methyltransferase PRDM16 OS=Homo sapiens OX=9606 GN=PRDM16 PE=1 SV=3 && PF00096:Zinc finger, C2H2 type
1	3231609	3231693	85	37	0.0259763822988631	0.00327253178575652	0.0227038505131066	179.935704947009	CHH	1:3231518:3233518	CGI_shore
1	3231609	3231693	85	37	0.0259763822988631	0.00327253178575652	0.0227038505131066	179.935704947009	CHH	ENSG00000142611	intron	PRDM16	- && sp|Q9HAZ2|PRD16_HUMAN Histone-lysine N-methyltransferase PRDM16 OS=Homo sapiens OX=9606 GN=PRDM16 PE=1 SV=3 && PF00096:Zinc finger, C2H2 type
1	3362504	3362797	294	108	0.0244315835296786	0.00377471872473403	0.0206568648049446	514.978290586315	CHH	ENSG00000142611	intron	PRDM16	- && sp|Q9HAZ2|PRD16_HUMAN Histone-lysine N-methyltransferase PRDM16 OS=Homo sapiens OX=9606 GN=PRDM16 PE=1 SV=3 && PF00096:Zinc finger, C2H2 type
1	3411610	3411901	292	118	0.00206037388756069	0.0353901479145591	-0.0333297740269984	-725.342112466455	CHH	ENSG00000142611	exon	PRDM16	- && sp|Q9HAZ2|PRD16_HUMAN Histone-lysine N-methyltransferase PRDM16 OS=Homo sapiens OX=9606 GN=PRDM16 PE=1 SV=3 && PF00096:Zinc finger, C2H2 type
1	3411610	3411901	292	118	0.00206037388756069	0.0353901479145591	-0.0333297740269984	-725.342112466455	CHH	1:3411427:3412860	CGI
1	3540163	3540261	99	11	0.729108584566278	0.58823492550842	0.140873659057859	51.8248913283069	CG	ENSG00000162591	intron	MEGF6	- && sp|O75095|MEGF6_HUMAN Multiple epidermal growth factor-like domains protein 6 OS=Homo sapiens OX=9606 GN=MEGF6 PE=1 SV=4 && PF14670:Coagulation Factor Xa inhibitory site|PF07645:Calcium-binding EGF domain
1	3598660	3598732	73	13	0.26938909520206	0.423938521164403	-0.154549425962343	-50.7114823733048	CG	ENSG00000162591	intron	MEGF6	- && sp|O75095|MEGF6_HUMAN Multiple epidermal growth factor-like domains protein 6 OS=Homo sapiens OX=9606 GN=MEGF6 PE=1 SV=4 && PF14670:Coagulation Factor Xa inhibitory site|PF07645:Calcium-binding EGF domain
1	3734947	3735065	119	44	0.0265631540904238	0.00431768826586536	0.0222454658245585	209.4582188638	CHH	1:3733111:3735111	CGI_shore
1	3734947	3735065	119	44	0.0265631540904238	0.00431768826586536	0.0222454658245585	209.4582188638	CHH	ENSG00000078900	exon	TP73	- && sp|O15350|P73_HUMAN Tumor protein p73 OS=Homo sapiens OX=9606 GN=TP73 PE=1 SV=1 && -
1	3734947	3735065	119	44	0.0265631540904238	0.00431768826586536	0.0222454658245585	209.4582188638	CHH	ENSG00000078900	utr3	TP73	- && sp|O15350|P73_HUMAN Tumor protein p73 OS=Homo sapiens OX=9606 GN=TP73 PE=1 SV=1 && -
1	3734947	3735065	119	44	0.0265631540904238	0.00431768826586536	0.0222454658245585	209.4582188638	CHH	ENSG00000276189	promoter	RF02197	- && - && -
1	3786875	3787191	317	111	0.0042966590983224	0.0425309822115664	-0.038234323113244	-731.519213782674	CHH	1:3784899:3786899	CGI_shore
1	3786875	3787191	317	111	0.0042966590983224	0.0425309822115664	-0.038234323113244	-731.519213782674	CHH	ENSG00000130764	exon	LRRC47	- && sp|Q8N1G4|LRC47_HUMAN Leucine-rich repeat-containing protein 47 OS=Homo sapiens OX=9606 GN=LRRC47 PE=1 SV=1 && -
1	3786875	3787191	317	111	0.0042966590983224	0.0425309822115664	-0.038234323113244	-731.519213782674	CHH	1:3786900:3787344	CGI
1	3791007	3791138	132	27	0.00286962807717182	0.0230130867871978	-0.020143458710026	-106.342983879346	CHG	ENSG00000130764	intron	LRRC47	- && sp|Q8N1G4|LRC47_HUMAN Leucine-rich repeat-containing protein 47 OS=Homo sapiens OX=9606 GN=LRRC47 PE=1 SV=1 && -
1	3856963	3857018	56	17	0.0546432168922328	0.137090432462152	-0.082447215569919	-83.2873042057018	CG	ENSG00000169598	promoter	DFFB	- && sp|O76075|DFFB_HUMAN DNA fragmentation factor subunit beta OS=Homo sapiens OX=9606 GN=DFFB PE=1 SV=1 && -
1	3856963	3857018	56	17	0.0546432168922328	0.137090432462152	-0.082447215569919	-83.2873042057018	CG	1:3856512:3858512	CGI_shore
1	3856963	3857018	56	17	0.0546432168922328	0.137090432462152	-0.082447215569919	-83.2873042057018	CG	1:3856623:3857901	CGI
1	3856963	3857018	56	17	0.0546432168922328	0.137090432462152	-0.082447215569919	-83.2873042057018	CG	ENSG00000116198	exon	CEP104	- && sp|O60308|CE104_HUMAN Centrosomal protein of 104 kDa OS=Homo sapiens OX=9606 GN=CEP104 PE=1 SV=1 && -
1	3856963	3857018	56	17	0.0546432168922328	0.137090432462152	-0.082447215569919	-83.2873042057018	CG	ENSG00000116198	utr5	CEP104	- && sp|O60308|CE104_HUMAN Centrosomal protein of 104 kDa OS=Homo sapiens OX=9606 GN=CEP104 PE=1 SV=1 && -
1	4160343	4160521	179	74	0.00936696854996412	0.0391142551210519	-0.0297472865710878	-375.474990651251	CHH	1:4159326:4161326	CGI_shore
1	4500250	4500340	91	33	0.00512752634301939	0.0278411451269204	-0.022713618783901	-159.490846640321	CHH	Target=AluYb8:1-310;Class=SINE/Alu	repeat
1	4626411	4626521	111	38	0.00330828561319186	0.0267844885421306	-0.0234762029289388	-190.231665963051	CHH	Target=MER63A:3-169;Class=DNA/hAT-Blackjack	repeat
1	4654400	4654515	116	27	0.216765133557549	0.104741522914252	0.112023610643297	111.38294397414	CG	1:4653929:4656495	CGI
1	4654400	4654515	116	27	0.216765133557549	0.104741522914252	0.112023610643297	111.38294397414	CG	ENSG00000196581	promoter	AJAP1	- && sp|Q9UKB5|AJAP1_HUMAN Adherens junction-associated protein 1 OS=Homo sapiens OX=9606 GN=AJAP1 PE=1 SV=1 && PF15298:AJAP1/PANP C-terminus
1	4665781	4666033	253	107	0.00434914379861426	0.0361312757457738	-0.0317821319471595	-661.139188737562	CHH	1:4664515:4666515	CGI_shore
1	4665781	4666033	253	107	0.00434914379861426	0.0361312757457738	-0.0317821319471595	-661.139188737562	CHH	Target=L2c:3168-3382;Class=LINE/L2	repeat
1	4665781	4666033	253	107	0.00434914379861426	0.0361312757457738	-0.0317821319471595	-661.139188737562	CHH	ENSG00000196581	intron	AJAP1	- && sp|Q9UKB5|AJAP1_HUMAN Adherens junction-associated protein 1 OS=Homo sapiens OX=9606 GN=AJAP1 PE=1 SV=1 && PF15298:AJAP1/PANP C-terminus
1	4726547	4726791	245	89	0.0241123290944514	0.00377817854558608	0.0203341505488654	421.081284190475	CHH	Target=MER5A:64-160;Class=DNA/hAT-Charlie	repeat
1	4726547	4726791	245	89	0.0241123290944514	0.00377817854558608	0.0203341505488654	421.081284190475	CHH	Target=MER5A:44-162;Class=DNA/hAT-Charlie	repeat
1	4726547	4726791	245	89	0.0241123290944514	0.00377817854558608	0.0203341505488654	421.081284190475	CHH	ENSG00000196581	intron	AJAP1	- && sp|Q9UKB5|AJAP1_HUMAN Adherens junction-associated protein 1 OS=Homo sapiens OX=9606 GN=AJAP1 PE=1 SV=1 && PF15298:AJAP1/PANP C-terminus
1	4864506	4864651	146	44	0.00389787445031775	0.0241199050304105	-0.0202220305800928	-212.811441461471	CHH	Target=L1PA4:4-2848;Class=LINE/L1	repeat
1	5048633	5048861	229	82	0.00214396423250121	0.0282704813608951	-0.0261265171283939	-498.372712980001	CHH	Target=HERVH-int:3491-7713;Class=LTR/ERV1	repeat
1	5312273	5312418	146	54	0.00456816182001604	0.0254480037782033	-0.0208798419581872	-283.593757323211	CHH	Target=L2a:2922-3143;Class=LINE/L2	repeat
1	5312273	5312418	146	54	0.00456816182001604	0.0254480037782033	-0.0208798419581872	-283.593757323211	CHH	Target=L2c:2987-3142;Class=LINE/L2	repeat
1	5667701	5667820	120	13	0.75034822046738	0.542065573734216	0.208282646733164	69.9093553220711	CG	ENSG00000236948	intron	AL365255.1	- && - && -
1	5704221	5704452	232	83	0.00466427285198927	0.0307253850313264	-0.0260611121793371	-458.216173528218	CHH	Target=AluY:1-311;Class=SINE/Alu	repeat
1	5951139	5951233	95	13	0.93921329906765	0.861859624276852	0.0773536747907977	62.1823555455771	CG	ENSG00000131697	intron	NPHP4	- && sp|O75161|NPHP4_HUMAN Nephrocystin-4 OS=Homo sapiens OX=9606 GN=NPHP4 PE=1 SV=2 && -
1	6100197	6100401	205	91	0.00542664995175545	0.0354349567615423	-0.0300083068097868	-496.898460102639	CHH	ENSG00000069424	exon	KCNAB2	- && sp|Q13303|KCAB2_HUMAN Voltage-gated potassium channel subunit beta-2 OS=Homo sapiens OX=9606 GN=KCNAB2 PE=1 SV=2 && -
1	6100197	6100401	205	91	0.00542664995175545	0.0354349567615423	-0.0300083068097868	-496.898460102639	CHH	ENSG00000069424	utr3	KCNAB2	- && sp|Q13303|KCAB2_HUMAN Voltage-gated potassium channel subunit beta-2 OS=Homo sapiens OX=9606 GN=KCNAB2 PE=1 SV=2 && -
1	6314035	6314189	155	49	0.00224828684644405	0.0234306640825006	-0.0211823772360566	-265.640830886424	CHH	Target=HAL1:1680-1855;Class=LINE/L1	repeat
1	6314035	6314189	155	49	0.00224828684644405	0.0234306640825006	-0.0211823772360566	-265.640830886424	CHH	ENSG00000097021	intron	ACOT7	- && sp|O00154|BACH_HUMAN Cytosolic acyl coenzyme A thioester hydrolase OS=Homo sapiens OX=9606 GN=ACOT7 PE=1 SV=3 && -
1	6486037	6486233	197	91	0.00477812874595566	0.0854740046981591	-0.0806958759522034	-690.386137531001	CHH	ENSG00000171680	promoter	PLEKHG5	- && sp|O94827|PKHG5_HUMAN Pleckstrin homology domain-containing family G member 5 OS=Homo sapiens OX=9606 GN=PLEKHG5 PE=1 SV=4 && -
1	6486037	6486233	197	91	0.00477812874595566	0.0854740046981591	-0.0806958759522034	-690.386137531001	CHH	1:6485859:6487859	CGI_shore
1	6486037	6486233	197	91	0.00477812874595566	0.0854740046981591	-0.0806958759522034	-690.386137531001	CHH	ENSG00000171680	intron	PLEKHG5	- && sp|O94827|PKHG5_HUMAN Pleckstrin homology domain-containing family G member 5 OS=Homo sapiens OX=9606 GN=PLEKHG5 PE=1 SV=4 && -
1	6486139	6486195	57	9	0.00992606162296616	0.066321992938382	-0.0563959313154158	-37.8388008880594	CHG	ENSG00000171680	promoter	PLEKHG5	- && sp|O94827|PKHG5_HUMAN Pleckstrin homology domain-containing family G member 5 OS=Homo sapiens OX=9606 GN=PLEKHG5 PE=1 SV=4 && -
1	6486139	6486195	57	9	0.00992606162296616	0.066321992938382	-0.0563959313154158	-37.8388008880594	CHG	1:6485859:6487859	CGI_shore
1	6486139	6486195	57	9	0.00992606162296616	0.066321992938382	-0.0563959313154158	-37.8388008880594	CHG	ENSG00000171680	intron	PLEKHG5	- && sp|O94827|PKHG5_HUMAN Pleckstrin homology domain-containing family G member 5 OS=Homo sapiens OX=9606 GN=PLEKHG5 PE=1 SV=4 && -
1	6622180	6622286	107	40	0.0254951398674439	0.00464698418499587	0.020848155682448	205.137697997582	CHH	ENSG00000116273	exon	PHF13	- && sp|Q86YI8|PHF13_HUMAN PHD finger protein 13 OS=Homo sapiens OX=9606 GN=PHF13 PE=1 SV=2 && PF00628:PHD-finger
1	6622180	6622286	107	40	0.0254951398674439	0.00464698418499587	0.020848155682448	205.137697997582	CHH	ENSG00000116273	utr3	PHF13	- && sp|Q86YI8|PHF13_HUMAN PHD finger protein 13 OS=Homo sapiens OX=9606 GN=PHF13 PE=1 SV=2 && PF00628:PHD-finger
1	6622180	6622286	107	40	0.0254951398674439	0.00464698418499587	0.020848155682448	205.137697997582	CHH	ENSG00000116273	intron	PHF13	- && sp|Q86YI8|PHF13_HUMAN PHD finger protein 13 OS=Homo sapiens OX=9606 GN=PHF13 PE=1 SV=2 && PF00628:PHD-finger
1	6769989	6770153	165	57	0.0129062288687996	0.0464432971739974	-0.0335370683051978	-299.988862167034	CHH	Target=AluY:1-311;Class=SINE/Alu	repeat
1	6769989	6770153	165	57	0.0129062288687996	0.0464432971739974	-0.0335370683051978	-299.988862167034	CHH	ENSG00000284744	exon	AL591163.1	- && sp|Q6UX73|CP089_HUMAN UPF0764 protein C16orf89 OS=Homo sapiens OX=9606 GN=C16orf89 PE=1 SV=2 && -
1	6769989	6770153	165	57	0.0129062288687996	0.0464432971739974	-0.0335370683051978	-299.988862167034	CHH	ENSG00000284744	TES	AL591163.1	- && sp|Q6UX73|CP089_HUMAN UPF0764 protein C16orf89 OS=Homo sapiens OX=9606 GN=C16orf89 PE=1 SV=2 && -
1	6769989	6770153	165	57	0.0129062288687996	0.0464432971739974	-0.0335370683051978	-299.988862167034	CHH	Target=AluSx:135-307;Class=SINE/Alu	repeat
1	6770019	6770077	59	11	0.0067769384292431	0.0339369980666509	-0.0271600596374078	-42.3411540019757	CHG	Target=AluY:1-311;Class=SINE/Alu	repeat
1	6770019	6770077	59	11	0.0067769384292431	0.0339369980666509	-0.0271600596374078	-42.3411540019757	CHG	ENSG00000284744	exon	AL591163.1	- && sp|Q6UX73|CP089_HUMAN UPF0764 protein C16orf89 OS=Homo sapiens OX=9606 GN=C16orf89 PE=1 SV=2 && -
1	6770019	6770077	59	11	0.0067769384292431	0.0339369980666509	-0.0271600596374078	-42.3411540019757	CHG	ENSG00000284744	TES	AL591163.1	- && sp|Q6UX73|CP089_HUMAN UPF0764 protein C16orf89 OS=Homo sapiens OX=9606 GN=C16orf89 PE=1 SV=2 && -
1	6937042	6937200	159	64	0.156995077938443	0.00703223692917388	0.149962841009269	551.4890103389	CHH	ENSG00000171735	intron	CAMTA1	- && sp|Q9Y6Y1|CMTA1_HUMAN Calmodulin-binding transcription activator 1 OS=Homo sapiens OX=9606 GN=CAMTA1 PE=1 SV=4 && PF01833:IPT/TIG domain|PF03859:CG-1 domain
1	6940976	6941083	108	48	0.0228149292455302	0.000991702897075793	0.0218232263484544	230.502172905932	CHH	Target=MIR3:1-94;Class=SINE/MIR	repeat
1	6940976	6941083	108	48	0.0228149292455302	0.000991702897075793	0.0218232263484544	230.502172905932	CHH	ENSG00000171735	intron	CAMTA1	- && sp|Q9Y6Y1|CMTA1_HUMAN Calmodulin-binding transcription activator 1 OS=Homo sapiens OX=9606 GN=CAMTA1 PE=1 SV=4 && PF01833:IPT/TIG domain|PF03859:CG-1 domain
1	7025451	7025594	144	61	0.00480665265183914	0.0292433536354597	-0.0244367009836205	-340.440465795634	CHH	Target=L2a:3069-3419;Class=LINE/L2	repeat
1	7025451	7025594	144	61	0.00480665265183914	0.0292433536354597	-0.0244367009836205	-340.440465795634	CHH	ENSG00000171735	intron	CAMTA1	- && sp|Q9Y6Y1|CMTA1_HUMAN Calmodulin-binding transcription activator 1 OS=Homo sapiens OX=9606 GN=CAMTA1 PE=1 SV=4 && PF01833:IPT/TIG domain|PF03859:CG-1 domain
1	7152262	7152431	170	74	0.00344128660341505	0.0250316787556969	-0.0215903921522818	-411.939079182326	CHH	ENSG00000171735	intron	CAMTA1	- && sp|Q9Y6Y1|CMTA1_HUMAN Calmodulin-binding transcription activator 1 OS=Homo sapiens OX=9606 GN=CAMTA1 PE=1 SV=4 && PF01833:IPT/TIG domain|PF03859:CG-1 domain
1	7161233	7161438	206	77	0.0101107482706701	0.0353257843575456	-0.0252150360868755	-362.977625285095	CHH	Target=L2b:2599-3161;Class=LINE/L2	repeat
1	7161233	7161438	206	77	0.0101107482706701	0.0353257843575456	-0.0252150360868755	-362.977625285095	CHH	Target=THE1B:1-364;Class=LTR/ERVL-MaLR	repeat
1	7161233	7161438	206	77	0.0101107482706701	0.0353257843575456	-0.0252150360868755	-362.977625285095	CHH	ENSG00000171735	intron	CAMTA1	- && sp|Q9Y6Y1|CMTA1_HUMAN Calmodulin-binding transcription activator 1 OS=Homo sapiens OX=9606 GN=CAMTA1 PE=1 SV=4 && PF01833:IPT/TIG domain|PF03859:CG-1 domain
1	7462705	7462818	114	47	0.0282339243405557	0.00497942339869092	0.0232545009418648	230.899133582139	CHH	Target=MER58B:43-338;Class=DNA/hAT-Charlie	repeat
1	7462705	7462818	114	47	0.0282339243405557	0.00497942339869092	0.0232545009418648	230.899133582139	CHH	ENSG00000171735	intron	CAMTA1	- && sp|Q9Y6Y1|CMTA1_HUMAN Calmodulin-binding transcription activator 1 OS=Homo sapiens OX=9606 GN=CAMTA1 PE=1 SV=4 && PF01833:IPT/TIG domain|PF03859:CG-1 domain
1	7525175	7525408	234	102	0.0348407223885368	0.00495462058577498	0.0298861018027618	601.803320314039	CHH	ENSG00000171735	intron	CAMTA1	- && sp|Q9Y6Y1|CMTA1_HUMAN Calmodulin-binding transcription activator 1 OS=Homo sapiens OX=9606 GN=CAMTA1 PE=1 SV=4 && PF01833:IPT/TIG domain|PF03859:CG-1 domain
1	7607119	7607587	469	222	0.00421650588526285	0.116031053583797	-0.111814547698534	-1870.68128442661	CHH	ENSG00000171735	intron	CAMTA1	- && sp|Q9Y6Y1|CMTA1_HUMAN Calmodulin-binding transcription activator 1 OS=Homo sapiens OX=9606 GN=CAMTA1 PE=1 SV=4 && PF01833:IPT/TIG domain|PF03859:CG-1 domain
1	7680233	7680431	199	41	0.409429215756386	0.0765053676246817	0.332923848131704	340.113599492948	CG	1:7680083:7681057	CGI
1	7680233	7680431	199	41	0.409429215756386	0.0765053676246817	0.332923848131704	340.113599492948	CG	ENSG00000171735	intron	CAMTA1	- && sp|Q9Y6Y1|CMTA1_HUMAN Calmodulin-binding transcription activator 1 OS=Homo sapiens OX=9606 GN=CAMTA1 PE=1 SV=4 && PF01833:IPT/TIG domain|PF03859:CG-1 domain
1	8243126	8243315	190	79	0.0891229737673647	0.0304841665066359	0.0586388072607288	412.244221316181	CHH	Target=AluSc:127-291;Class=SINE/Alu	repeat
1	8249241	8249440	200	77	0.00375344961857639	0.026101689957611	-0.0223482403390346	-409.839771161105	CHH	Target=AluJo:39-296;Class=SINE/Alu	repeat
1	8249241	8249440	200	77	0.00375344961857639	0.026101689957611	-0.0223482403390346	-409.839771161105	CHH	Target=AluSx1:1-311;Class=SINE/Alu	repeat
1	9011116	9011448	333	118	0.034089279065782	0.00556650644115503	0.028522772624627	670.22001476202	CHH	Target=AluJo:1-133;Class=SINE/Alu	repeat
1	9011116	9011448	333	118	0.034089279065782	0.00556650644115503	0.028522772624627	670.22001476202	CHH	ENSG00000197241	intron	SLC2A7	- && sp|Q6PXP3|GTR7_HUMAN Solute carrier family 2, facilitated glucose transporter member 7 OS=Homo sapiens OX=9606 GN=SLC2A7 PE=1 SV=2 && PF00083:Sugar (and other) transporter
1	9011116	9011448	333	118	0.034089279065782	0.00556650644115503	0.028522772624627	670.22001476202	CHH	Target=MER74A:6-558;Class=LTR/ERVL	repeat
1	9182503	9182690	188	57	0.167213774746648	0.0729168520100282	0.0942969227366193	273.228249516715	CG	1:9182108:9183768	CGI
1	9182503	9182690	188	57	0.167213774746648	0.0729168520100282	0.0942969227366193	273.228249516715	CG	ENSG00000228526	intron	MIR34AHG	- && - && -
1	9182503	9182690	188	57	0.167213774746648	0.0729168520100282	0.0942969227366193	273.228249516715	CG	ENSG00000234546	intron	LINC01759	- && - && -
1	9182503	9182690	188	57	0.167213774746648	0.0729168520100282	0.0942969227366193	273.228249516715	CG	ENSG00000228526	promoter	MIR34AHG	- && - && -
1	9328779	9328894	116	51	0.0275009858944187	0.0040697498967169	0.0234312359977018	272.943361206183	CHH	Target=MER20:1-217;Class=DNA/hAT-Charlie	repeat
1	9328779	9328894	116	51	0.0275009858944187	0.0040697498967169	0.0234312359977018	272.943361206183	CHH	ENSG00000171621	intron	SPSB1	- && sp|Q96BD6|SPSB1_HUMAN SPRY domain-containing SOCS box protein 1 OS=Homo sapiens OX=9606 GN=SPSB1 PE=1 SV=1 && -
1	9397294	9397505	212	79	0.00889861583627338	0.0318719636210128	-0.0229733477847394	-378.951876317437	CHH	Target=AluJb:1-311;Class=SINE/Alu	repeat
1	9588668	9588771	104	37	0.141741541192342	0.0620247929847307	0.0797167482076113	210.951563936957	CG	ENSG00000188807	promoter	TMEM201	- && sp|Q5SNT2|TM201_HUMAN Transmembrane protein 201 OS=Homo sapiens OX=9606 GN=TMEM201 PE=1 SV=1 && -
1	9588668	9588771	104	37	0.141741541192342	0.0620247929847307	0.0797167482076113	210.951563936957	CG	1:9588528:9589459	CGI
1	9624191	9624301	111	37	0.0316695098946451	0.00466969894253019	0.0269998109521149	220.169040998007	CHH	Target=AluSx:1-309;Class=SINE/Alu	repeat
1	9689885	9690169	285	49	0.440065496209341	0.615289865354632	-0.175224369145291	-268.812984639129	CG	1:9688136:9690136	CGI_shore
1	9689885	9690169	285	49	0.440065496209341	0.615289865354632	-0.175224369145291	-268.812984639129	CG	ENSG00000171608	intron	PIK3CD	- && sp|O00329|PK3CD_HUMAN Phosphatidylinositol 4,5-bisphosphate 3-kinase catalytic subunit delta isoform OS=Homo sapiens OX=9606 GN=PIK3CD PE=1 SV=2 && PF02192:PI3-kinase family, p85-binding domain|PF00794:PI3-kinase family, ras-binding domain|PF00792:Phosphoinositide 3-kinase C2|PF00454:Phosphatidylinositol 3- and 4-kinase|PF00613:Phosphoinositide 3-kinase family, accessory domain (PIK domain)
1	9689885	9690169	285	49	0.440065496209341	0.615289865354632	-0.175224369145291	-268.812984639129	CG	1:9689237:9690170	CGI
1	9720634	9720703	70	7	0.814930179083655	0.911752096409505	-0.0968219173258502	-27.2875713288549	CG	ENSG00000171608	exon	PIK3CD	- && sp|O00329|PK3CD_HUMAN Phosphatidylinositol 4,5-bisphosphate 3-kinase catalytic subunit delta isoform OS=Homo sapiens OX=9606 GN=PIK3CD PE=1 SV=2 && PF02192:PI3-kinase family, p85-binding domain|PF00794:PI3-kinase family, ras-binding domain|PF00792:Phosphoinositide 3-kinase C2|PF00454:Phosphatidylinositol 3- and 4-kinase|PF00613:Phosphoinositide 3-kinase family, accessory domain (PIK domain)
1	9720634	9720703	70	7	0.814930179083655	0.911752096409505	-0.0968219173258502	-27.2875713288549	CG	ENSG00000171608	intron	PIK3CD	- && sp|O00329|PK3CD_HUMAN Phosphatidylinositol 4,5-bisphosphate 3-kinase catalytic subunit delta isoform OS=Homo sapiens OX=9606 GN=PIK3CD PE=1 SV=2 && PF02192:PI3-kinase family, p85-binding domain|PF00794:PI3-kinase family, ras-binding domain|PF00792:Phosphoinositide 3-kinase C2|PF00454:Phosphatidylinositol 3- and 4-kinase|PF00613:Phosphoinositide 3-kinase family, accessory domain (PIK domain)
1	10033042	10033242	201	77	0.00421139278254317	0.0382395135551352	-0.034028120772592	-436.420051213148	CHH	ENSG00000130939	promoter	UBE4B	- && sp|O95155|UBE4B_HUMAN Ubiquitin conjugation factor E4 B OS=Homo sapiens OX=9606 GN=UBE4B PE=1 SV=1 && PF10408:Ubiquitin elongating factor core|PF04564:U-box domain
1	10033042	10033242	201	77	0.00421139278254317	0.0382395135551352	-0.034028120772592	-436.420051213148	CHH	1:10032474:10033346	CGI
1	10033042	10033242	201	77	0.00421139278254317	0.0382395135551352	-0.034028120772592	-436.420051213148	CHH	ENSG00000130939	utr5	UBE4B	- && sp|O95155|UBE4B_HUMAN Ubiquitin conjugation factor E4 B OS=Homo sapiens OX=9606 GN=UBE4B PE=1 SV=1 && PF10408:Ubiquitin elongating factor core|PF04564:U-box domain
1	10033042	10033242	201	77	0.00421139278254317	0.0382395135551352	-0.034028120772592	-436.420051213148	CHH	ENSG00000130939	exon	UBE4B	- && sp|O95155|UBE4B_HUMAN Ubiquitin conjugation factor E4 B OS=Homo sapiens OX=9606 GN=UBE4B PE=1 SV=1 && PF10408:Ubiquitin elongating factor core|PF04564:U-box domain
1	10446423	10446561	139	39	0.00448160444340078	0.0322855070717477	-0.0278039026283469	-200.524744076543	CHH	ENSG00000251503	intron	CENPS-CORT	- && sp|Q8N2Z9|CENPS_HUMAN Centromere protein S OS=Homo sapiens OX=9606 GN=CENPS PE=1 SV=1 && PF15630:CENP-S protein|PF03002:Somatostatin/Cortistatin family
1	10446423	10446561	139	39	0.00448160444340078	0.0322855070717477	-0.0278039026283469	-200.524744076543	CHH	Target=AluJb:1-297;Class=SINE/Alu	repeat
1	10446423	10446561	139	39	0.00448160444340078	0.0322855070717477	-0.0278039026283469	-200.524744076543	CHH	Target=AluJo:136-305;Class=SINE/Alu	repeat
1	10638467	10638662	196	43	0.353478728382859	0.190591703270312	0.162887025112547	251.695069717074	CG	ENSG00000130940	utr3	CASZ1	- && sp|Q86V15|CASZ1_HUMAN Zinc finger protein castor homolog 1 OS=Homo sapiens OX=9606 GN=CASZ1 PE=1 SV=4 && -
1	10638467	10638662	196	43	0.353478728382859	0.190591703270312	0.162887025112547	251.695069717074	CG	ENSG00000130940	exon	CASZ1	- && sp|Q86V15|CASZ1_HUMAN Zinc finger protein castor homolog 1 OS=Homo sapiens OX=9606 GN=CASZ1 PE=1 SV=4 && -
1	10638467	10638662	196	43	0.353478728382859	0.190591703270312	0.162887025112547	251.695069717074	CG	ENSG00000272078	promoter	AL139423.1	- && sp|Q86V15|CASZ1_HUMAN Zinc finger protein castor homolog 1 OS=Homo sapiens OX=9606 GN=CASZ1 PE=1 SV=4 && -
1	10638467	10638662	196	43	0.353478728382859	0.190591703270312	0.162887025112547	251.695069717074	CG	ENSG00000130940	intron	CASZ1	- && sp|Q86V15|CASZ1_HUMAN Zinc finger protein castor homolog 1 OS=Homo sapiens OX=9606 GN=CASZ1 PE=1 SV=4 && -
1	10638467	10638662	196	43	0.353478728382859	0.190591703270312	0.162887025112547	251.695069717074	CG	1:10638242:10640041	CGI
1	10658224	10658398	175	71	0.029066372811882	0.00314050367947244	0.0259258691324095	398.159386854713	CHH	ENSG00000130940	intron	CASZ1	- && sp|Q86V15|CASZ1_HUMAN Zinc finger protein castor homolog 1 OS=Homo sapiens OX=9606 GN=CASZ1 PE=1 SV=4 && -
1	10658224	10658398	175	71	0.029066372811882	0.00314050367947244	0.0259258691324095	398.159386854713	CHH	1:10657809:10659809	CGI_shore
1	10658224	10658398	175	71	0.029066372811882	0.00314050367947244	0.0259258691324095	398.159386854713	CHH	ENSG00000130940	exon	CASZ1	- && sp|Q86V15|CASZ1_HUMAN Zinc finger protein castor homolog 1 OS=Homo sapiens OX=9606 GN=CASZ1 PE=1 SV=4 && -
1	10888729	10888826	98	19	0.331161658191385	0.141516003596528	0.189645654594857	102.715100150966	CG	1:10888467:10889237	CGI
1	10987933	10988106	174	67	0.00491848966787302	0.0311984941099683	-0.0262800044420953	-337.429155275368	CHH	Target=AluJb:138-307;Class=SINE/Alu	repeat
1	11501427	11501588	162	34	0.425339597648589	0.537205688520197	-0.111866090871608	-158.376821852315	CG	ENSG00000204624	exon	DISP3	- && sp|Q9P2K9|DISP3_HUMAN Protein dispatched homolog 3 OS=Homo sapiens OX=9606 GN=DISP3 PE=2 SV=2 && PF02460:Patched family
1	11501427	11501588	162	34	0.425339597648589	0.537205688520197	-0.111866090871608	-158.376821852315	CG	1:11501309:11502099	CGI
1	11531451	11531635	185	78	0.0241799625441263	0.0016473096591339	0.0225326528849924	452.192396764619	CHH	1:11529988:11531988	CGI_shore
1	11531451	11531635	185	78	0.0241799625441263	0.0016473096591339	0.0225326528849924	452.192396764619	CHH	ENSG00000204624	intron	DISP3	- && sp|Q9P2K9|DISP3_HUMAN Protein dispatched homolog 3 OS=Homo sapiens OX=9606 GN=DISP3 PE=2 SV=2 && PF02460:Patched family
1	11531451	11531635	185	78	0.0241799625441263	0.0016473096591339	0.0225326528849924	452.192396764619	CHH	ENSG00000204624	exon	DISP3	- && sp|Q9P2K9|DISP3_HUMAN Protein dispatched homolog 3 OS=Homo sapiens OX=9606 GN=DISP3 PE=2 SV=2 && PF02460:Patched family
1	11691551	11691819	269	52	0.307623617301129	0.115047669643343	0.192575947657786	259.813107455618	CG	ENSG00000162490	promoter	DRAXIN	- && sp|Q8NBI3|DRAXI_HUMAN Draxin OS=Homo sapiens OX=9606 GN=DRAXIN PE=1 SV=2 && PF15550:Draxin
1	11691551	11691819	269	52	0.307623617301129	0.115047669643343	0.192575947657786	259.813107455618	CG	1:11690644:11692594	CGI
1	11691551	11691819	269	52	0.307623617301129	0.115047669643343	0.192575947657786	259.813107455618	CG	ENSG00000116670	exon	MAD2L2	- && sp|Q9UI95|MD2L2_HUMAN Mitotic spindle assembly checkpoint protein MAD2B OS=Homo sapiens OX=9606 GN=MAD2L2 PE=1 SV=2 && PF02301:HORMA domain
1	11691551	11691819	269	52	0.307623617301129	0.115047669643343	0.192575947657786	259.813107455618	CG	ENSG00000116670	utr5	MAD2L2	- && sp|Q9UI95|MD2L2_HUMAN Mitotic spindle assembly checkpoint protein MAD2B OS=Homo sapiens OX=9606 GN=MAD2L2 PE=1 SV=2 && PF02301:HORMA domain
1	11691551	11691819	269	52	0.307623617301129	0.115047669643343	0.192575947657786	259.813107455618	CG	ENSG00000116670	promoter	MAD2L2	- && sp|Q9UI95|MD2L2_HUMAN Mitotic spindle assembly checkpoint protein MAD2B OS=Homo sapiens OX=9606 GN=MAD2L2 PE=1 SV=2 && PF02301:HORMA domain
1	11691551	11691819	269	52	0.307623617301129	0.115047669643343	0.192575947657786	259.813107455618	CG	ENSG00000116670	TSS	MAD2L2	- && sp|Q9UI95|MD2L2_HUMAN Mitotic spindle assembly checkpoint protein MAD2B OS=Homo sapiens OX=9606 GN=MAD2L2 PE=1 SV=2 && PF02301:HORMA domain
1	11691551	11691819	269	52	0.307623617301129	0.115047669643343	0.192575947657786	259.813107455618	CG	ENSG00000162490	TSS	DRAXIN	- && sp|Q8NBI3|DRAXI_HUMAN Draxin OS=Homo sapiens OX=9606 GN=DRAXIN PE=1 SV=2 && PF15550:Draxin
1	11691551	11691819	269	52	0.307623617301129	0.115047669643343	0.192575947657786	259.813107455618	CG	ENSG00000162490	exon	DRAXIN	- && sp|Q8NBI3|DRAXI_HUMAN Draxin OS=Homo sapiens OX=9606 GN=DRAXIN PE=1 SV=2 && PF15550:Draxin
1	11691551	11691819	269	52	0.307623617301129	0.115047669643343	0.192575947657786	259.813107455618	CG	ENSG00000162490	utr5	DRAXIN	- && sp|Q8NBI3|DRAXI_HUMAN Draxin OS=Homo sapiens OX=9606 GN=DRAXIN PE=1 SV=2 && PF15550:Draxin
1	12226376	12226498	123	38	0.0249995564054473	0.00432757268785801	0.0206719837175893	178.470408244405	CHH	Target=L1MA7:6022-6151;Class=LINE/L1	repeat
1	12226376	12226498	123	38	0.0249995564054473	0.00432757268785801	0.0206719837175893	178.470408244405	CHH	Target=AluYk4:1-296;Class=SINE/Alu	repeat
1	12658026	12658300	275	105	0.163878516593553	0.00357736887825555	0.160301147715298	975.517902172491	CHH	ENSG00000204518	intron	AADACL4	- && sp|Q5VUY2|ADCL4_HUMAN Arylacetamide deacetylase-like 4 OS=Homo sapiens OX=9606 GN=AADACL4 PE=3 SV=1 && PF07859:alpha/beta hydrolase fold
1	12658026	12658300	275	105	0.163878516593553	0.00357736887825555	0.160301147715298	975.517902172491	CHH	Target=AluSz6:1-300;Class=SINE/Alu	repeat
1	12817169	12817312	144	53	0.0248131792660049	0.00323323866923631	0.0215799405967686	257.995140963976	CHH	Target=L1PA4:8-2840;Class=LINE/L1	repeat
1	12942951	12943199	249	85	0.0472568194030632	0.00198894732842774	0.0452678720746355	525.94947759632	CHH	ENSG00000232423	intron	PRAMEF6	- && sp|Q5VXH4|PRAM6_HUMAN PRAME family member 6 OS=Homo sapiens OX=9606 GN=PRAMEF6 PE=2 SV=1 && -
1	12942951	12943199	249	85	0.0472568194030632	0.00198894732842774	0.0452678720746355	525.94947759632	CHH	Target=AluJr:1-280;Class=SINE/Alu	repeat
1	13037750	13037906	157	43	0.368332280292298	0.00245079932760128	0.365881480964697	511.426690853504	CHH	Target=MER41G:264-574;Class=LTR/ERV1	repeat
1	13317953	13318146	194	76	0.0231626068591939	0.00107260054609153	0.0220900063131024	381.0460720272	CHH	ENSG00000204501	intron	PRAMEF15	- && sp|Q5VWM5|PRAM9_HUMAN PRAME family member 9/15 OS=Homo sapiens OX=9606 GN=PRAMEF9 PE=2 SV=1 && -
1	13638527	13638707	181	71	0.0272281087668182	0.00340765448243012	0.0238204542843881	415.302125088542	CHH	Target=L2a:2827-3393;Class=LINE/L2	repeat
1	13996279	13996580	302	125	0.0249437692555197	0.00334891419797564	0.0215948550575441	590.783616212585	CHH	Target=L1PA8A:3-3146;Class=LINE/L1	repeat
1	13996279	13996580	302	125	0.0249437692555197	0.00334891419797564	0.0215948550575441	590.783616212585	CHH	ENSG00000189337	intron	KAZN	- && sp|Q674X7|KAZRN_HUMAN Kazrin OS=Homo sapiens OX=9606 GN=KAZN PE=1 SV=2 && PF07647:SAM domain (Sterile alpha motif)|PF00536:SAM domain (Sterile alpha motif)
1	15031399	15031560	162	61	0.00263066859461959	0.0256374153377904	-0.0230067467431708	-306.260714647461	CHH	ENSG00000189337	intron	KAZN	- && sp|Q674X7|KAZRN_HUMAN Kazrin OS=Homo sapiens OX=9606 GN=KAZN PE=1 SV=2 && PF07647:SAM domain (Sterile alpha motif)|PF00536:SAM domain (Sterile alpha motif)
1	15048544	15048715	172	54	0.00379662719960818	0.0239620227346637	-0.0201653955350555	-241.567729052036	CHH	ENSG00000189337	intron	KAZN	- && sp|Q674X7|KAZRN_HUMAN Kazrin OS=Homo sapiens OX=9606 GN=KAZN PE=1 SV=2 && PF07647:SAM domain (Sterile alpha motif)|PF00536:SAM domain (Sterile alpha motif)
1	15048544	15048715	172	54	0.00379662719960818	0.0239620227346637	-0.0201653955350555	-241.567729052036	CHH	1:15046566:15048566	CGI_shore
1	15048544	15048715	172	54	0.00379662719960818	0.0239620227346637	-0.0201653955350555	-241.567729052036	CHH	1:15048567:15048917	CGI
1	15357610	15357662	53	5	0.954821560222931	0.909941825810029	0.0448797344129021	17.4360798734373	CG	ENSG00000142621	intron	FHAD1	- && sp|B1AJZ9|FHAD1_HUMAN Forkhead-associated domain-containing protein 1 OS=Homo sapiens OX=9606 GN=FHAD1 PE=2 SV=2 && PF00498:FHA domain
1	15357610	15357662	53	5	0.954821560222931	0.909941825810029	0.0448797344129021	17.4360798734373	CG	ENSG00000142621	promoter	FHAD1	- && sp|B1AJZ9|FHAD1_HUMAN Forkhead-associated domain-containing protein 1 OS=Homo sapiens OX=9606 GN=FHAD1 PE=2 SV=2 && PF00498:FHA domain
1	15357610	15357662	53	5	0.954821560222931	0.909941825810029	0.0448797344129021	17.4360798734373	CG	Target=AluSc:1-301;Class=SINE/Alu	repeat
1	15409740	15409815	76	35	0.206381462010332	0.103379679415406	0.103001782594925	148.706198392251	CG	ENSG00000142634	promoter	EFHD2	- && sp|Q96C19|EFHD2_HUMAN EF-hand domain-containing protein D2 OS=Homo sapiens OX=9606 GN=EFHD2 PE=1 SV=1 && -
1	15409740	15409815	76	35	0.206381462010332	0.103379679415406	0.103001782594925	148.706198392251	CG	ENSG00000228140	promoter	AL031283.1	- && sp|Q6UX73|CP089_HUMAN UPF0764 protein C16orf89 OS=Homo sapiens OX=9606 GN=C16orf89 PE=1 SV=2 && -
1	15409740	15409815	76	35	0.206381462010332	0.103379679415406	0.103001782594925	148.706198392251	CG	1:15409554:15410732	CGI
1	15479689	15479872	184	68	0.0056164494264951	0.0309624665001476	-0.0253460170736525	-384.943582728022	CHH	ENSG00000215704	intron	CELA2B	- && sp|P08218|CEL2B_HUMAN Chymotrypsin-like elastase family member 2B OS=Homo sapiens OX=9606 GN=CELA2B PE=1 SV=2 && PF00089:Trypsin
1	15479689	15479872	184	68	0.0056164494264951	0.0309624665001476	-0.0253460170736525	-384.943582728022	CHH	Target=L2a:2616-3175;Class=LINE/L2	repeat
1	16150429	16150762	334	141	0.0033790459769211	0.0321677505325364	-0.0287887045556152	-811.772842816695	CHH	1:16148830:16150830	CGI_shore
1	16150429	16150762	334	141	0.0033790459769211	0.0321677505325364	-0.0287887045556152	-811.772842816695	CHH	ENSG00000142627	intron	EPHA2	- && sp|P29317|EPHA2_HUMAN Ephrin type-A receptor 2 OS=Homo sapiens OX=9606 GN=EPHA2 PE=1 SV=2 && -
1	16150429	16150762	334	141	0.0033790459769211	0.0321677505325364	-0.0287887045556152	-811.772842816695	CHH	Target=OldhAT1:2711-2813;Class=DNA/hAT-Ac	repeat
1	16150429	16150762	334	141	0.0033790459769211	0.0321677505325364	-0.0287887045556152	-811.772842816695	CHH	Target=MIRc:30-150;Class=SINE/MIR	repeat
1	16194637	16194836	200	77	0.0039350188658815	0.0562108312094553	-0.0522758123435738	-497.503764753555	CHH	Target=AluJb:13-311;Class=SINE/Alu	repeat
1	16219257	16219525	269	110	0.00459378345063213	0.0261836068468885	-0.0215898233962564	-556.935687209984	CHH	ENSG00000237276	promoter	ANO7L1	- && sp|Q6IFT6|ANO7_RAT Anoctamin-7 OS=Rattus norvegicus OX=10116 GN=Ano7 PE=2 SV=1 && PF16178:Dimerisation domain of Ca+-activated chloride-channel, anoctamin
1	16219257	16219525	269	110	0.00459378345063213	0.0261836068468885	-0.0215898233962564	-556.935687209984	CHH	1:16217813:16219813	CGI_shore
1	16219257	16219525	269	110	0.00459378345063213	0.0261836068468885	-0.0215898233962564	-556.935687209984	CHH	ENSG00000237276	intron	ANO7L1	- && sp|Q6IFT6|ANO7_RAT Anoctamin-7 OS=Rattus norvegicus OX=10116 GN=Ano7 PE=2 SV=1 && PF16178:Dimerisation domain of Ca+-activated chloride-channel, anoctamin
1	16219257	16219525	269	110	0.00459378345063213	0.0261836068468885	-0.0215898233962564	-556.935687209984	CHH	ENSG00000237276	exon	ANO7L1	- && sp|Q6IFT6|ANO7_RAT Anoctamin-7 OS=Rattus norvegicus OX=10116 GN=Ano7 PE=2 SV=1 && PF16178:Dimerisation domain of Ca+-activated chloride-channel, anoctamin
1	16692668	16692721	54	17	0.159338702409208	0.283862756586594	-0.124524054177386	-78.0335061427452	CG	1:16692188:16694464	CGI
1	16692668	16692721	54	17	0.159338702409208	0.283862756586594	-0.124524054177386	-78.0335061427452	CG	ENSG00000268869	promoter	ESPNP	- && sp|B1AK53|ESPN_HUMAN Espin OS=Homo sapiens OX=9606 GN=ESPN PE=1 SV=1 && PF12796:Ankyrin repeats (3 copies)
1	16692668	16692721	54	17	0.159338702409208	0.283862756586594	-0.124524054177386	-78.0335061427452	CG	ENSG00000268869	intron	ESPNP	- && sp|B1AK53|ESPN_HUMAN Espin OS=Homo sapiens OX=9606 GN=ESPN PE=1 SV=1 && PF12796:Ankyrin repeats (3 copies)
1	16696492	16696722	231	42	0.356190135689905	0.204086479687392	0.152103656002513	239.825122917652	CG	ENSG00000268869	exon	ESPNP	- && sp|B1AK53|ESPN_HUMAN Espin OS=Homo sapiens OX=9606 GN=ESPN PE=1 SV=1 && PF12796:Ankyrin repeats (3 copies)
1	16696492	16696722	231	42	0.356190135689905	0.204086479687392	0.152103656002513	239.825122917652	CG	1:16696491:16696789	CGI
1	16696492	16696722	231	42	0.356190135689905	0.204086479687392	0.152103656002513	239.825122917652	CG	ENSG00000268869	intron	ESPNP	- && sp|B1AK53|ESPN_HUMAN Espin OS=Homo sapiens OX=9606 GN=ESPN PE=1 SV=1 && PF12796:Ankyrin repeats (3 copies)
1	16760140	16760307	168	34	0.584732407160139	0.455152866622111	0.129579540538028	187.542838847747	CG	ENSG00000186715	promoter	MST1L	- && sp|Q2TV78|MST1L_HUMAN Putative macrophage stimulating 1-like protein OS=Homo sapiens OX=9606 GN=MST1L PE=2 SV=2 && PF00024:PAN domain|PF00089:Trypsin|PF00051:Kringle domain
1	16760140	16760307	168	34	0.584732407160139	0.455152866622111	0.129579540538028	187.542838847747	CG	1:16758916:16760479	CGI
1	16760140	16760307	168	34	0.584732407160139	0.455152866622111	0.129579540538028	187.542838847747	CG	ENSG00000186715	intron	MST1L	- && sp|Q2TV78|MST1L_HUMAN Putative macrophage stimulating 1-like protein OS=Homo sapiens OX=9606 GN=MST1L PE=2 SV=2 && PF00024:PAN domain|PF00089:Trypsin|PF00051:Kringle domain
1	16760140	16760307	168	34	0.584732407160139	0.455152866622111	0.129579540538028	187.542838847747	CG	ENSG00000186715	exon	MST1L	- && sp|Q2TV78|MST1L_HUMAN Putative macrophage stimulating 1-like protein OS=Homo sapiens OX=9606 GN=MST1L PE=2 SV=2 && PF00024:PAN domain|PF00089:Trypsin|PF00051:Kringle domain
1	16760140	16760307	168	34	0.584732407160139	0.455152866622111	0.129579540538028	187.542838847747	CG	ENSG00000058453	intron	CROCC	- && sp|Q5TZA2|CROCC_HUMAN Rootletin OS=Homo sapiens OX=9606 GN=CROCC PE=1 SV=1 && PF15035:Ciliary rootlet component, centrosome cohesion
1	16873410	16873583	174	33	0.467880923504169	0.314374237055352	0.153506686448817	206.360364376632	CG	ENSG00000277234	promoter	RNU1-5P	- && - && -
1	16873410	16873583	174	33	0.467880923504169	0.314374237055352	0.153506686448817	206.360364376632	CG	1:16872131:16873554	CGI
1	16873410	16873583	174	33	0.467880923504169	0.314374237055352	0.153506686448817	206.360364376632	CG	ENSG00000228549	exon	BX284668.2	- && - && -
1	16873410	16873583	174	33	0.467880923504169	0.314374237055352	0.153506686448817	206.360364376632	CG	ENSG00000228549	intron	BX284668.2	- && - && -
1	16873410	16873583	174	33	0.467880923504169	0.314374237055352	0.153506686448817	206.360364376632	CG	1:16873555:16875555	CGI_shore
1	16873410	16873583	174	33	0.467880923504169	0.314374237055352	0.153506686448817	206.360364376632	CG	ENSG00000058453	intron	CROCC	- && sp|Q5TZA2|CROCC_HUMAN Rootletin OS=Homo sapiens OX=9606 GN=CROCC PE=1 SV=1 && PF15035:Ciliary rootlet component, centrosome cohesion
1	16914105	16914215	111	47	0.189521789142054	0.0974336922593976	0.0920880968826561	226.6779188464	CG	1:16913543:16914510	CGI
1	16914105	16914215	111	47	0.189521789142054	0.0974336922593976	0.0920880968826561	226.6779188464	CG	ENSG00000058453	intron	CROCC	- && sp|Q5TZA2|CROCC_HUMAN Rootletin OS=Homo sapiens OX=9606 GN=CROCC PE=1 SV=1 && PF15035:Ciliary rootlet component, centrosome cohesion
1	16939056	16939125	70	13	0.872342473784435	0.935448559276895	-0.06310608549246	-57.0664793985984	CG	ENSG00000058453	exon	CROCC	- && sp|Q5TZA2|CROCC_HUMAN Rootletin OS=Homo sapiens OX=9606 GN=CROCC PE=1 SV=1 && PF15035:Ciliary rootlet component, centrosome cohesion
1	16939056	16939125	70	13	0.872342473784435	0.935448559276895	-0.06310608549246	-57.0664793985984	CG	1:16938931:16939264	CGI
1	17106869	17106946	78	7	0.85362812144243	0.656716419037439	0.196911702404992	35.8557887207612	CG	ENSG00000117115	intron	PADI2	- && sp|Q9Y2J8|PADI2_HUMAN Protein-arginine deiminase type-2 OS=Homo sapiens OX=9606 GN=PADI2 PE=1 SV=2 && PF08526:Protein-arginine deiminase (PAD) N-terminal domain|PF03068:Protein-arginine deiminase (PAD)|PF08527:Protein-arginine deiminase (PAD) middle domain
1	17106869	17106946	78	7	0.85362812144243	0.656716419037439	0.196911702404992	35.8557887207612	CG	Target=MLT1B:193-367;Class=LTR/ERVL-MaLR	repeat
1	17437885	17438005	121	32	0.0666117125019513	0.176310704023602	-0.109698991521651	-185.920929274513	CG	1:17437576:17439981	CGI
1	17437885	17438005	121	32	0.0666117125019513	0.176310704023602	-0.109698991521651	-185.920929274513	CG	ENSG00000179051	intron	RCC2	- && sp|Q9P258|RCC2_HUMAN Protein RCC2 OS=Homo sapiens OX=9606 GN=RCC2 PE=1 SV=2 && PF00415:Regulator of chromosome condensation (RCC1) repeat
1	17461255	17461311	57	7	0.945465417379669	0.862826512334501	0.0826389050451677	36.3326844000444	CG	Target=AluY:1-311;Class=SINE/Alu	repeat
1	17657439	17657573	135	50	0.00207745227742458	0.0237302097701249	-0.0216527574927003	-264.84917134875	CHH	ENSG00000074964	intron	ARHGEF10L	- && sp|Q9HCE6|ARGAL_HUMAN Rho guanine nucleotide exchange factor 10-like protein OS=Homo sapiens OX=9606 GN=ARHGEF10L PE=1 SV=4 && PF00621:RhoGEF domain
1	17854425	17854556	132	56	0.0262733213438775	0.00573848918774115	0.0205348321561363	265.106191796539	CHH	Target=MIR1_Amn:67-149;Class=SINE/MIR	repeat
1	17961562	17961749	188	82	0.0279792889909046	0.00352112841896304	0.0244581605719416	504.181325622171	CHH	Target=L2b:2735-3009;Class=LINE/L2	repeat
1	17999041	17999174	134	64	0.00945058104917482	0.0331452802785465	-0.0236946992293717	-325.138490676734	CHH	Target=MIRb:78-204;Class=SINE/MIR	repeat
1	17999041	17999174	134	64	0.00945058104917482	0.0331452802785465	-0.0236946992293717	-325.138490676734	CHH	Target=MIRb:115-251;Class=SINE/MIR	repeat
1	18030949	18031115	167	64	0.00684333242292114	0.0321737091380052	-0.0253303767150841	-343.837558332134	CHH	Target=MIR:2-239;Class=SINE/MIR	repeat
1	18030949	18031115	167	64	0.00684333242292114	0.0321737091380052	-0.0253303767150841	-343.837558332134	CHH	ENSG00000284653	intron	AL357509.1	- && - && -
1	18115594	18115981	388	168	0.0482897194818694	0.00457001992784907	0.0437196995540204	1033.84584313798	CHH	ENSG00000280222	exon	AL365209.1	- && - && -
1	18115594	18115981	388	168	0.0482897194818694	0.00457001992784907	0.0437196995540204	1033.84584313798	CHH	ENSG00000280222	TES	AL365209.1	- && - && -
1	18115594	18115981	388	168	0.0482897194818694	0.00457001992784907	0.0437196995540204	1033.84584313798	CHH	Target=MIRb:54-261;Class=SINE/MIR	repeat
1	18115594	18115981	388	168	0.0482897194818694	0.00457001992784907	0.0437196995540204	1033.84584313798	CHH	ENSG00000117154	intron	IGSF21	- && sp|Q96ID5|IGS21_HUMAN Immunoglobulin superfamily member 21 OS=Homo sapiens OX=9606 GN=IGSF21 PE=2 SV=1 && PF07686:Immunoglobulin V-set domain
1	18133167	18133343	177	72	0.00522601293141277	0.0285520166700599	-0.0233260037386471	-366.102406059791	CHH	ENSG00000117154	intron	IGSF21	- && sp|Q96ID5|IGS21_HUMAN Immunoglobulin superfamily member 21 OS=Homo sapiens OX=9606 GN=IGSF21 PE=2 SV=1 && PF07686:Immunoglobulin V-set domain
1	18812760	18812989	230	87	0.028239885788949	0.0027739890650611	0.0254658967238879	483.130497158471	CHH	Target=L2a:2694-3132;Class=LINE/L2	repeat
1	18933875	18934028	154	44	0.0348321291750194	0.00722769771204219	0.0276044314629772	212.329225589432	CHH	Target=L1MB3:5891-6163;Class=LINE/L1	repeat
1	18933875	18934028	154	44	0.0348321291750194	0.00722769771204219	0.0276044314629772	212.329225589432	CHH	ENSG00000169991	intron	IFFO2	- && sp|Q5TF58|IFFO2_HUMAN Intermediate filament family orphan 2 OS=Homo sapiens OX=9606 GN=IFFO2 PE=2 SV=3 && PF00038:Intermediate filament protein
1	18935442	18935693	252	100	0.0427896286718853	0.00746525516079063	0.0353243735110947	624.275891583465	CHH	Target=L2b:3013-3286;Class=LINE/L2	repeat
1	18935442	18935693	252	100	0.0427896286718853	0.00746525516079063	0.0353243735110947	624.275891583465	CHH	ENSG00000169991	intron	IFFO2	- && sp|Q5TF58|IFFO2_HUMAN Intermediate filament family orphan 2 OS=Homo sapiens OX=9606 GN=IFFO2 PE=2 SV=3 && PF00038:Intermediate filament protein
1	19071661	19071782	122	45	0.0294320499432638	0.00682027348383451	0.0226117764594293	211.935329272854	CHH	Target=L2a:3316-3425;Class=LINE/L2	repeat
1	19509886	19510084	199	62	0.0265184386448948	0.00427308238643334	0.0222453562584614	296.811756526046	CHH	ENSG00000201609	promoter	RNU4-28P	- && - && -
1	19509886	19510084	199	62	0.0265184386448948	0.00427308238643334	0.0222453562584614	296.811756526046	CHH	Target=AluSz:1-308;Class=SINE/Alu	repeat
1	19509886	19510084	199	62	0.0265184386448948	0.00427308238643334	0.0222453562584614	296.811756526046	CHH	Target=MIRb:21-121;Class=SINE/MIR	repeat
1	19922374	19922519	146	52	0.0309543563117897	0.00517225720006682	0.0257820991117229	242.050651786422	CHH	ENSG00000188784	exon	PLA2G2E	- && sp|Q9NZK7|PA2GE_HUMAN Group IIE secretory phospholipase A2 OS=Homo sapiens OX=9606 GN=PLA2G2E PE=1 SV=1 && PF00068:Phospholipase A2
1	19922374	19922519	146	52	0.0309543563117897	0.00517225720006682	0.0257820991117229	242.050651786422	CHH	ENSG00000188784	intron	PLA2G2E	- && sp|Q9NZK7|PA2GE_HUMAN Group IIE secretory phospholipase A2 OS=Homo sapiens OX=9606 GN=PLA2G2E PE=1 SV=1 && PF00068:Phospholipase A2
1	20527178	20527343	166	57	0.0240604415308956	0.00398065666389684	0.0200797848669987	283.067509327073	CHH	Target=MLT1K:449-557;Class=LTR/ERVL-MaLR	repeat
1	20787170	20787301	132	45	0.12081844083597	0.245110264152276	-0.124291823316307	-188.076730163736	CG	ENSG00000127483	intron	HP1BP3	- && sp|Q5SSJ5|HP1B3_HUMAN Heterochromatin protein 1-binding protein 3 OS=Homo sapiens OX=9606 GN=HP1BP3 PE=1 SV=1 && PF00538:linker histone H1 and H5 family
1	20787170	20787301	132	45	0.12081844083597	0.245110264152276	-0.124291823316307	-188.076730163736	CG	1:20786215:20787628	CGI
1	20787170	20787301	132	45	0.12081844083597	0.245110264152276	-0.124291823316307	-188.076730163736	CG	ENSG00000127483	promoter	HP1BP3	- && sp|Q5SSJ5|HP1B3_HUMAN Heterochromatin protein 1-binding protein 3 OS=Homo sapiens OX=9606 GN=HP1BP3 PE=1 SV=1 && PF00538:linker histone H1 and H5 family
1	20787170	20787301	132	45	0.12081844083597	0.245110264152276	-0.124291823316307	-188.076730163736	CG	ENSG00000127483	exon	HP1BP3	- && sp|Q5SSJ5|HP1B3_HUMAN Heterochromatin protein 1-binding protein 3 OS=Homo sapiens OX=9606 GN=HP1BP3 PE=1 SV=1 && PF00538:linker histone H1 and H5 family
1	20787170	20787301	132	45	0.12081844083597	0.245110264152276	-0.124291823316307	-188.076730163736	CG	ENSG00000127483	utr5	HP1BP3	- && sp|Q5SSJ5|HP1B3_HUMAN Heterochromatin protein 1-binding protein 3 OS=Homo sapiens OX=9606 GN=HP1BP3 PE=1 SV=1 && PF00538:linker histone H1 and H5 family
1	21552029	21552244	216	86	0.0779908614997474	0.00334311576614378	0.0746477457336036	633.861424567973	CHH	ENSG00000162551	intron	ALPL	- && sp|P05186|PPBT_HUMAN Alkaline phosphatase, tissue-nonspecific isozyme OS=Homo sapiens OX=9606 GN=ALPL PE=1 SV=4 && PF00245:Alkaline phosphatase
1	21552029	21552244	216	86	0.0779908614997474	0.00334311576614378	0.0746477457336036	633.861424567973	CHH	Target=AluSp:5-310;Class=SINE/Alu	repeat
1	21622443	21622675	233	60	0.227381578463265	0.104413464859454	0.122968113603811	281.947460975756	CG	ENSG00000076864	intron	RAP1GAP	- && sp|P47736|RPGP1_HUMAN Rap1 GTPase-activating protein 1 OS=Homo sapiens OX=9606 GN=RAP1GAP PE=1 SV=2 && -
1	21622443	21622675	233	60	0.227381578463265	0.104413464859454	0.122968113603811	281.947460975756	CG	1:21622181:21622770	CGI
1	21622443	21622675	233	60	0.227381578463265	0.104413464859454	0.122968113603811	281.947460975756	CG	ENSG00000076864	exon	RAP1GAP	- && sp|P47736|RPGP1_HUMAN Rap1 GTPase-activating protein 1 OS=Homo sapiens OX=9606 GN=RAP1GAP PE=1 SV=2 && -
1	21622443	21622675	233	60	0.227381578463265	0.104413464859454	0.122968113603811	281.947460975756	CG	ENSG00000076864	utr5	RAP1GAP	- && sp|P47736|RPGP1_HUMAN Rap1 GTPase-activating protein 1 OS=Homo sapiens OX=9606 GN=RAP1GAP PE=1 SV=2 && -
1	21622443	21622675	233	60	0.227381578463265	0.104413464859454	0.122968113603811	281.947460975756	CG	ENSG00000076864	promoter	RAP1GAP	- && sp|P47736|RPGP1_HUMAN Rap1 GTPase-activating protein 1 OS=Homo sapiens OX=9606 GN=RAP1GAP PE=1 SV=2 && -
1	21781591	21781649	59	11	0.633230247909826	0.509540652113457	0.123689595796369	49.6512246056161	CG	1:21780635:21782635	CGI_shore
1	21781591	21781649	59	11	0.633230247909826	0.509540652113457	0.123689595796369	49.6512246056161	CG	Target=AluSz:1-287;Class=SINE/Alu	repeat
1	21781591	21781649	59	11	0.633230247909826	0.509540652113457	0.123689595796369	49.6512246056161	CG	ENSG00000090686	intron	USP48	- && sp|Q86UV5|UBP48_HUMAN Ubiquitin carboxyl-terminal hydrolase 48 OS=Homo sapiens OX=9606 GN=USP48 PE=1 SV=1 && PF00443:Ubiquitin carboxyl-terminal hydrolase
1	21842962	21843085	124	52	0.0299301624501207	0.00636097785496198	0.0235691845951588	252.936863911276	CHH	ENSG00000142798	intron	HSPG2	- && sp|P98160|PGBM_HUMAN Basement membrane-specific heparan sulfate proteoglycan core protein OS=Homo sapiens OX=9606 GN=HSPG2 PE=1 SV=4 && PF13895:Immunoglobulin domain|PF07679:Immunoglobulin I-set domain|PF00054:Laminin G domain|PF00053:Laminin EGF domain|PF00008:EGF-like domain|PF00057:Low-density lipoprotein receptor domain class A|PF13927:Immunoglobulin domain|PF00052:Laminin B (Domain IV)
1	21991313	21991427	115	17	0.00175834729875634	0.0227105201481743	-0.020952172849418	-70.3230701091159	CHG	Target=AluSg4:135-264;Class=SINE/Alu	repeat
1	21991313	21991427	115	17	0.00175834729875634	0.0227105201481743	-0.020952172849418	-70.3230701091159	CHG	Target=AluSz:1-299;Class=SINE/Alu	repeat
1	21991313	21991427	115	17	0.00175834729875634	0.0227105201481743	-0.020952172849418	-70.3230701091159	CHG	ENSG00000219073	intron	CELA3B	- && sp|P08861|CEL3B_HUMAN Chymotrypsin-like elastase family member 3B OS=Homo sapiens OX=9606 GN=CELA3B PE=1 SV=3 && PF00089:Trypsin
1	21997341	21997415	75	5	0.80604877219451	0.692582320910983	0.113466451283527	18.0133883847815	CG	Target=AluSz:2-296;Class=SINE/Alu	repeat
1	21997341	21997415	75	5	0.80604877219451	0.692582320910983	0.113466451283527	18.0133883847815	CG	Target=LTR24C:508-508;Class=LTR/ERV1	repeat
1	21997341	21997415	75	5	0.80604877219451	0.692582320910983	0.113466451283527	18.0133883847815	CG	Target=AluSq10:2-299;Class=SINE/Alu	repeat
1	21997341	21997415	75	5	0.80604877219451	0.692582320910983	0.113466451283527	18.0133883847815	CG	ENSG00000219073	intron	CELA3B	- && sp|P08861|CEL3B_HUMAN Chymotrypsin-like elastase family member 3B OS=Homo sapiens OX=9606 GN=CELA3B PE=1 SV=3 && PF00089:Trypsin
1	22563377	22563449	73	21	0.122018635125198	0.21369102078923	-0.0916723856640316	-81.3302002821484	CG	ENSG00000070886	promoter	EPHA8	- && sp|P29322|EPHA8_HUMAN Ephrin type-A receptor 8 OS=Homo sapiens OX=9606 GN=EPHA8 PE=1 SV=2 && -
1	22563377	22563449	73	21	0.122018635125198	0.21369102078923	-0.0916723856640316	-81.3302002821484	CG	1:22563102:22563948	CGI
1	22565491	22565693	203	94	0.0382283346262293	0.0038411245841998	0.0343872100420295	504.739797669588	CHH	ENSG00000070886	intron	EPHA8	- && sp|P29322|EPHA8_HUMAN Ephrin type-A receptor 8 OS=Homo sapiens OX=9606 GN=EPHA8 PE=1 SV=2 && -
1	22565491	22565693	203	94	0.0382283346262293	0.0038411245841998	0.0343872100420295	504.739797669588	CHH	1:22563949:22565949	CGI_shore
1	22565558	22565650	93	17	0.0427136704852708	0.00371080440901571	0.0390028660762551	66.5797638429968	CHG	ENSG00000070886	intron	EPHA8	- && sp|P29322|EPHA8_HUMAN Ephrin type-A receptor 8 OS=Homo sapiens OX=9606 GN=EPHA8 PE=1 SV=2 && -
1	22565558	22565650	93	17	0.0427136704852708	0.00371080440901571	0.0390028660762551	66.5797638429968	CHG	1:22563949:22565949	CGI_shore
1	22710019	22710259	241	98	0.00447132657008582	0.0372093810319322	-0.0327380544618463	-542.543683106268	CHH	1:22708329:22710329	CGI_shore
1	22710019	22710259	241	98	0.00447132657008582	0.0372093810319322	-0.0327380544618463	-542.543683106268	CHH	ENSG00000133216	promoter	EPHB2	- && sp|P29323|EPHB2_HUMAN Ephrin type-B receptor 2 OS=Homo sapiens OX=9606 GN=EPHB2 PE=1 SV=5 && -
1	22710034	22710146	113	23	0.00267852269777147	0.0423320753611475	-0.039653552663376	-101.947241897638	CHG	1:22708329:22710329	CGI_shore
1	22710034	22710146	113	23	0.00267852269777147	0.0423320753611475	-0.039653552663376	-101.947241897638	CHG	ENSG00000133216	promoter	EPHB2	- && sp|P29323|EPHB2_HUMAN Ephrin type-B receptor 2 OS=Homo sapiens OX=9606 GN=EPHB2 PE=1 SV=5 && -
1	23008129	23008238	110	41	0.00397801931263614	0.0260268527361586	-0.0220488334235225	-195.525725079033	CHH	Target=AluY:133-292;Class=SINE/Alu	repeat
1	23031933	23032115	183	58	0.0325556344751972	0.00421479545561015	0.028340839019587	344.223157737157	CHH	ENSG00000004487	intron	KDM1A	- && sp|O60341|KDM1A_HUMAN Lysine-specific histone demethylase 1A OS=Homo sapiens OX=9606 GN=KDM1A PE=1 SV=2 && PF01593:Flavin containing amine oxidoreductase|PF04433:SWIRM domain
1	23031933	23032115	183	58	0.0325556344751972	0.00421479545561015	0.028340839019587	344.223157737157	CHH	ENSG00000240553	intron	AL031428.1	- && - && -
1	23392750	23392832	83	39	0.00438909277572844	0.0504279889557379	-0.0460388961800094	-393.756704335703	CHH	ENSG00000204219	intron	TCEA3	- && sp|O75764|TCEA3_HUMAN Transcription elongation factor A protein 3 OS=Homo sapiens OX=9606 GN=TCEA3 PE=1 SV=2 && PF08711:TFIIS helical bundle-like domain|PF07500:Transcription factor S-II (TFIIS), central domain|PF01096:Transcription factor S-II (TFIIS)
1	23392750	23392832	83	39	0.00438909277572844	0.0504279889557379	-0.0460388961800094	-393.756704335703	CHH	Target=MER1A:2-529;Class=DNA/hAT-Charlie	repeat
1	23512056	23512188	133	53	0.00698397429137355	0.029617450792417	-0.0226334765010434	-250.597068453585	CHH	Target=AluSq:1-313;Class=SINE/Alu	repeat
1	23512056	23512188	133	53	0.00698397429137355	0.029617450792417	-0.0226334765010434	-250.597068453585	CHH	ENSG00000007968	intron	E2F2	- && sp|Q14209|E2F2_HUMAN Transcription factor E2F2 OS=Homo sapiens OX=9606 GN=E2F2 PE=1 SV=1 && -
1	23554787	23554958	172	46	0.280034261597921	0.102757528056754	0.177276733541167	239.178654885532	CG	1:23554526:23555264	CGI
1	23707775	23707963	189	73	0.0327928494627885	0.00622034328957281	0.0265725061732157	373.853236772144	CHH	Target=L2a:2723-3424;Class=LINE/L2	repeat
1	24077047	24077200	154	57	0.0255236813952452	0.00292251143429271	0.0226011699609525	325.993231411358	CHH	ENSG00000142661	intron	MYOM3	- && sp|Q5VTT5|MYOM3_HUMAN Myomesin-3 OS=Homo sapiens OX=9606 GN=MYOM3 PE=1 SV=1 && PF00041:Fibronectin type III domain|PF07679:Immunoglobulin I-set domain
1	24077047	24077200	154	57	0.0255236813952452	0.00292251143429271	0.0226011699609525	325.993231411358	CHH	Target=AluSq2:1-301;Class=SINE/Alu	repeat
1	24077047	24077200	154	57	0.0255236813952452	0.00292251143429271	0.0226011699609525	325.993231411358	CHH	ENSG00000225315	intron	AL591178.1	- && sp|Q5VTT5|MYOM3_HUMAN Myomesin-3 OS=Homo sapiens OX=9606 GN=MYOM3 PE=1 SV=1 && -
1	24077047	24077200	154	57	0.0255236813952452	0.00292251143429271	0.0226011699609525	325.993231411358	CHH	ENSG00000230703	intron	AL591178.2	- && sp|Q6W349|CD011_HUMAN Putative uncharacterized protein encoded by LINC00575 OS=Homo sapiens OX=9606 GN=LINC00575 PE=5 SV=1 && -
1	24203008	24203210	203	89	0.0377178640990873	0.00778919747636742	0.0299286666227199	463.861139045127	CHH	ENSG00000230023	intron	AL590683.1	- && - && -
1	24915874	24916112	239	80	0.0301026002421398	0.00446348484138848	0.0256391154007513	399.945889921379	CHH	ENSG00000020633	intron	RUNX3	- && sp|Q13761|RUNX3_HUMAN Runt-related transcription factor 3 OS=Homo sapiens OX=9606 GN=RUNX3 PE=1 SV=2 && PF08504:Runx inhibition domain|PF00853:Runt domain
1	24915874	24916112	239	80	0.0301026002421398	0.00446348484138848	0.0256391154007513	399.945889921379	CHH	Target=MER5A:120-185;Class=DNA/hAT-Charlie	repeat
1	24920333	24920477	145	19	0.63935318800891	0.501832124546113	0.137521063462797	92.2825624378103	CG	ENSG00000020633	intron	RUNX3	- && sp|Q13761|RUNX3_HUMAN Runt-related transcription factor 3 OS=Homo sapiens OX=9606 GN=RUNX3 PE=1 SV=2 && PF08504:Runx inhibition domain|PF00853:Runt domain
1	24920333	24920477	145	19	0.63935318800891	0.501832124546113	0.137521063462797	92.2825624378103	CG	ENSG00000278034	promoter	MIR6731	- && - && -
1	24937908	24938054	147	58	0.0242044015050848	0.00402243218045548	0.0201819693246293	302.54711019148	CHH	Target=L3b:4939-5046;Class=LINE/CR1	repeat
1	24937908	24938054	147	58	0.0242044015050848	0.00402243218045548	0.0201819693246293	302.54711019148	CHH	ENSG00000020633	intron	RUNX3	- && sp|Q13761|RUNX3_HUMAN Runt-related transcription factor 3 OS=Homo sapiens OX=9606 GN=RUNX3 PE=1 SV=2 && PF08504:Runx inhibition domain|PF00853:Runt domain
1	24965528	24965582	55	9	0.742404762626434	0.595807951492219	0.146596811134215	42.3156498740885	CG	ENSG00000020633	promoter	RUNX3	- && sp|Q13761|RUNX3_HUMAN Runt-related transcription factor 3 OS=Homo sapiens OX=9606 GN=RUNX3 PE=1 SV=2 && PF08504:Runx inhibition domain|PF00853:Runt domain
1	25056817	25056964	148	61	0.0272193519572164	0.00477592974810736	0.022443422209109	328.700352105903	CHH	ENSG00000233755	intron	AL050344.1	- && - && -
1	25091989	25092207	219	94	0.0224689352965893	0.00244779478901367	0.0200211405075757	475.808871775552	CHH	ENSG00000233755	intron	AL050344.1	- && - && -
1	25271605	25271844	240	99	0.0413063290663417	0.00387408163180225	0.0374322474345395	594.644338823303	CHH	ENSG00000187010	promoter	RHD	- && sp|Q02161|RHD_HUMAN Blood group Rh(D) polypeptide OS=Homo sapiens OX=9606 GN=RHD PE=1 SV=3 && PF00909:Ammonium Transporter Family
1	25271605	25271844	240	99	0.0413063290663417	0.00387408163180225	0.0374322474345395	594.644338823303	CHH	ENSG00000117616	intron	RSRP1	- && sp|Q9BUV0|RSRP1_HUMAN Arginine/serine-rich protein 1 OS=Homo sapiens OX=9606 GN=RSRP1 PE=1 SV=2 && PF17069:Arginine/Serine-Rich protein 1
1	25272286	25272453	168	57	0.0243518610155937	0.00367402203983784	0.0206778389757558	264.057953586253	CHH	ENSG00000187010	promoter	RHD	- && sp|Q02161|RHD_HUMAN Blood group Rh(D) polypeptide OS=Homo sapiens OX=9606 GN=RHD PE=1 SV=3 && PF00909:Ammonium Transporter Family
1	25272286	25272453	168	57	0.0243518610155937	0.00367402203983784	0.0206778389757558	264.057953586253	CHH	ENSG00000187010	TSS	RHD	- && sp|Q02161|RHD_HUMAN Blood group Rh(D) polypeptide OS=Homo sapiens OX=9606 GN=RHD PE=1 SV=3 && PF00909:Ammonium Transporter Family
1	25272286	25272453	168	57	0.0243518610155937	0.00367402203983784	0.0206778389757558	264.057953586253	CHH	ENSG00000187010	utr5	RHD	- && sp|Q02161|RHD_HUMAN Blood group Rh(D) polypeptide OS=Homo sapiens OX=9606 GN=RHD PE=1 SV=3 && PF00909:Ammonium Transporter Family
1	25272286	25272453	168	57	0.0243518610155937	0.00367402203983784	0.0206778389757558	264.057953586253	CHH	ENSG00000187010	exon	RHD	- && sp|Q02161|RHD_HUMAN Blood group Rh(D) polypeptide OS=Homo sapiens OX=9606 GN=RHD PE=1 SV=3 && PF00909:Ammonium Transporter Family
1	25272286	25272453	168	57	0.0243518610155937	0.00367402203983784	0.0206778389757558	264.057953586253	CHH	ENSG00000117616	intron	RSRP1	- && sp|Q9BUV0|RSRP1_HUMAN Arginine/serine-rich protein 1 OS=Homo sapiens OX=9606 GN=RSRP1 PE=1 SV=2 && PF17069:Arginine/Serine-Rich protein 1
1	25274703	25274893	191	65	0.00564085828597167	0.0322824649391808	-0.0266416066532092	-333.123068052065	CHH	Target=AluSx:1-302;Class=SINE/Alu	repeat
1	25274703	25274893	191	65	0.00564085828597167	0.0322824649391808	-0.0266416066532092	-333.123068052065	CHH	ENSG00000187010	intron	RHD	- && sp|Q02161|RHD_HUMAN Blood group Rh(D) polypeptide OS=Homo sapiens OX=9606 GN=RHD PE=1 SV=3 && PF00909:Ammonium Transporter Family
1	25274703	25274893	191	65	0.00564085828597167	0.0322824649391808	-0.0266416066532092	-333.123068052065	CHH	ENSG00000117616	intron	RSRP1	- && sp|Q9BUV0|RSRP1_HUMAN Arginine/serine-rich protein 1 OS=Homo sapiens OX=9606 GN=RSRP1 PE=1 SV=2 && PF17069:Arginine/Serine-Rich protein 1
1	25404352	25404628	277	97	0.0262685726534644	0.00267598994418863	0.0235925827092758	477.613476120905	CHH	ENSG00000188672	promoter	RHCE	- && sp|P18577|RHCE_HUMAN Blood group Rh(CE) polypeptide OS=Homo sapiens OX=9606 GN=RHCE PE=1 SV=2 && PF00909:Ammonium Transporter Family
1	25404352	25404628	277	97	0.0262685726534644	0.00267598994418863	0.0235925827092758	477.613476120905	CHH	ENSG00000188672	intron	RHCE	- && sp|P18577|RHCE_HUMAN Blood group Rh(CE) polypeptide OS=Homo sapiens OX=9606 GN=RHCE PE=1 SV=2 && PF00909:Ammonium Transporter Family
1	25627312	25627377	66	7	0.891616770450833	0.954924098576628	-0.0633073281257946	-32.4935148955721	CG	Target=AluSz:1-273;Class=SINE/Alu	repeat
1	25627312	25627377	66	7	0.891616770450833	0.954924098576628	-0.0633073281257946	-32.4935148955721	CG	ENSG00000117643	intron	MAN1C1	- && sp|Q9NR34|MA1C1_HUMAN Mannosyl-oligosaccharide 1,2-alpha-mannosidase IC OS=Homo sapiens OX=9606 GN=MAN1C1 PE=1 SV=1 && PF01532:Glycosyl hydrolase family 47
1	25748425	25748560	136	56	0.00681079467338014	0.0307008133484534	-0.0238900186750733	-283.130827819617	CHH	ENSG00000117643	intron	MAN1C1	- && sp|Q9NR34|MA1C1_HUMAN Mannosyl-oligosaccharide 1,2-alpha-mannosidase IC OS=Homo sapiens OX=9606 GN=MAN1C1 PE=1 SV=1 && PF01532:Glycosyl hydrolase family 47
1	25748425	25748560	136	56	0.00681079467338014	0.0307008133484534	-0.0238900186750733	-283.130827819617	CHH	Target=MIRb:23-176;Class=SINE/MIR	repeat
1	25754807	25754913	107	13	0.471968800390497	0.664169249811721	-0.192200449421224	-67.327256454419	CG	ENSG00000117643	intron	MAN1C1	- && sp|Q9NR34|MA1C1_HUMAN Mannosyl-oligosaccharide 1,2-alpha-mannosidase IC OS=Homo sapiens OX=9606 GN=MAN1C1 PE=1 SV=1 && PF01532:Glycosyl hydrolase family 47
1	25775237	25775358	122	46	0.0239446510095526	0.00323475809137276	0.0207098929181799	229.098019395146	CHH	ENSG00000117643	intron	MAN1C1	- && sp|Q9NR34|MA1C1_HUMAN Mannosyl-oligosaccharide 1,2-alpha-mannosidase IC OS=Homo sapiens OX=9606 GN=MAN1C1 PE=1 SV=1 && PF01532:Glycosyl hydrolase family 47
1	25905649	25905706	58	13	0.074600393787419	0.191293936912058	-0.116693543124639	-59.4456710223498	CG	ENSG00000117632	promoter	STMN1	- && sp|P13668|STMN1_RAT Stathmin OS=Rattus norvegicus OX=10116 GN=Stmn1 PE=1 SV=2 && PF00836:Stathmin family
1	25905649	25905706	58	13	0.074600393787419	0.191293936912058	-0.116693543124639	-59.4456710223498	CG	ENSG00000117632	intron	STMN1	- && sp|P13668|STMN1_RAT Stathmin OS=Rattus norvegicus OX=10116 GN=Stmn1 PE=1 SV=2 && PF00836:Stathmin family
1	25905649	25905706	58	13	0.074600393787419	0.191293936912058	-0.116693543124639	-59.4456710223498	CG	1:25905459:25907133	CGI
1	26359911	26359985	75	9	0.413337151200516	0.245247561002076	0.16808959019844	41.9518821089889	CG	ENSG00000176092	intron	CRYBG2	- && sp|Q8N1P7|CRBG2_HUMAN Beta/gamma crystallin domain-containing protein 2 OS=Homo sapiens OX=9606 GN=CRYBG2 PE=2 SV=2 && PF00030:Beta/Gamma crystallin
1	26359911	26359985	75	9	0.413337151200516	0.245247561002076	0.16808959019844	41.9518821089889	CG	1:26358024:26360024	CGI_shore
1	26359911	26359985	75	9	0.413337151200516	0.245247561002076	0.16808959019844	41.9518821089889	CG	ENSG00000176092	exon	CRYBG2	- && sp|Q8N1P7|CRBG2_HUMAN Beta/gamma crystallin domain-containing protein 2 OS=Homo sapiens OX=9606 GN=CRYBG2 PE=2 SV=2 && PF00030:Beta/Gamma crystallin
1	26555838	26555982	145	59	0.00218480997673373	0.0228381973849007	-0.020653387408167	-315.772392177532	CHH	ENSG00000117676	promoter	RPS6KA1	- && sp|Q15418|KS6A1_HUMAN Ribosomal protein S6 kinase alpha-1 OS=Homo sapiens OX=9606 GN=RPS6KA1 PE=1 SV=2 && PF00069:Protein kinase domain
1	26555838	26555982	145	59	0.00218480997673373	0.0228381973849007	-0.020653387408167	-315.772392177532	CHH	ENSG00000117676	intron	RPS6KA1	- && sp|Q15418|KS6A1_HUMAN Ribosomal protein S6 kinase alpha-1 OS=Homo sapiens OX=9606 GN=RPS6KA1 PE=1 SV=2 && PF00069:Protein kinase domain
1	26555838	26555982	145	59	0.00218480997673373	0.0228381973849007	-0.020653387408167	-315.772392177532	CHH	Target=MIRb:7-76;Class=SINE/MIR	repeat
1	26555838	26555982	145	59	0.00218480997673373	0.0228381973849007	-0.020653387408167	-315.772392177532	CHH	Target=L2a:3375-3424;Class=LINE/L2	repeat
1	26827720	26827791	72	5	0.47551656260362	0.324933308061156	0.150583254542465	20.9919423644206	CG	ENSG00000204160	intron	ZDHHC18	- && sp|Q9NUE0|ZDH18_HUMAN Palmitoyltransferase ZDHHC18 OS=Homo sapiens OX=9606 GN=ZDHHC18 PE=1 SV=2 && -
1	26827720	26827791	72	5	0.47551656260362	0.324933308061156	0.150583254542465	20.9919423644206	CG	1:26827184:26829184	CGI_shore
1	26863905	26863980	76	15	0.684576158748741	0.795385128726341	-0.1108089699776	-59.2671390910127	CG	1:26862574:26864574	CGI_shore
1	26863905	26863980	76	15	0.684576158748741	0.795385128726341	-0.1108089699776	-59.2671390910127	CG	ENSG00000175793	exon	SFN	- && sp|P31947|1433S_HUMAN 14-3-3 protein sigma OS=Homo sapiens OX=9606 GN=SFN PE=1 SV=1 && PF00244:14-3-3 protein
1	26863905	26863980	76	15	0.684576158748741	0.795385128726341	-0.1108089699776	-59.2671390910127	CG	1:26863638:26865638	CGI_shore
1	26863905	26863980	76	15	0.684576158748741	0.795385128726341	-0.1108089699776	-59.2671390910127	CG	ENSG00000175793	utr3	SFN	- && sp|P31947|1433S_HUMAN 14-3-3 protein sigma OS=Homo sapiens OX=9606 GN=SFN PE=1 SV=1 && PF00244:14-3-3 protein
1	27357010	27357136	127	18	0.765884331075161	0.581208563731218	0.184675767343943	102.653070334364	CG	ENSG00000142733	intron	MAP3K6	- && sp|O95382|M3K6_HUMAN Mitogen-activated protein kinase kinase kinase 6 OS=Homo sapiens OX=9606 GN=MAP3K6 PE=1 SV=3 && PF00069:Protein kinase domain|PF13281:Domain of unknown function (DUF4071)
1	27357010	27357136	127	18	0.765884331075161	0.581208563731218	0.184675767343943	102.653070334364	CG	ENSG00000142733	promoter	MAP3K6	- && sp|O95382|M3K6_HUMAN Mitogen-activated protein kinase kinase kinase 6 OS=Homo sapiens OX=9606 GN=MAP3K6 PE=1 SV=3 && PF00069:Protein kinase domain|PF13281:Domain of unknown function (DUF4071)
1	27357010	27357136	127	18	0.765884331075161	0.581208563731218	0.184675767343943	102.653070334364	CG	ENSG00000142733	exon	MAP3K6	- && sp|O95382|M3K6_HUMAN Mitogen-activated protein kinase kinase kinase 6 OS=Homo sapiens OX=9606 GN=MAP3K6 PE=1 SV=3 && PF00069:Protein kinase domain|PF13281:Domain of unknown function (DUF4071)
1	27357010	27357136	127	18	0.765884331075161	0.581208563731218	0.184675767343943	102.653070334364	CG	1:27356786:27357099	CGI
1	27357010	27357136	127	18	0.765884331075161	0.581208563731218	0.184675767343943	102.653070334364	CG	1:27357100:27359100	CGI_shore
1	27592592	27592757	166	65	0.00229023969972874	0.0274126964598763	-0.0251224567601475	-317.860586120461	CHH	Target=MIR3:78-154;Class=SINE/MIR	repeat
1	27592592	27592757	166	65	0.00229023969972874	0.0274126964598763	-0.0251224567601475	-317.860586120461	CHH	ENSG00000126705	intron	AHDC1	- && sp|Q5TGY3|AHDC1_HUMAN AT-hook DNA-binding motif-containing protein 1 OS=Homo sapiens OX=9606 GN=AHDC1 PE=1 SV=1 && -
1	28307591	28307652	62	24	0.00534135570799745	0.0311669723876396	-0.0258256166796421	-128.139756577383	CHH	Target=AluSc8:1-273;Class=SINE/Alu	repeat
1	28612313	28612474	162	48	0.0309487739356747	0.00442782499887109	0.0265209489368036	218.748162503338	CHH	Target=AluSx:1-289;Class=SINE/Alu	repeat
1	28612313	28612474	162	48	0.0309487739356747	0.00442782499887109	0.0265209489368036	218.748162503338	CHH	ENSG00000120656	intron	TAF12	- && sp|Q16514|TAF12_HUMAN Transcription initiation factor TFIID subunit 12 OS=Homo sapiens OX=9606 GN=TAF12 PE=1 SV=1 && PF03847:Transcription initiation factor TFIID subunit A
1	28846776	28846882	107	29	0.042968771024138	0.00421363750525057	0.0387551335188874	153.93449156908	CHH	Target=MLT1A:124-177;Class=LTR/ERVL-MaLR	repeat
1	28846776	28846882	107	29	0.042968771024138	0.00421363750525057	0.0387551335188874	153.93449156908	CHH	ENSG00000116329	intron	OPRD1	- && sp|P41143|OPRD_HUMAN Delta-type opioid receptor OS=Homo sapiens OX=9606 GN=OPRD1 PE=1 SV=4 && -
1	29670230	29670447	218	80	0.0307744740104149	0.00443367202892963	0.0263408019814853	389.976991497674	CHH	Target=L2b:3013-3370;Class=LINE/L2	repeat
1	29670255	29670338	84	21	0.027056545406364	0.00217512964439796	0.0248814157619661	84.6037214918842	CHG	Target=L2b:3013-3370;Class=LINE/L2	repeat
1	29897983	29898154	172	59	0.0250665849971487	0.0035361716910525	0.0215304133060962	317.723670248987	CHH	Target=MIRb:1-147;Class=SINE/MIR	repeat
1	30365535	30365692	158	93	0.0345986572982631	0.00138097634927199	0.0332176809489911	454.15716074074	CHH	Target=AluSc:1-286;Class=SINE/Alu	repeat
1	30740225	30740311	87	40	0.0311410101034103	0.00676297208144253	0.0243780380219678	234.542538846967	CHH	ENSG00000264773	promoter	MIR4420	- && - && -
1	30740225	30740311	87	40	0.0311410101034103	0.00676297208144253	0.0243780380219678	234.542538846967	CHH	ENSG00000162511	intron	LAPTM5	- && sp|Q13571|LAPM5_HUMAN Lysosomal-associated transmembrane protein 5 OS=Homo sapiens OX=9606 GN=LAPTM5 PE=1 SV=1 && -
1	30740225	30740311	87	40	0.0311410101034103	0.00676297208144253	0.0243780380219678	234.542538846967	CHH	Target=MIRb:95-203;Class=SINE/MIR	repeat
1	30740225	30740311	87	40	0.0311410101034103	0.00676297208144253	0.0243780380219678	234.542538846967	CHH	Target=L2c:3020-3164;Class=LINE/L2	repeat
1	30775866	30776070	205	84	0.00527566249819105	0.0261148689712695	-0.0208392064730785	-384.64295672728	CHH	Target=AluSz:1-312;Class=SINE/Alu	repeat
1	31683530	31683634	105	35	0.00259584768055049	0.0253204872151576	-0.0227246395346071	-173.556388859917	CHH	ENSG00000084636	intron	COL16A1	- && sp|Q07092|COGA1_HUMAN Collagen alpha-1(XVI) chain OS=Homo sapiens OX=9606 GN=COL16A1 PE=1 SV=2 && PF01391:Collagen triple helix repeat (20 copies)
1	31797975	31798275	301	124	0.0568638647086592	0.00420061102086412	0.0526632536877951	954.632760358828	CHH	ENSG00000134668	intron	SPOCD1	- && sp|Q6ZMY3|SPOC1_HUMAN SPOC domain-containing protein 1 OS=Homo sapiens OX=9606 GN=SPOCD1 PE=2 SV=1 && PF07744:SPOC domain|PF07500:Transcription factor S-II (TFIIS), central domain
1	31797975	31798275	301	124	0.0568638647086592	0.00420061102086412	0.0526632536877951	954.632760358828	CHH	ENSG00000134668	exon	SPOCD1	- && sp|Q6ZMY3|SPOC1_HUMAN SPOC domain-containing protein 1 OS=Homo sapiens OX=9606 GN=SPOCD1 PE=2 SV=1 && PF07744:SPOC domain|PF07500:Transcription factor S-II (TFIIS), central domain
1	31798089	31798186	98	13	0.0282919811003554	0.00414561994272302	0.0241463611576323	53.5032281794007	CHG	ENSG00000134668	intron	SPOCD1	- && sp|Q6ZMY3|SPOC1_HUMAN SPOC domain-containing protein 1 OS=Homo sapiens OX=9606 GN=SPOCD1 PE=2 SV=1 && PF07744:SPOC domain|PF07500:Transcription factor S-II (TFIIS), central domain
1	32335717	32335877	161	53	0.39196037401292	0.126592922587794	0.265367451425126	369.917152922634	CG	ENSG00000175130	intron	MARCKSL1	- && sp|P49006|MRP_HUMAN MARCKS-related protein OS=Homo sapiens OX=9606 GN=MARCKSL1 PE=1 SV=2 && PF02063:MARCKS family
1	32335717	32335877	161	53	0.39196037401292	0.126592922587794	0.265367451425126	369.917152922634	CG	1:32335258:32336628	CGI
1	32499905	32500083	179	19	0.607103581800793	0.468627247361598	0.138476334439195	85.0104423946618	CG	1:32498401:32500401	CGI_shore
1	32499905	32500083	179	19	0.607103581800793	0.468627247361598	0.138476334439195	85.0104423946618	CG	Target=AluY:1-305;Class=SINE/Alu	repeat
1	32499905	32500083	179	19	0.607103581800793	0.468627247361598	0.138476334439195	85.0104423946618	CG	ENSG00000254553	intron	AL033529.1	- && sp|Q96BR9|ZBT8A_HUMAN Zinc finger and BTB domain-containing protein 8A OS=Homo sapiens OX=9606 GN=ZBTB8A PE=1 SV=2 && PF00651:BTB/POZ domain|PF13909:C2H2-type zinc-finger domain
1	32614028	32614206	179	64	0.0304695804229608	0.00385752666345832	0.0266120537595025	348.317390979075	CHH	Target=AluSx:1-297;Class=SINE/Alu	repeat
1	32614028	32614206	179	64	0.0304695804229608	0.00385752666345832	0.0266120537595025	348.317390979075	CHH	ENSG00000176261	intron	ZBTB8OS	- && sp|Q8IWT0|ARCH_HUMAN Protein archease OS=Homo sapiens OX=9606 GN=ZBTB8OS PE=1 SV=2 && PF01951:Archease protein family (MTH1598/TM1083)
1	32646896	32647031	136	52	0.0058677441108338	0.0295222210553269	-0.0236544769444931	-241.532690665204	CHH	Target=AluSx1:1-312;Class=SINE/Alu	repeat
1	32646896	32647031	136	52	0.0058677441108338	0.0295222210553269	-0.0236544769444931	-241.532690665204	CHH	ENSG00000176261	intron	ZBTB8OS	- && sp|Q8IWT0|ARCH_HUMAN Protein archease OS=Homo sapiens OX=9606 GN=ZBTB8OS PE=1 SV=2 && PF01951:Archease protein family (MTH1598/TM1083)
1	32990849	32990969	121	48	0.0250287974917769	0.00239349249216956	0.0226353049996073	251.562698638405	CHH	Target=L2d2:3081-3412;Class=LINE/L2	repeat
1	32990849	32990969	121	48	0.0250287974917769	0.00239349249216956	0.0226353049996073	251.562698638405	CHH	ENSG00000236065	intron	AL020995.1	- && sp|O18789|RS2_BOVIN 40S ribosomal protein S2 OS=Bos taurus OX=9913 GN=RPS2 PE=2 SV=2 && -
1	33051246	33051324	79	27	0.819372400842363	0.878148041420595	-0.0587756405782321	-117.570825257832	CG	1:33050993:33051332	CGI
1	33051246	33051324	79	27	0.819372400842363	0.878148041420595	-0.0587756405782321	-117.570825257832	CG	ENSG00000004455	intron	AK2	- && sp|P54819|KAD2_HUMAN Adenylate kinase 2, mitochondrial OS=Homo sapiens OX=9606 GN=AK2 PE=1 SV=2 && PF05191:Adenylate kinase, active site lid|PF00406:Adenylate kinase
1	33181893	33181999	107	21	0.194035076747887	0.0706775358468616	0.123357540901026	94.0637197543998	CG	1:33180725:33182272	CGI
1	33181893	33181999	107	21	0.194035076747887	0.0706775358468616	0.123357540901026	94.0637197543998	CG	ENSG00000116525	intron	TRIM62	- && sp|Q9BVG3|TRI62_HUMAN E3 ubiquitin-protein ligase TRIM62 OS=Homo sapiens OX=9606 GN=TRIM62 PE=1 SV=1 && PF15227:zinc finger of C3HC4-type, RING|PF13765:SPRY-associated domain|PF00622:SPRY domain
1	33181893	33181999	107	21	0.194035076747887	0.0706775358468616	0.123357540901026	94.0637197543998	CG	ENSG00000116525	promoter	TRIM62	- && sp|Q9BVG3|TRI62_HUMAN E3 ubiquitin-protein ligase TRIM62 OS=Homo sapiens OX=9606 GN=TRIM62 PE=1 SV=1 && PF15227:zinc finger of C3HC4-type, RING|PF13765:SPRY-associated domain|PF00622:SPRY domain
1	33181893	33181999	107	21	0.194035076747887	0.0706775358468616	0.123357540901026	94.0637197543998	CG	ENSG00000116525	exon	TRIM62	- && sp|Q9BVG3|TRI62_HUMAN E3 ubiquitin-protein ligase TRIM62 OS=Homo sapiens OX=9606 GN=TRIM62 PE=1 SV=1 && PF15227:zinc finger of C3HC4-type, RING|PF13765:SPRY-associated domain|PF00622:SPRY domain
1	33260442	33260573	132	47	0.00305813660847539	0.0261494059982062	-0.0230912693897308	-270.619134498708	CHH	Target=L2a:2825-3321;Class=LINE/L2	repeat
1	33260442	33260573	132	47	0.00305813660847539	0.0261494059982062	-0.0230912693897308	-270.619134498708	CHH	ENSG00000160094	intron	ZNF362	- && sp|Q5T0B9|ZN362_HUMAN Zinc finger protein 362 OS=Homo sapiens OX=9606 GN=ZNF362 PE=1 SV=1 && -
1	33260442	33260573	132	47	0.00305813660847539	0.0261494059982062	-0.0230912693897308	-270.619134498708	CHH	ENSG00000270115	promoter	AL513327.3	- && - && -
1	33380887	33380997	111	39	0.00264726359767449	0.0236772165723932	-0.0210299529747187	-209.308555374272	CHH	Target=L2d2:2895-3160;Class=LINE/L2	repeat
1	33380887	33380997	111	39	0.00264726359767449	0.0236772165723932	-0.0210299529747187	-209.308555374272	CHH	ENSG00000134686	intron	PHC2	- && sp|Q8IXK0|PHC2_HUMAN Polyhomeotic-like protein 2 OS=Homo sapiens OX=9606 GN=PHC2 PE=1 SV=1 && PF00536:SAM domain (Sterile alpha motif)|PF16616:Unstructured region on Polyhomeotic-like protein 1 and 2
1	34080966	34081076	111	40	0.0371408280426472	0.00527466679643612	0.0318661612462111	266.232749252713	CHH	ENSG00000121904	intron	CSMD2	- && sp|Q7Z408|CSMD2_HUMAN CUB and sushi domain-containing protein 2 OS=Homo sapiens OX=9606 GN=CSMD2 PE=1 SV=2 && PF00084:Sushi repeat (SCR repeat)|PF00431:CUB domain
1	34151355	34151681	327	137	0.0571158422642437	0.00605904797919715	0.0510567942850466	1030.1516776023	CHH	ENSG00000121904	intron	CSMD2	- && sp|Q7Z408|CSMD2_HUMAN CUB and sushi domain-containing protein 2 OS=Homo sapiens OX=9606 GN=CSMD2 PE=1 SV=2 && PF00084:Sushi repeat (SCR repeat)|PF00431:CUB domain
1	34151390	34151610	221	22	0.0305357330606408	0.00163811991343729	0.0288976131472035	91.2527132671316	CHG	ENSG00000121904	intron	CSMD2	- && sp|Q7Z408|CSMD2_HUMAN CUB and sushi domain-containing protein 2 OS=Homo sapiens OX=9606 GN=CSMD2 PE=1 SV=2 && PF00084:Sushi repeat (SCR repeat)|PF00431:CUB domain
1	34418414	34418597	184	76	0.026080980301218	0.00572038233009609	0.0203605979711219	372.787492265968	CHH	Target=L2c:2592-2892;Class=LINE/L2	repeat
1	34792835	34792902	68	7	0.249691416679079	0.0806696937776168	0.169021722901462	30.1802633060557	CG	1:34790893:34792893	CGI_shore
1	34792835	34792902	68	7	0.249691416679079	0.0806696937776168	0.169021722901462	30.1802633060557	CG	ENSG00000187513	promoter	GJA4	- && sp|P35212|CXA4_HUMAN Gap junction alpha-4 protein OS=Homo sapiens OX=9606 GN=GJA4 PE=1 SV=3 && PF00029:Connexin
1	34792835	34792902	68	7	0.249691416679079	0.0806696937776168	0.169021722901462	30.1802633060557	CG	1:34792894:34793190	CGI
1	34792835	34792902	68	7	0.249691416679079	0.0806696937776168	0.169021722901462	30.1802633060557	CG	ENSG00000163866	intron	SMIM12	- && sp|Q96EX1|SIM12_HUMAN Small integral membrane protein 12 OS=Homo sapiens OX=9606 GN=SMIM12 PE=1 SV=3 && -
1	34795126	34795237	112	47	0.0242859557763612	0.0040801894947613	0.0202057662815999	208.220406051533	CHH	1:34793191:34795191	CGI_shore
1	34795126	34795237	112	47	0.0242859557763612	0.0040801894947613	0.0202057662815999	208.220406051533	CHH	ENSG00000187513	exon	GJA4	- && sp|P35212|CXA4_HUMAN Gap junction alpha-4 protein OS=Homo sapiens OX=9606 GN=GJA4 PE=1 SV=3 && PF00029:Connexin
1	34795126	34795237	112	47	0.0242859557763612	0.0040801894947613	0.0202057662815999	208.220406051533	CHH	ENSG00000187513	utr3	GJA4	- && sp|P35212|CXA4_HUMAN Gap junction alpha-4 protein OS=Homo sapiens OX=9606 GN=GJA4 PE=1 SV=3 && PF00029:Connexin
1	34795126	34795237	112	47	0.0242859557763612	0.0040801894947613	0.0202057662815999	208.220406051533	CHH	ENSG00000163866	intron	SMIM12	- && sp|Q96EX1|SIM12_HUMAN Small integral membrane protein 12 OS=Homo sapiens OX=9606 GN=SMIM12 PE=1 SV=3 && -
1	34900680	34900859	180	71	0.030279813773074	0.00371203454449496	0.026567779228579	375.356468059212	CHH	ENSG00000116544	intron	DLGAP3	- && sp|O95886|DLGP3_HUMAN Disks large-associated protein 3 OS=Homo sapiens OX=9606 GN=DLGAP3 PE=1 SV=3 && -
1	34900680	34900859	180	71	0.030279813773074	0.00371203454449496	0.026567779228579	375.356468059212	CHH	Target=L2b:2067-3175;Class=LINE/L2	repeat
1	34929600	34929679	80	21	0.308074536424059	0.120999970151094	0.187074566272965	119.664957408399	CG	1:34929146:34930605	CGI
1	34929600	34929679	80	21	0.308074536424059	0.120999970151094	0.187074566272965	119.664957408399	CG	ENSG00000116544	promoter	DLGAP3	- && sp|O95886|DLGP3_HUMAN Disks large-associated protein 3 OS=Homo sapiens OX=9606 GN=DLGAP3 PE=1 SV=3 && -
1	36056625	36056745	121	33	0.00141322659853894	0.025574042393373	-0.024160815794834	-170.716403029814	CHH	Target=AluSc:1-307;Class=SINE/Alu	repeat
1	36056625	36056745	121	33	0.00141322659853894	0.025574042393373	-0.024160815794834	-170.716403029814	CHH	ENSG00000126070	exon	AGO3	- && sp|Q9H9G7|AGO3_HUMAN Protein argonaute-3 OS=Homo sapiens OX=9606 GN=AGO3 PE=1 SV=2 && -
1	36056625	36056745	121	33	0.00141322659853894	0.025574042393373	-0.024160815794834	-170.716403029814	CHH	ENSG00000126070	utr3	AGO3	- && sp|Q9H9G7|AGO3_HUMAN Protein argonaute-3 OS=Homo sapiens OX=9606 GN=AGO3 PE=1 SV=2 && -
1	36280756	36280896	141	51	0.0278887813298673	0.00372677397442737	0.02416200735544	272.860792486091	CHH	ENSG00000054118	intron	THRAP3	- && sp|Q9Y2W1|TR150_HUMAN Thyroid hormone receptor-associated protein 3 OS=Homo sapiens OX=9606 GN=THRAP3 PE=1 SV=2 && PF15440:THRAP3/BCLAF1 family
1	36321015	36321189	175	21	0.19917233742718	0.0997046379759039	0.0994676994512758	97.5901877669154	CG	ENSG00000214193	intron	SH3D21	- && sp|A4FU49|SH321_HUMAN SH3 domain-containing protein 21 OS=Homo sapiens OX=9606 GN=SH3D21 PE=2 SV=2 && -
1	36321015	36321189	175	21	0.19917233742718	0.0997046379759039	0.0994676994512758	97.5901877669154	CG	ENSG00000214193	exon	SH3D21	- && sp|A4FU49|SH321_HUMAN SH3 domain-containing protein 21 OS=Homo sapiens OX=9606 GN=SH3D21 PE=2 SV=2 && -
1	36321015	36321189	175	21	0.19917233742718	0.0997046379759039	0.0994676994512758	97.5901877669154	CG	ENSG00000214193	utr3	SH3D21	- && sp|A4FU49|SH321_HUMAN SH3 domain-containing protein 21 OS=Homo sapiens OX=9606 GN=SH3D21 PE=2 SV=2 && -
1	36321015	36321189	175	21	0.19917233742718	0.0997046379759039	0.0994676994512758	97.5901877669154	CG	1:36320899:36323801	CGI
1	37032193	37032343	151	61	0.0261945123134201	0.00512030428463972	0.0210742080287803	300.772622721926	CHH	1:37030775:37032775	CGI_shore
1	37032193	37032343	151	61	0.0261945123134201	0.00512030428463972	0.0210742080287803	300.772622721926	CHH	ENSG00000163873	intron	GRIK3	- && sp|Q13003|GRIK3_HUMAN Glutamate receptor ionotropic, kainate 3 OS=Homo sapiens OX=9606 GN=GRIK3 PE=2 SV=3 && -
1	37060758	37060985	228	84	0.0020835155983122	0.0259789841089295	-0.0238954685106173	-509.464336558855	CHH	Target=L2a:2156-3426;Class=LINE/L2	repeat
1	37066194	37066448	255	105	0.0369592867718972	0.00627071988089764	0.0306885668909995	587.721253971265	CHH	Target=L2a:2960-3426;Class=LINE/L2	repeat
1	37475663	37475796	134	19	0.441981927817319	0.282695419383655	0.159286508433664	97.0264660900592	CG	ENSG00000233621	promoter	LINC01137	- && - && -
1	37475663	37475796	134	19	0.441981927817319	0.282695419383655	0.159286508433664	97.0264660900592	CG	1:37475050:37477050	CGI_shore
1	37475663	37475796	134	19	0.441981927817319	0.282695419383655	0.159286508433664	97.0264660900592	CG	ENSG00000163874	exon	ZC3H12A	- && sp|Q5D1E8|ZC12A_HUMAN Endoribonuclease ZC3H12A OS=Homo sapiens OX=9606 GN=ZC3H12A PE=1 SV=1 && PF18561:Endoribonuclease Regnase 1/ ZC3H12 C-terminal domain
1	37514366	37514480	115	18	0.199661648598627	0.0811148834772968	0.118546765121331	102.512519547736	CG	ENSG00000163875	promoter	MEAF6	- && sp|Q2VPQ9|EAF6_MOUSE Chromatin modification-related protein MEAF6 OS=Mus musculus OX=10090 GN=Meaf6 PE=1 SV=1 && PF09340:Histone acetyltransferase subunit NuA4
1	37514366	37514480	115	18	0.199661648598627	0.0811148834772968	0.118546765121331	102.512519547736	CG	ENSG00000163875	intron	MEAF6	- && sp|Q2VPQ9|EAF6_MOUSE Chromatin modification-related protein MEAF6 OS=Mus musculus OX=10090 GN=Meaf6 PE=1 SV=1 && PF09340:Histone acetyltransferase subunit NuA4
1	37514366	37514480	115	18	0.199661648598627	0.0811148834772968	0.118546765121331	102.512519547736	CG	1:37514300:37514964	CGI
1	37622520	37622763	244	93	0.0327719776366385	0.00275627362611907	0.0300157040105194	614.715508374015	CHH	Target=FRAM:5-158;Class=SINE/Alu	repeat
1	37622520	37622763	244	93	0.0327719776366385	0.00275627362611907	0.0300157040105194	614.715508374015	CHH	Target=L2:1908-2266;Class=LINE/L2	repeat
1	37622520	37622763	244	93	0.0327719776366385	0.00275627362611907	0.0300157040105194	614.715508374015	CHH	ENSG00000169218	intron	RSPO1	- && sp|Q2MKA7|RSPO1_HUMAN R-spondin-1 OS=Homo sapiens OX=9606 GN=RSPO1 PE=1 SV=1 && -
1	37665936	37666101	166	62	0.0292231311597618	0.00527096231212634	0.0239521688476355	339.01245791444	CHH	Target=L2b:3077-3375;Class=LINE/L2	repeat
1	37995834	37995914	81	7	0.584044695624913	0.713359928809672	-0.129315233184759	-28.9515608967361	CG	Target=MIRb:14-204;Class=SINE/MIR	repeat
1	37995834	37995914	81	7	0.584044695624913	0.713359928809672	-0.129315233184759	-28.9515608967361	CG	1:37995912:37996316	CGI
1	37995834	37995914	81	7	0.584044695624913	0.713359928809672	-0.129315233184759	-28.9515608967361	CG	1:37993911:37995911	CGI_shore
1	38426234	38426455	222	89	0.00372008890302808	0.0482867994836173	-0.0445667105805893	-687.318685510278	CHH	Target=HERVH-int:1-2987;Class=LTR/ERV1	repeat
1	38476495	38476625	131	29	0.298433505577566	0.413244987194046	-0.11481148161648	-141.999027379517	CG	1:38476247:38476732	CGI
1	38476495	38476625	131	29	0.298433505577566	0.413244987194046	-0.11481148161648	-141.999027379517	CG	ENSG00000238063	intron	LINC01685	- && - && -
1	38558152	38558277	126	51	0.0294210238784566	0.00520427009559557	0.024216753782861	274.970735046015	CHH	1:38557535:38559535	CGI_shore
1	38857677	38857758	82	17	0.807956868458928	0.701936428765343	0.106020439693585	78.2747500129155	CG	ENSG00000116954	promoter	RRAGC	- && sp|Q9HB90|RRAGC_HUMAN Ras-related GTP-binding protein C OS=Homo sapiens OX=9606 GN=RRAGC PE=1 SV=1 && -
1	38857677	38857758	82	17	0.807956868458928	0.701936428765343	0.106020439693585	78.2747500129155	CG	ENSG00000116954	intron	RRAGC	- && sp|Q9HB90|RRAGC_HUMAN Ras-related GTP-binding protein C OS=Homo sapiens OX=9606 GN=RRAGC PE=1 SV=1 && -
1	38857677	38857758	82	17	0.807956868458928	0.701936428765343	0.106020439693585	78.2747500129155	CG	1:38857142:38859142	CGI_shore
1	38857677	38857758	82	17	0.807956868458928	0.701936428765343	0.106020439693585	78.2747500129155	CG	Target=AluSz:3-300;Class=SINE/Alu	repeat
1	38857677	38857758	82	17	0.807956868458928	0.701936428765343	0.106020439693585	78.2747500129155	CG	ENSG00000273637	intron	AL139260.2	- && sp|Q9HB90|RRAGC_HUMAN Ras-related GTP-binding protein C OS=Homo sapiens OX=9606 GN=RRAGC PE=1 SV=1 && PF04670:Gtr1/RagA G protein conserved region
1	39012319	39012531	213	82	0.0245756183400098	0.00363659247644517	0.0209390258635646	438.178238821799	CHH	Target=L2d2:3105-3163;Class=LINE/L2	repeat
1	39012319	39012531	213	82	0.0245756183400098	0.00363659247644517	0.0209390258635646	438.178238821799	CHH	Target=AluY:1-304;Class=SINE/Alu	repeat
1	39081252	39081314	63	10	0.259693966255908	0.0896206163359939	0.170073349919914	45.6358756481965	CG	ENSG00000127603	promoter	MACF1	- && sp|Q9UPN3|MACF1_HUMAN Microtubule-actin cross-linking factor 1, isoforms 1/2/3/5 OS=Homo sapiens OX=9606 GN=MACF1 PE=1 SV=4 && PF13499:EF-hand domain pair|PF00681:Plectin repeat|PF00435:Spectrin repeat|PF18373:Spectrin like domain|PF17902:SH3 domain|PF00307:Calponin homology (CH) domain|PF02187:Growth-Arrest-Specific Protein 2 Domain
1	39081252	39081314	63	10	0.259693966255908	0.0896206163359939	0.170073349919914	45.6358756481965	CG	1:39080967:39082287	CGI
1	39081533	39081606	74	23	0.0873105234070974	0.0416467051186692	0.0456638182884283	95.4269851237854	CG	1:39080967:39082287	CGI
1	39081533	39081606	74	23	0.0873105234070974	0.0416467051186692	0.0456638182884283	95.4269851237854	CG	ENSG00000127603	exon	MACF1	- && sp|Q9UPN3|MACF1_HUMAN Microtubule-actin cross-linking factor 1, isoforms 1/2/3/5 OS=Homo sapiens OX=9606 GN=MACF1 PE=1 SV=4 && PF13499:EF-hand domain pair|PF00681:Plectin repeat|PF00435:Spectrin repeat|PF18373:Spectrin like domain|PF17902:SH3 domain|PF00307:Calponin homology (CH) domain|PF02187:Growth-Arrest-Specific Protein 2 Domain
1	39081533	39081606	74	23	0.0873105234070974	0.0416467051186692	0.0456638182884283	95.4269851237854	CG	ENSG00000127603	utr5	MACF1	- && sp|Q9UPN3|MACF1_HUMAN Microtubule-actin cross-linking factor 1, isoforms 1/2/3/5 OS=Homo sapiens OX=9606 GN=MACF1 PE=1 SV=4 && PF13499:EF-hand domain pair|PF00681:Plectin repeat|PF00435:Spectrin repeat|PF18373:Spectrin like domain|PF17902:SH3 domain|PF00307:Calponin homology (CH) domain|PF02187:Growth-Arrest-Specific Protein 2 Domain
1	39081533	39081606	74	23	0.0873105234070974	0.0416467051186692	0.0456638182884283	95.4269851237854	CG	ENSG00000127603	intron	MACF1	- && sp|Q9UPN3|MACF1_HUMAN Microtubule-actin cross-linking factor 1, isoforms 1/2/3/5 OS=Homo sapiens OX=9606 GN=MACF1 PE=1 SV=4 && PF13499:EF-hand domain pair|PF00681:Plectin repeat|PF00435:Spectrin repeat|PF18373:Spectrin like domain|PF17902:SH3 domain|PF00307:Calponin homology (CH) domain|PF02187:Growth-Arrest-Specific Protein 2 Domain
1	39081951	39082116	166	45	0.121562049496756	0.247221416481033	-0.125659366984277	-239.465246327865	CG	1:39080967:39082287	CGI
1	39081951	39082116	166	45	0.121562049496756	0.247221416481033	-0.125659366984277	-239.465246327865	CG	ENSG00000127603	intron	MACF1	- && sp|Q9UPN3|MACF1_HUMAN Microtubule-actin cross-linking factor 1, isoforms 1/2/3/5 OS=Homo sapiens OX=9606 GN=MACF1 PE=1 SV=4 && PF13499:EF-hand domain pair|PF00681:Plectin repeat|PF00435:Spectrin repeat|PF18373:Spectrin like domain|PF17902:SH3 domain|PF00307:Calponin homology (CH) domain|PF02187:Growth-Arrest-Specific Protein 2 Domain
1	39081951	39082116	166	45	0.121562049496756	0.247221416481033	-0.125659366984277	-239.465246327865	CG	ENSG00000127603	promoter	MACF1	- && sp|Q9UPN3|MACF1_HUMAN Microtubule-actin cross-linking factor 1, isoforms 1/2/3/5 OS=Homo sapiens OX=9606 GN=MACF1 PE=1 SV=4 && PF13499:EF-hand domain pair|PF00681:Plectin repeat|PF00435:Spectrin repeat|PF18373:Spectrin like domain|PF17902:SH3 domain|PF00307:Calponin homology (CH) domain|PF02187:Growth-Arrest-Specific Protein 2 Domain
1	39101800	39101909	110	44	0.00239890421682807	0.0262528322953058	-0.0238539280784777	-237.541675404273	CHH	Target=AluY:1-304;Class=SINE/Alu	repeat
1	39101800	39101909	110	44	0.00239890421682807	0.0262528322953058	-0.0238539280784777	-237.541675404273	CHH	Target=AluYe5:1-302;Class=SINE/Alu	repeat
1	39101800	39101909	110	44	0.00239890421682807	0.0262528322953058	-0.0238539280784777	-237.541675404273	CHH	ENSG00000127603	intron	MACF1	- && sp|Q9UPN3|MACF1_HUMAN Microtubule-actin cross-linking factor 1, isoforms 1/2/3/5 OS=Homo sapiens OX=9606 GN=MACF1 PE=1 SV=4 && PF13499:EF-hand domain pair|PF00681:Plectin repeat|PF00435:Spectrin repeat|PF18373:Spectrin like domain|PF17902:SH3 domain|PF00307:Calponin homology (CH) domain|PF02187:Growth-Arrest-Specific Protein 2 Domain
1	39296676	39296864	189	69	0.00499422668512885	0.0512000989846178	-0.0462058722994889	-381.653369877272	CHH	ENSG00000127603	intron	MACF1	- && sp|Q9UPN3|MACF1_HUMAN Microtubule-actin cross-linking factor 1, isoforms 1/2/3/5 OS=Homo sapiens OX=9606 GN=MACF1 PE=1 SV=4 && PF13499:EF-hand domain pair|PF00681:Plectin repeat|PF00435:Spectrin repeat|PF18373:Spectrin like domain|PF17902:SH3 domain|PF00307:Calponin homology (CH) domain|PF02187:Growth-Arrest-Specific Protein 2 Domain
1	39296676	39296864	189	69	0.00499422668512885	0.0512000989846178	-0.0462058722994889	-381.653369877272	CHH	Target=AluSx:1-310;Class=SINE/Alu	repeat
1	39626506	39626646	141	53	0.0403428490844248	0.00722415155217072	0.0331186975322541	267.40107563546	CHH	ENSG00000163909	exon	HEYL	- && sp|Q9NQ87|HEYL_HUMAN Hairy/enhancer-of-split related with YRPW motif-like protein OS=Homo sapiens OX=9606 GN=HEYL PE=1 SV=2 && PF07527:Hairy Orange|PF00010:Helix-loop-helix DNA-binding domain
1	39770620	39770788	169	58	0.00263145973716439	0.0331272724290633	-0.0304958126918989	-313.921212717687	CHH	ENSG00000116985	intron	BMP8B	- && sp|P34820|BMP8B_HUMAN Bone morphogenetic protein 8B OS=Homo sapiens OX=9606 GN=BMP8B PE=2 SV=2 && -
1	39770620	39770788	169	58	0.00263145973716439	0.0331272724290633	-0.0304958126918989	-313.921212717687	CHH	ENSG00000198754	exon	OXCT2	- && sp|Q9BYC2|SCOT2_HUMAN Succinyl-CoA:3-ketoacid coenzyme A transferase 2, mitochondrial OS=Homo sapiens OX=9606 GN=OXCT2 PE=2 SV=2 && PF01144:Coenzyme A transferase
1	39770620	39770788	169	58	0.00263145973716439	0.0331272724290633	-0.0304958126918989	-313.921212717687	CHH	1:39770095:39771518	CGI
1	39793557	39793733	177	72	0.0326258850098098	0.00387781954992285	0.0287480654598869	387.149399326126	CHH	Target=AluSx:3-294;Class=SINE/Alu	repeat
1	40015860	40015976	117	44	0.0317110771101529	0.00550034077883038	0.0262107363313225	214.466984063068	CHH	Target=LTR24C:365-494;Class=LTR/ERV1	repeat
1	40015860	40015976	117	44	0.0317110771101529	0.00550034077883038	0.0262107363313225	214.466984063068	CHH	Target=L1ME5:5698-6066;Class=LINE/L1	repeat
1	40368594	40368869	276	83	0.0905311062666387	0.00786118296858379	0.0826699232980549	444.883686774611	CHH	ENSG00000084070	intron	SMAP2	- && sp|Q8WU79|SMAP2_HUMAN Stromal membrane-associated protein 2 OS=Homo sapiens OX=9606 GN=SMAP2 PE=1 SV=1 && PF01412:Putative GTPase activating protein for Arf
1	40368594	40368869	276	83	0.0905311062666387	0.00786118296858379	0.0826699232980549	444.883686774611	CHH	Target=L1PA2:901-6155;Class=LINE/L1	repeat
1	40381504	40381627	124	45	0.0248630746751386	0.00474345398833892	0.0201196206867997	231.125224678789	CHH	Target=L2c:3031-3381;Class=LINE/L2	repeat
1	40381504	40381627	124	45	0.0248630746751386	0.00474345398833892	0.0201196206867997	231.125224678789	CHH	ENSG00000084070	intron	SMAP2	- && sp|Q8WU79|SMAP2_HUMAN Stromal membrane-associated protein 2 OS=Homo sapiens OX=9606 GN=SMAP2 PE=1 SV=1 && PF01412:Putative GTPase activating protein for Arf
1	40541924	40542029	106	38	0.00290596486323959	0.0242198385963202	-0.0213138737330806	-213.75719199771	CHH	ENSG00000117010	intron	ZNF684	- && sp|Q5T5D7|ZN684_HUMAN Zinc finger protein 684 OS=Homo sapiens OX=9606 GN=ZNF684 PE=2 SV=1 && PF00096:Zinc finger, C2H2 type|PF01352:KRAB box
1	40559200	40559361	162	57	0.0240492873247842	0.00312929383329775	0.0209199934914865	286.248751303153	CHH	Target=LTR12C:31-1579;Class=LTR/ERV1	repeat
1	40559200	40559361	162	57	0.0240492873247842	0.00312929383329775	0.0209199934914865	286.248751303153	CHH	Target=AluSx:1-272;Class=SINE/Alu	repeat
1	40783706	40783862	157	32	0.317869366156098	0.100078478303886	0.217790887852212	172.096321535894	CG	ENSG00000117013	promoter	KCNQ4	- && sp|P56696|KCNQ4_HUMAN Potassium voltage-gated channel subfamily KQT member 4 OS=Homo sapiens OX=9606 GN=KCNQ4 PE=1 SV=2 && -
1	40783706	40783862	157	32	0.317869366156098	0.100078478303886	0.217790887852212	172.096321535894	CG	1:40783418:40784489	CGI
1	40783706	40783862	157	32	0.317869366156098	0.100078478303886	0.217790887852212	172.096321535894	CG	ENSG00000117013	TSS	KCNQ4	- && sp|P56696|KCNQ4_HUMAN Potassium voltage-gated channel subfamily KQT member 4 OS=Homo sapiens OX=9606 GN=KCNQ4 PE=1 SV=2 && -
1	40783706	40783862	157	32	0.317869366156098	0.100078478303886	0.217790887852212	172.096321535894	CG	ENSG00000117013	utr5	KCNQ4	- && sp|P56696|KCNQ4_HUMAN Potassium voltage-gated channel subfamily KQT member 4 OS=Homo sapiens OX=9606 GN=KCNQ4 PE=1 SV=2 && -
1	40783706	40783862	157	32	0.317869366156098	0.100078478303886	0.217790887852212	172.096321535894	CG	ENSG00000117013	exon	KCNQ4	- && sp|P56696|KCNQ4_HUMAN Potassium voltage-gated channel subfamily KQT member 4 OS=Homo sapiens OX=9606 GN=KCNQ4 PE=1 SV=2 && -
1	40885466	40885526	61	23	0.0246234442913299	0.00403569589574962	0.0205877483955803	121.650632262557	CHH	1:40884622:40886622	CGI_shore
1	40885466	40885526	61	23	0.0246234442913299	0.00403569589574962	0.0205877483955803	121.650632262557	CHH	Target=AluJo:133-309;Class=SINE/Alu	repeat
1	40953403	40953466	64	11	0.913631047687244	0.96371428037377	-0.0500832326865255	-39.8915422239892	CG	Target=AluYk3:1-309;Class=SINE/Alu	repeat
1	41242281	41242385	105	43	0.10424438130413	0.22353884469457	-0.11929446339044	-187.404646778708	CG	ENSG00000235358	promoter	AC093151.3	- && - && -
1	41242281	41242385	105	43	0.10424438130413	0.22353884469457	-0.11929446339044	-187.404646778708	CG	1:41241285:41242655	CGI
1	41242281	41242385	105	43	0.10424438130413	0.22353884469457	-0.11929446339044	-187.404646778708	CG	ENSG00000010803	promoter	SCMH1	- && sp|Q96GD3|SCMH1_HUMAN Polycomb protein SCMH1 OS=Homo sapiens OX=9606 GN=SCMH1 PE=1 SV=1 && PF00536:SAM domain (Sterile alpha motif)|PF12140:SLED domain|PF17208:RNA binding Region|PF02820:mbt repeat
1	41242281	41242385	105	43	0.10424438130413	0.22353884469457	-0.11929446339044	-187.404646778708	CG	ENSG00000235358	TSS	AC093151.3	- && - && -
1	41242281	41242385	105	43	0.10424438130413	0.22353884469457	-0.11929446339044	-187.404646778708	CG	ENSG00000235358	exon	AC093151.3	- && - && -
1	41658549	41658748	200	81	0.00410557740452087	0.0283524230475793	-0.0242468456430584	-420.422346852707	CHH	Target=MIRb:63-245;Class=SINE/MIR	repeat
1	41658549	41658748	200	81	0.00410557740452087	0.0283524230475793	-0.0242468456430584	-420.422346852707	CHH	ENSG00000127124	intron	HIVEP3	- && sp|Q5T1R4|ZEP3_HUMAN Transcription factor HIVEP3 OS=Homo sapiens OX=9606 GN=HIVEP3 PE=2 SV=1 && -
1	41658594	41658695	102	25	0.00546656977061893	0.0328122598458134	-0.0273456900751945	-107.315856917159	CHG	Target=MIRb:63-245;Class=SINE/MIR	repeat
1	41658594	41658695	102	25	0.00546656977061893	0.0328122598458134	-0.0273456900751945	-107.315856917159	CHG	ENSG00000127124	intron	HIVEP3	- && sp|Q5T1R4|ZEP3_HUMAN Transcription factor HIVEP3 OS=Homo sapiens OX=9606 GN=HIVEP3 PE=2 SV=1 && -
1	42453918	42454232	315	100	0.00266748438374097	0.0235761114678845	-0.0209086270841435	-487.561953721008	CHH	Target=L2b:2921-3286;Class=LINE/L2	repeat
1	42453918	42454232	315	100	0.00266748438374097	0.0235761114678845	-0.0209086270841435	-487.561953721008	CHH	1:42454044:42456044	CGI_shore
1	42453918	42454232	315	100	0.00266748438374097	0.0235761114678845	-0.0209086270841435	-487.561953721008	CHH	ENSG00000127125	promoter	PPCS	- && sp|Q9HAB8|PPCS_HUMAN Phosphopantothenate--cysteine ligase OS=Homo sapiens OX=9606 GN=PPCS PE=1 SV=2 && PF04127:DNA / pantothenate metabolism flavoprotein
1	42453918	42454232	315	100	0.00266748438374097	0.0235761114678845	-0.0209086270841435	-487.561953721008	CHH	ENSG00000066185	intron	ZMYND12	- && sp|Q9H0C1|ZMY12_HUMAN Zinc finger MYND domain-containing protein 12 OS=Homo sapiens OX=9606 GN=ZMYND12 PE=1 SV=3 && PF01753:MYND finger
1	42495290	42495457	168	71	0.00522413382790524	0.0308727660943494	-0.0256486322664442	-397.519991858472	CHH	ENSG00000186409	intron	CCDC30	- && sp|Q5VVM6|CCD30_HUMAN Coiled-coil domain-containing protein 30 OS=Homo sapiens OX=9606 GN=CCDC30 PE=2 SV=1 && -
1	42495290	42495457	168	71	0.00522413382790524	0.0308727660943494	-0.0256486322664442	-397.519991858472	CHH	Target=L1PA3:4699-6152;Class=LINE/L1	repeat
1	42495290	42495457	168	71	0.00522413382790524	0.0308727660943494	-0.0256486322664442	-397.519991858472	CHH	ENSG00000186409	promoter	CCDC30	- && sp|Q5VVM6|CCD30_HUMAN Coiled-coil domain-containing protein 30 OS=Homo sapiens OX=9606 GN=CCDC30 PE=2 SV=1 && -
1	42556155	42556328	174	58	0.0260048229500997	0.00378843473806268	0.022216388212037	307.108133745832	CHH	ENSG00000186409	exon	CCDC30	- && sp|Q5VVM6|CCD30_HUMAN Coiled-coil domain-containing protein 30 OS=Homo sapiens OX=9606 GN=CCDC30 PE=2 SV=1 && -
1	42556155	42556328	174	58	0.0260048229500997	0.00378843473806268	0.022216388212037	307.108133745832	CHH	ENSG00000186409	utr5	CCDC30	- && sp|Q5VVM6|CCD30_HUMAN Coiled-coil domain-containing protein 30 OS=Homo sapiens OX=9606 GN=CCDC30 PE=2 SV=1 && -
1	42556155	42556328	174	58	0.0260048229500997	0.00378843473806268	0.022216388212037	307.108133745832	CHH	ENSG00000186409	utr3	CCDC30	- && sp|Q5VVM6|CCD30_HUMAN Coiled-coil domain-containing protein 30 OS=Homo sapiens OX=9606 GN=CCDC30 PE=2 SV=1 && -
1	42556155	42556328	174	58	0.0260048229500997	0.00378843473806268	0.022216388212037	307.108133745832	CHH	ENSG00000186409	intron	CCDC30	- && sp|Q5VVM6|CCD30_HUMAN Coiled-coil domain-containing protein 30 OS=Homo sapiens OX=9606 GN=CCDC30 PE=2 SV=1 && -
1	42817149	42817201	53	11	0.0853023645628633	0.214732429298835	-0.129430064735972	-47.8630066791332	CG	ENSG00000177868	intron	SVBP	- && sp|Q14244|MAP7_HUMAN Ensconsin OS=Homo sapiens OX=9606 GN=MAP7 PE=1 SV=1 && -
1	42817149	42817201	53	11	0.0853023645628633	0.214732429298835	-0.129430064735972	-47.8630066791332	CG	ENSG00000177868	promoter	SVBP	- && sp|Q14244|MAP7_HUMAN Ensconsin OS=Homo sapiens OX=9606 GN=MAP7 PE=1 SV=1 && -
1	42817149	42817201	53	11	0.0853023645628633	0.214732429298835	-0.129430064735972	-47.8630066791332	CG	1:42816903:42817476	CGI
1	42817149	42817201	53	11	0.0853023645628633	0.214732429298835	-0.129430064735972	-47.8630066791332	CG	ENSG00000164010	exon	ERMAP	- && sp|Q96PL5|ERMAP_HUMAN Erythroid membrane-associated protein OS=Homo sapiens OX=9606 GN=ERMAP PE=1 SV=1 && PF13765:SPRY-associated domain|PF00622:SPRY domain
1	42817149	42817201	53	11	0.0853023645628633	0.214732429298835	-0.129430064735972	-47.8630066791332	CG	ENSG00000164010	utr5	ERMAP	- && sp|Q96PL5|ERMAP_HUMAN Erythroid membrane-associated protein OS=Homo sapiens OX=9606 GN=ERMAP PE=1 SV=1 && PF13765:SPRY-associated domain|PF00622:SPRY domain
1	42817149	42817201	53	11	0.0853023645628633	0.214732429298835	-0.129430064735972	-47.8630066791332	CG	ENSG00000177868	exon	SVBP	- && sp|Q14244|MAP7_HUMAN Ensconsin OS=Homo sapiens OX=9606 GN=MAP7 PE=1 SV=1 && -
1	42817149	42817201	53	11	0.0853023645628633	0.214732429298835	-0.129430064735972	-47.8630066791332	CG	ENSG00000177868	utr5	SVBP	- && sp|Q14244|MAP7_HUMAN Ensconsin OS=Homo sapiens OX=9606 GN=MAP7 PE=1 SV=1 && -
1	42959781	42959898	118	19	0.62934277243798	0.493387028829015	0.135955743608966	87.9457057231401	CG	ENSG00000117394	promoter	SLC2A1	- && sp|P11166|GTR1_HUMAN Solute carrier family 2, facilitated glucose transporter member 1 OS=Homo sapiens OX=9606 GN=SLC2A1 PE=1 SV=2 && PF00083:Sugar (and other) transporter
1	42959781	42959898	118	19	0.62934277243798	0.493387028829015	0.135955743608966	87.9457057231401	CG	1:42959098:42961098	CGI_shore
1	42959781	42959898	118	19	0.62934277243798	0.493387028829015	0.135955743608966	87.9457057231401	CG	ENSG00000227533	intron	SLC2A1-AS1	- && sp|Q6ZUF6|NC336_HUMAN Putative uncharacterized protein encoded by LINC00336 OS=Homo sapiens OX=9606 GN=LINC00336 PE=5 SV=1 && -
1	42959781	42959898	118	19	0.62934277243798	0.493387028829015	0.135955743608966	87.9457057231401	CG	ENSG00000283973	intron	AC099795.1	- && - && -
1	42959781	42959898	118	19	0.62934277243798	0.493387028829015	0.135955743608966	87.9457057231401	CG	Target=AluSg7:1-309;Class=SINE/Alu	repeat
1	43349499	43349606	108	22	0.498885887331006	0.629532558091763	-0.130646670760757	-102.702847633182	CG	1:43348634:43349606	CGI
1	43349499	43349606	108	22	0.498885887331006	0.629532558091763	-0.130646670760757	-102.702847633182	CG	ENSG00000117400	exon	MPL	- && sp|P40238|TPOR_HUMAN Thrombopoietin receptor OS=Homo sapiens OX=9606 GN=MPL PE=1 SV=1 && PF09067:Erythropoietin receptor, ligand binding
1	43349499	43349606	108	22	0.498885887331006	0.629532558091763	-0.130646670760757	-102.702847633182	CG	ENSG00000117400	intron	MPL	- && sp|P40238|TPOR_HUMAN Thrombopoietin receptor OS=Homo sapiens OX=9606 GN=MPL PE=1 SV=1 && PF09067:Erythropoietin receptor, ligand binding
1	43410406	43410506	101	31	0.00363889887924283	0.0261545943107441	-0.0225156954315012	-174.428294213882	CHH	ENSG00000198198	intron	SZT2	- && sp|Q5T011|SZT2_HUMAN KICSTOR complex protein SZT2 OS=Homo sapiens OX=9606 GN=SZT2 PE=1 SV=3 && -
1	43410406	43410506	101	31	0.00363889887924283	0.0261545943107441	-0.0225156954315012	-174.428294213882	CHH	ENSG00000198198	exon	SZT2	- && sp|Q5T011|SZT2_HUMAN KICSTOR complex protein SZT2 OS=Homo sapiens OX=9606 GN=SZT2 PE=1 SV=3 && -
1	43410406	43410506	101	31	0.00363889887924283	0.0261545943107441	-0.0225156954315012	-174.428294213882	CHH	Target=AluSg4:1-304;Class=SINE/Alu	repeat
1	43613294	43613443	150	70	0.00629260789690933	0.0296595597085459	-0.0233669518116366	-357.314723020349	CHH	ENSG00000142949	intron	PTPRF	- && sp|P10586|PTPRF_HUMAN Receptor-type tyrosine-protein phosphatase F OS=Homo sapiens OX=9606 GN=PTPRF PE=1 SV=2 && -
1	43613294	43613443	150	70	0.00629260789690933	0.0296595597085459	-0.0233669518116366	-357.314723020349	CHH	ENSG00000142949	exon	PTPRF	- && sp|P10586|PTPRF_HUMAN Receptor-type tyrosine-protein phosphatase F OS=Homo sapiens OX=9606 GN=PTPRF PE=1 SV=2 && -
1	43618522	43618761	240	82	0.00412486262731065	0.027692642159104	-0.0235677795317933	-450.919162277714	CHH	ENSG00000142949	intron	PTPRF	- && sp|P10586|PTPRF_HUMAN Receptor-type tyrosine-protein phosphatase F OS=Homo sapiens OX=9606 GN=PTPRF PE=1 SV=2 && -
1	43618522	43618761	240	82	0.00412486262731065	0.027692642159104	-0.0235677795317933	-450.919162277714	CHH	ENSG00000142949	exon	PTPRF	- && sp|P10586|PTPRF_HUMAN Receptor-type tyrosine-protein phosphatase F OS=Homo sapiens OX=9606 GN=PTPRF PE=1 SV=2 && -
1	43618575	43618724	150	36	0.00387175162883096	0.0263115551360837	-0.0224398035072527	-153.839959896144	CHG	ENSG00000142949	intron	PTPRF	- && sp|P10586|PTPRF_HUMAN Receptor-type tyrosine-protein phosphatase F OS=Homo sapiens OX=9606 GN=PTPRF PE=1 SV=2 && -
1	43618575	43618724	150	36	0.00387175162883096	0.0263115551360837	-0.0224398035072527	-153.839959896144	CHG	ENSG00000142949	exon	PTPRF	- && sp|P10586|PTPRF_HUMAN Receptor-type tyrosine-protein phosphatase F OS=Homo sapiens OX=9606 GN=PTPRF PE=1 SV=2 && -
1	44030891	44030983	93	27	0.108337139755388	0.0631849950368379	0.0451521447185502	86.9936155934221	CG	ENSG00000196517	intron	SLC6A9	- && sp|P48067|SC6A9_HUMAN Sodium- and chloride-dependent glycine transporter 1 OS=Homo sapiens OX=9606 GN=SLC6A9 PE=1 SV=3 && -
1	44030891	44030983	93	27	0.108337139755388	0.0631849950368379	0.0451521447185502	86.9936155934221	CG	1:44029957:44031440	CGI
1	44030891	44030983	93	27	0.108337139755388	0.0631849950368379	0.0451521447185502	86.9936155934221	CG	ENSG00000230615	intron	AL139220.2	- && sp|P05787|K2C8_HUMAN Keratin, type II cytoskeletal 8 OS=Homo sapiens OX=9606 GN=KRT8 PE=1 SV=7 && PF00038:Intermediate filament protein
1	44213389	44213538	150	35	0.0301789641458394	0.00444959703367128	0.0257293671121681	162.248133326935	CHH	ENSG00000178028	promoter	DMAP1	- && sp|Q9NPF5|DMAP1_HUMAN DNA methyltransferase 1-associated protein 1 OS=Homo sapiens OX=9606 GN=DMAP1 PE=1 SV=1 && PF05499:DNA methyltransferase 1-associated protein 1 (DMAP1)
1	44213389	44213538	150	35	0.0301789641458394	0.00444959703367128	0.0257293671121681	162.248133326935	CHH	1:44213331:44213793	CGI
1	44213389	44213538	150	35	0.0301789641458394	0.00444959703367128	0.0257293671121681	162.248133326935	CHH	ENSG00000178028	TSS	DMAP1	- && sp|Q9NPF5|DMAP1_HUMAN DNA methyltransferase 1-associated protein 1 OS=Homo sapiens OX=9606 GN=DMAP1 PE=1 SV=1 && PF05499:DNA methyltransferase 1-associated protein 1 (DMAP1)
1	44213389	44213538	150	35	0.0301789641458394	0.00444959703367128	0.0257293671121681	162.248133326935	CHH	ENSG00000178028	exon	DMAP1	- && sp|Q9NPF5|DMAP1_HUMAN DNA methyltransferase 1-associated protein 1 OS=Homo sapiens OX=9606 GN=DMAP1 PE=1 SV=1 && PF05499:DNA methyltransferase 1-associated protein 1 (DMAP1)
1	44213389	44213538	150	35	0.0301789641458394	0.00444959703367128	0.0257293671121681	162.248133326935	CHH	ENSG00000178028	utr5	DMAP1	- && sp|Q9NPF5|DMAP1_HUMAN DNA methyltransferase 1-associated protein 1 OS=Homo sapiens OX=9606 GN=DMAP1 PE=1 SV=1 && PF05499:DNA methyltransferase 1-associated protein 1 (DMAP1)
1	44213389	44213538	150	35	0.0301789641458394	0.00444959703367128	0.0257293671121681	162.248133326935	CHH	ENSG00000178028	intron	DMAP1	- && sp|Q9NPF5|DMAP1_HUMAN DNA methyltransferase 1-associated protein 1 OS=Homo sapiens OX=9606 GN=DMAP1 PE=1 SV=1 && PF05499:DNA methyltransferase 1-associated protein 1 (DMAP1)
1	44237844	44238023	180	72	0.0309288142302215	0.00482786582704335	0.0261009484031782	399.093711916175	CHH	ENSG00000117419	intron	ERI3	- && sp|O43414|ERI3_HUMAN ERI1 exoribonuclease 3 OS=Homo sapiens OX=9606 GN=ERI3 PE=1 SV=2 && PF00929:Exonuclease
1	44251000	44251220	221	84	0.00342915984168138	0.0254460008300655	-0.0220168409883841	-476.761197305106	CHH	ENSG00000117419	intron	ERI3	- && sp|O43414|ERI3_HUMAN ERI1 exoribonuclease 3 OS=Homo sapiens OX=9606 GN=ERI3 PE=1 SV=2 && PF00929:Exonuclease
1	44460391	44460590	200	59	0.027471955260732	0.00427538041446428	0.0231965748462677	303.783829804339	CHH	ENSG00000187147	intron	RNF220	- && sp|Q5VTB9|RN220_HUMAN E3 ubiquitin-protein ligase RNF220 OS=Homo sapiens OX=9606 GN=RNF220 PE=1 SV=1 && -
1	44499194	44499411	218	80	0.0393166386790862	0.00513296043110665	0.0341836782479796	502.159725888991	CHH	Target=L2a:1703-1998;Class=LINE/L2	repeat
1	44499194	44499411	218	80	0.0393166386790862	0.00513296043110665	0.0341836782479796	502.159725888991	CHH	Target=L2-1_AMi:85-523;Class=LINE/L2	repeat
1	44499194	44499411	218	80	0.0393166386790862	0.00513296043110665	0.0341836782479796	502.159725888991	CHH	ENSG00000187147	intron	RNF220	- && sp|Q5VTB9|RN220_HUMAN E3 ubiquitin-protein ligase RNF220 OS=Homo sapiens OX=9606 GN=RNF220 PE=1 SV=1 && -
1	44520180	44520238	59	9	0.966718477481491	0.924149527027739	0.042568950453752	33.7878644613497	CG	Target=AluY:1-297;Class=SINE/Alu	repeat
1	44520180	44520238	59	9	0.966718477481491	0.924149527027739	0.042568950453752	33.7878644613497	CG	ENSG00000187147	intron	RNF220	- && sp|Q5VTB9|RN220_HUMAN E3 ubiquitin-protein ligase RNF220 OS=Homo sapiens OX=9606 GN=RNF220 PE=1 SV=1 && -
1	44677036	44677212	177	56	0.0242675282666309	0.00285956539022504	0.0214079628764058	295.339803369833	CHH	Target=L2d:283-2467;Class=LINE/L2	repeat
1	44677036	44677212	177	56	0.0242675282666309	0.00285956539022504	0.0214079628764058	295.339803369833	CHH	ENSG00000198520	intron	C1orf228	- && sp|Q6PIY5|ARMD1_HUMAN Armadillo-like helical domain containing protein 1 OS=Homo sapiens OX=9606 GN=ARMH1 PE=2 SV=2 && PF17741:Family of unknown function (DUF5578)
1	44784319	44784391	73	19	0.0917549373285233	0.179393473267711	-0.0876385359391876	-86.44099778016	CG	ENSG00000142959	exon	BEST4	- && sp|Q8NFU0|BEST4_HUMAN Bestrophin-4 OS=Homo sapiens OX=9606 GN=BEST4 PE=2 SV=1 && PF01062:Bestrophin, RFP-TM, chloride channel
1	44784319	44784391	73	19	0.0917549373285233	0.179393473267711	-0.0876385359391876	-86.44099778016	CG	1:44784188:44784680	CGI
1	44784319	44784391	73	19	0.0917549373285233	0.179393473267711	-0.0876385359391876	-86.44099778016	CG	1:44784289:44786289	CGI_shore
1	44846957	44847104	148	59	0.0269871909489185	0.00347001209232957	0.0235171788565889	324.19985536904	CHH	Target=MIRc:18-226;Class=SINE/MIR	repeat
1	45369479	45369654	176	50	0.00248618530646045	0.0248069539846326	-0.0223207686781721	-273.480113251285	CHH	Target=AluSq4:1-311;Class=SINE/Alu	repeat
1	45369479	45369654	176	50	0.00248618530646045	0.0248069539846326	-0.0223207686781721	-273.480113251285	CHH	Target=L2d2:3104-3160;Class=LINE/L2	repeat
1	45369479	45369654	176	50	0.00248618530646045	0.0248069539846326	-0.0223207686781721	-273.480113251285	CHH	ENSG00000070759	intron	TESK2	- && sp|Q96S53|TESK2_HUMAN Dual specificity testis-specific protein kinase 2 OS=Homo sapiens OX=9606 GN=TESK2 PE=1 SV=1 && PF07714:Protein tyrosine kinase
1	47206911	47207077	167	34	0.0015966892379489	0.0356481962784797	-0.0340515070405308	-152.310564728392	CHG	Target=L2a:3179-3384;Class=LINE/L2	repeat
1	47206911	47207077	167	34	0.0015966892379489	0.0356481962784797	-0.0340515070405308	-152.310564728392	CHG	Target=AluYc:110-298;Class=SINE/Alu	repeat
1	47206916	47207071	156	49	0.00399295725484514	0.0293698106279054	-0.0253768533730603	-230.197562296887	CHH	Target=L2a:3179-3384;Class=LINE/L2	repeat
1	47206916	47207071	156	49	0.00399295725484514	0.0293698106279054	-0.0253768533730603	-230.197562296887	CHH	Target=AluYc:110-298;Class=SINE/Alu	repeat
1	47814798	47814952	155	46	0.0028800194801479	0.0241614858444496	-0.0212814663643017	-227.00176494446	CHH	Target=MIR3:53-193;Class=SINE/MIR	repeat
1	47814798	47814952	155	46	0.0028800194801479	0.0241614858444496	-0.0212814663643017	-227.00176494446	CHH	ENSG00000269113	intron	TRABD2B	- && sp|A6NFA1|TIKI2_HUMAN Metalloprotease TIKI2 OS=Homo sapiens OX=9606 GN=TRABD2B PE=1 SV=2 && PF01963:TraB family
1	48150454	48150551	98	11	0.822998224192011	0.70679762068596	0.116200603506051	65.7922381123881	CG	ENSG00000242267	intron	SKINT1L	- && sp|A0A0E4BZH1|SKIT1_MACFA Selection and upkeep of intraepithelial T-cells protein 1 OS=Macaca fascicularis OX=9541 GN=SKINT1 PE=2 SV=1 && PF07686:Immunoglobulin V-set domain
1	48150454	48150551	98	11	0.822998224192011	0.70679762068596	0.116200603506051	65.7922381123881	CG	Target=L1PA2:124-6155;Class=LINE/L1	repeat
1	48897839	48897932	94	29	0.00503682732394269	0.0272082538237992	-0.0221714264998566	-126.805976762434	CHH	1:48896881:48898881	CGI_shore
1	48897839	48897932	94	29	0.00503682732394269	0.0272082538237992	-0.0221714264998566	-126.805976762434	CHH	Target=AluSc:3-301;Class=SINE/Alu	repeat
1	48897839	48897932	94	29	0.00503682732394269	0.0272082538237992	-0.0221714264998566	-126.805976762434	CHH	ENSG00000186094	intron	AGBL4	- && sp|Q5VU57|CBPC6_HUMAN Cytosolic carboxypeptidase 6 OS=Homo sapiens OX=9606 GN=AGBL4 PE=2 SV=3 && -
1	49037435	49037696	262	97	0.0287977279577658	0.00443542848347569	0.0243622994742901	534.06482483805	CHH	Target=L2b:3133-3362;Class=LINE/L2	repeat
1	49037435	49037696	262	97	0.0287977279577658	0.00443542848347569	0.0243622994742901	534.06482483805	CHH	ENSG00000229846	intron	AC099788.1	- && - && -
1	49037435	49037696	262	97	0.0287977279577658	0.00443542848347569	0.0243622994742901	534.06482483805	CHH	ENSG00000186094	intron	AGBL4	- && sp|Q5VU57|CBPC6_HUMAN Cytosolic carboxypeptidase 6 OS=Homo sapiens OX=9606 GN=AGBL4 PE=2 SV=3 && -
1	49372655	49372781	127	39	0.003979408898133	0.0331914727467363	-0.0292120638486033	-232.906952400844	CHH	Target=L2b:3072-3119;Class=LINE/L2	repeat
1	49372655	49372781	127	39	0.003979408898133	0.0331914727467363	-0.0292120638486033	-232.906952400844	CHH	Target=AluJb:1-302;Class=SINE/Alu	repeat
1	49372655	49372781	127	39	0.003979408898133	0.0331914727467363	-0.0292120638486033	-232.906952400844	CHH	ENSG00000186094	intron	AGBL4	- && sp|Q5VU57|CBPC6_HUMAN Cytosolic carboxypeptidase 6 OS=Homo sapiens OX=9606 GN=AGBL4 PE=2 SV=3 && -
1	50373055	50373202	148	58	0.0289605496508887	0.00752949368034452	0.0214310559705442	281.562115976368	CHH	Target=LTR16C:12-489;Class=LTR/ERVL	repeat
1	50451129	50451322	194	59	0.026914178704798	0.00501529002111677	0.0218988886836812	299.627887555481	CHH	Target=MIRb:17-262;Class=SINE/MIR	repeat
1	50451129	50451322	194	59	0.026914178704798	0.00501529002111677	0.0218988886836812	299.627887555481	CHH	ENSG00000185104	intron	FAF1	- && sp|Q9UNN5|FAF1_HUMAN FAS-associated factor 1 OS=Homo sapiens OX=9606 GN=FAF1 PE=1 SV=2 && PF00789:UBX domain|PF14555:UBA-like domain
1	51060650	51060825	176	68	0.0244847488121913	0.00344864127498363	0.0210361075372077	346.9168142476	CHH	Target=MER52A:1-1755;Class=LTR/ERV1	repeat
1	51240268	51240415	148	54	0.00433476531727005	0.0259376285970227	-0.0216028632797526	-270.50521231672	CHH	Target=L2a:2726-3426;Class=LINE/L2	repeat
1	51240268	51240415	148	54	0.00433476531727005	0.0259376285970227	-0.0216028632797526	-270.50521231672	CHH	ENSG00000123091	intron	RNF11	- && sp|Q08DI6|RNF11_BOVIN RING finger protein 11 OS=Bos taurus OX=9913 GN=RNF11 PE=2 SV=1 && PF13639:Ring finger domain
1	51395387	51395511	125	28	0.0350907452028655	0.00262370161377335	0.0324670435890922	162.779545645232	CHH	ENSG00000085832	intron	EPS15	- && sp|P42566|EPS15_HUMAN Epidermal growth factor receptor substrate 15 OS=Homo sapiens OX=9606 GN=EPS15 PE=1 SV=2 && PF12763:Cytoskeletal-regulatory complex EF hand
1	52098480	52098652	173	55	0.0254767435052135	0.00458295775121271	0.0208937857540008	261.239957750284	CHH	Target=L1MB3:5940-6162;Class=LINE/L1	repeat
1	52193151	52193310	160	29	0.027861758698078	0.00167072978093639	0.0261910289171416	133.330264201473	CHG	Target=FLAM_A:24-98;Class=SINE/Alu	repeat
1	52193151	52193310	160	29	0.027861758698078	0.00167072978093639	0.0261910289171416	133.330264201473	CHG	Target=L2a:3322-3426;Class=LINE/L2	repeat
1	52193151	52193310	160	29	0.027861758698078	0.00167072978093639	0.0261910289171416	133.330264201473	CHG	ENSG00000157077	intron	ZFYVE9	- && sp|O95405|ZFYV9_HUMAN Zinc finger FYVE domain-containing protein 9 OS=Homo sapiens OX=9606 GN=ZFYVE9 PE=1 SV=2 && -
1	52907016	52907072	57	7	0.980478573907448	0.929969351328047	0.0505092225794004	28.0432005616299	CG	ENSG00000121310	intron	ECHDC2	- && sp|Q8N7M2|ZN283_HUMAN Zinc finger protein 283 OS=Homo sapiens OX=9606 GN=ZNF283 PE=1 SV=4 && -
1	52907016	52907072	57	7	0.980478573907448	0.929969351328047	0.0505092225794004	28.0432005616299	CG	ENSG00000121310	promoter	ECHDC2	- && sp|Q8N7M2|ZN283_HUMAN Zinc finger protein 283 OS=Homo sapiens OX=9606 GN=ZNF283 PE=1 SV=4 && -
1	52907016	52907072	57	7	0.980478573907448	0.929969351328047	0.0505092225794004	28.0432005616299	CG	Target=AluSx3:1-302;Class=SINE/Alu	repeat
1	52907016	52907072	57	7	0.980478573907448	0.929969351328047	0.0505092225794004	28.0432005616299	CG	ENSG00000121310	exon	ECHDC2	- && sp|Q8N7M2|ZN283_HUMAN Zinc finger protein 283 OS=Homo sapiens OX=9606 GN=ZNF283 PE=1 SV=4 && -
1	53103229	53103388	160	63	0.00344997875721343	0.029518434464728	-0.0260684557075146	-335.750487668087	CHH	ENSG00000162383	exon	SLC1A7	- && sp|O00341|EAA5_HUMAN Excitatory amino acid transporter 5 OS=Homo sapiens OX=9606 GN=SLC1A7 PE=2 SV=2 && PF00375:Sodium:dicarboxylate symporter family
1	53103229	53103388	160	63	0.00344997875721343	0.029518434464728	-0.0260684557075146	-335.750487668087	CHH	ENSG00000162383	utr3	SLC1A7	- && sp|O00341|EAA5_HUMAN Excitatory amino acid transporter 5 OS=Homo sapiens OX=9606 GN=SLC1A7 PE=2 SV=2 && PF00375:Sodium:dicarboxylate symporter family
1	53103229	53103388	160	63	0.00344997875721343	0.029518434464728	-0.0260684557075146	-335.750487668087	CHH	ENSG00000162383	intron	SLC1A7	- && sp|O00341|EAA5_HUMAN Excitatory amino acid transporter 5 OS=Homo sapiens OX=9606 GN=SLC1A7 PE=2 SV=2 && PF00375:Sodium:dicarboxylate symporter family
1	53320246	53320435	190	75	0.0300235995909175	0.00440490721056807	0.0256186923803494	408.387512534628	CHH	ENSG00000157193	intron	LRP8	- && sp|Q14114|LRP8_HUMAN Low-density lipoprotein receptor-related protein 8 OS=Homo sapiens OX=9606 GN=LRP8 PE=1 SV=4 && PF00058:Low-density lipoprotein receptor repeat class B|PF14670:Coagulation Factor Xa inhibitory site|PF00057:Low-density lipoprotein receptor domain class A
1	54210858	54210974	117	50	0.00419709595854931	0.0275049010522754	-0.0233078050937261	-276.074797340083	CHH	ENSG00000116221	intron	MRPL37	- && sp|Q9BZE1|RM37_HUMAN 39S ribosomal protein L37, mitochondrial OS=Homo sapiens OX=9606 GN=MRPL37 PE=1 SV=2 && PF07147:Mitochondrial 28S ribosomal protein S30 (PDCD9)
1	54210858	54210974	117	50	0.00419709595854931	0.0275049010522754	-0.0233078050937261	-276.074797340083	CHH	Target=L2c:2910-3413;Class=LINE/L2	repeat
1	54405974	54406116	143	41	0.23927293074013	0.120591780697926	0.118681150042204	164.38976506961	CG	ENSG00000157216	promoter	SSBP3	- && sp|Q9R050|SSBP3_RAT Single-stranded DNA-binding protein 3 OS=Rattus norvegicus OX=10116 GN=Ssbp3 PE=1 SV=1 && PF04503:Single-stranded DNA binding protein, SSDP
1	54405974	54406116	143	41	0.23927293074013	0.120591780697926	0.118681150042204	164.38976506961	CG	1:54405180:54407327	CGI
1	54405974	54406116	143	41	0.23927293074013	0.120591780697926	0.118681150042204	164.38976506961	CG	ENSG00000157216	exon	SSBP3	- && sp|Q9R050|SSBP3_RAT Single-stranded DNA-binding protein 3 OS=Rattus norvegicus OX=10116 GN=Ssbp3 PE=1 SV=1 && PF04503:Single-stranded DNA binding protein, SSDP
1	54405974	54406116	143	41	0.23927293074013	0.120591780697926	0.118681150042204	164.38976506961	CG	ENSG00000157216	utr5	SSBP3	- && sp|Q9R050|SSBP3_RAT Single-stranded DNA-binding protein 3 OS=Rattus norvegicus OX=10116 GN=Ssbp3 PE=1 SV=1 && PF04503:Single-stranded DNA binding protein, SSDP
1	54405974	54406116	143	41	0.23927293074013	0.120591780697926	0.118681150042204	164.38976506961	CG	ENSG00000157216	intron	SSBP3	- && sp|Q9R050|SSBP3_RAT Single-stranded DNA-binding protein 3 OS=Rattus norvegicus OX=10116 GN=Ssbp3 PE=1 SV=1 && PF04503:Single-stranded DNA binding protein, SSDP
1	54624279	54624473	195	81	0.00366497742793032	0.0296669284366004	-0.0260019510086701	-481.039572906953	CHH	ENSG00000162390	intron	ACOT11	- && sp|Q8WXI4|ACO11_HUMAN Acyl-coenzyme A thioesterase 11 OS=Homo sapiens OX=9606 GN=ACOT11 PE=1 SV=1 && PF03061:Thioesterase superfamily|PF01852:START domain
1	54624279	54624473	195	81	0.00366497742793032	0.0296669284366004	-0.0260019510086701	-481.039572906953	CHH	ENSG00000230728	intron	AL590093.1	- && - && -
1	54624279	54624473	195	81	0.00366497742793032	0.0296669284366004	-0.0260019510086701	-481.039572906953	CHH	ENSG00000162391	promoter	FAM151A	- && sp|Q8WW52|F151A_HUMAN Protein FAM151A OS=Homo sapiens OX=9606 GN=FAM151A PE=2 SV=2 && PF10223:Uncharacterized conserved protein (DUF2181)
1	54875529	54875738	210	83	0.0274679281718676	0.00358710010873867	0.023880828063129	460.900893074234	CHH	ENSG00000116133	intron	DHCR24	- && sp|Q15392|DHC24_HUMAN Delta(24)-sterol reductase OS=Homo sapiens OX=9606 GN=DHCR24 PE=1 SV=2 && PF01565:FAD binding domain
1	54875529	54875738	210	83	0.0274679281718676	0.00358710010873867	0.023880828063129	460.900893074234	CHH	Target=L3:3675-4045;Class=LINE/CR1	repeat
1	55000773	55000866	94	42	0.00504414716185371	0.0260094881886871	-0.0209653410268334	-194.872304317899	CHH	ENSG00000162399	intron	BSND	- && sp|Q8WZ55|BSND_HUMAN Barttin OS=Homo sapiens OX=9606 GN=BSND PE=1 SV=1 && -
1	55540518	55540579	62	24	0.00568270823566094	0.0278548196213107	-0.0221721113856498	-110.217255076381	CHH	Target=MLT2B4:2-555;Class=LTR/ERVL	repeat
1	55540518	55540579	62	24	0.00568270823566094	0.0278548196213107	-0.0221721113856498	-110.217255076381	CHH	ENSG00000234810	intron	AL603840.1	- && sp|P26809|POL_MLVFF Gag-Pol polyprotein OS=Friend murine leukemia virus (isolate FB29) OX=11797 GN=pol PE=3 SV=2 && PF00078:Reverse transcriptase (RNA-dependent DNA polymerase)
1	55996843	55997036	194	61	0.00320938693779256	0.0243251093501838	-0.0211157224123913	-332.465525107306	CHH	Target=MER11C:1-1057;Class=LTR/ERVK	repeat
1	55996843	55997036	194	61	0.00320938693779256	0.0243251093501838	-0.0211157224123913	-332.465525107306	CHH	Target=L2b:3079-3375;Class=LINE/L2	repeat
1	55996843	55997036	194	61	0.00320938693779256	0.0243251093501838	-0.0211157224123913	-332.465525107306	CHH	ENSG00000234810	intron	AL603840.1	- && sp|P26809|POL_MLVFF Gag-Pol polyprotein OS=Friend murine leukemia virus (isolate FB29) OX=11797 GN=pol PE=3 SV=2 && PF00078:Reverse transcriptase (RNA-dependent DNA polymerase)
1	56181221	56181356	136	46	0.00568428202063061	0.0257933935500655	-0.0201091115294349	-209.998828435028	CHH	Target=L2:1379-1882;Class=LINE/L2	repeat
1	56181221	56181356	136	46	0.00568428202063061	0.0257933935500655	-0.0201091115294349	-209.998828435028	CHH	ENSG00000260971	intron	AC119674.1	- && - && -
1	56181221	56181356	136	46	0.00568428202063061	0.0257933935500655	-0.0201091115294349	-209.998828435028	CHH	ENSG00000284686	intron	AC119674.2	- && sp|O14495|PLPP3_HUMAN Phospholipid phosphatase 3 OS=Homo sapiens OX=9606 GN=PLPP3 PE=1 SV=1 && PF01569:PAP2 superfamily
1	56616728	56616835	108	52	0.0251276423949995	0.00490152840310731	0.0202261139918922	241.497318785173	CHH	Target=AluSx:2-117;Class=SINE/Alu	repeat
1	56616728	56616835	108	52	0.0251276423949995	0.00490152840310731	0.0202261139918922	241.497318785173	CHH	ENSG00000162407	intron	PLPP3	- && sp|O14495|PLPP3_HUMAN Phospholipid phosphatase 3 OS=Homo sapiens OX=9606 GN=PLPP3 PE=1 SV=1 && -
1	56645132	56645311	180	31	0.325443683562705	0.0984375649806813	0.227006118582023	222.318926628037	CG	ENSG00000162409	promoter	PRKAA2	- && sp|P54646|AAPK2_HUMAN 5'-AMP-activated protein kinase catalytic subunit alpha-2 OS=Homo sapiens OX=9606 GN=PRKAA2 PE=1 SV=2 && PF16579:Adenylate sensor of SNF1-like protein kinase|PF00069:Protein kinase domain
1	56645132	56645311	180	31	0.325443683562705	0.0984375649806813	0.227006118582023	222.318926628037	CG	ENSG00000162407	intron	PLPP3	- && sp|O14495|PLPP3_HUMAN Phospholipid phosphatase 3 OS=Homo sapiens OX=9606 GN=PLPP3 PE=1 SV=1 && -
1	56645132	56645311	180	31	0.325443683562705	0.0984375649806813	0.227006118582023	222.318926628037	CG	1:56644990:56645664	CGI
1	56645132	56645311	180	31	0.325443683562705	0.0984375649806813	0.227006118582023	222.318926628037	CG	ENSG00000162407	exon	PLPP3	- && sp|O14495|PLPP3_HUMAN Phospholipid phosphatase 3 OS=Homo sapiens OX=9606 GN=PLPP3 PE=1 SV=1 && -
1	56645132	56645311	180	31	0.325443683562705	0.0984375649806813	0.227006118582023	222.318926628037	CG	ENSG00000162407	promoter	PLPP3	- && sp|O14495|PLPP3_HUMAN Phospholipid phosphatase 3 OS=Homo sapiens OX=9606 GN=PLPP3 PE=1 SV=1 && -
1	56645132	56645311	180	31	0.325443683562705	0.0984375649806813	0.227006118582023	222.318926628037	CG	ENSG00000162407	TSS	PLPP3	- && sp|O14495|PLPP3_HUMAN Phospholipid phosphatase 3 OS=Homo sapiens OX=9606 GN=PLPP3 PE=1 SV=1 && -
1	57288716	57288872	157	61	0.0319477471854438	0.00405181764848144	0.0278959295369624	371.743825905633	CHH	Target=MIRb:31-260;Class=SINE/MIR	repeat
1	57288716	57288872	157	61	0.0319477471854438	0.00405181764848144	0.0278959295369624	371.743825905633	CHH	ENSG00000173406	intron	DAB1	- && sp|Q9BGX5|DAB1_MACFA Disabled homolog 1 OS=Macaca fascicularis OX=9541 GN=DAB1 PE=2 SV=1 && PF00640:Phosphotyrosine interaction domain (PTB/PID)
1	57506749	57506933	185	67	0.0273799411136755	0.00354398195001881	0.0238359591636567	373.837675042209	CHH	Target=L2d2:2483-3089;Class=LINE/L2	repeat
1	57506749	57506933	185	67	0.0273799411136755	0.00354398195001881	0.0238359591636567	373.837675042209	CHH	ENSG00000173406	intron	DAB1	- && sp|Q9BGX5|DAB1_MACFA Disabled homolog 1 OS=Macaca fascicularis OX=9541 GN=DAB1 PE=2 SV=1 && PF00640:Phosphotyrosine interaction domain (PTB/PID)
1	57789203	57789345	143	56	0.00657581851085839	0.0287942208425847	-0.0222184023317263	-248.781953877901	CHH	Target=LTR78B:347-506;Class=LTR/ERV1	repeat
1	57789203	57789345	143	56	0.00657581851085839	0.0287942208425847	-0.0222184023317263	-248.781953877901	CHH	ENSG00000173406	intron	DAB1	- && sp|Q9BGX5|DAB1_MACFA Disabled homolog 1 OS=Macaca fascicularis OX=9541 GN=DAB1 PE=2 SV=1 && PF00640:Phosphotyrosine interaction domain (PTB/PID)
1	57999909	58000107	199	96	0.0101530033096989	0.114178395593458	-0.104025392283759	-803.053230150187	CHH	ENSG00000173406	intron	DAB1	- && sp|Q9BGX5|DAB1_MACFA Disabled homolog 1 OS=Macaca fascicularis OX=9541 GN=DAB1 PE=2 SV=1 && PF00640:Phosphotyrosine interaction domain (PTB/PID)
1	58270637	58270878	242	87	0.00282279869059426	0.0305980024194638	-0.0277752037288695	-414.491616928306	CHH	Target=L1PA2:124-6155;Class=LINE/L1	repeat
1	58270637	58270878	242	87	0.00282279869059426	0.0305980024194638	-0.0277752037288695	-414.491616928306	CHH	ENSG00000173406	intron	DAB1	- && sp|Q9BGX5|DAB1_MACFA Disabled homolog 1 OS=Macaca fascicularis OX=9541 GN=DAB1 PE=2 SV=1 && PF00640:Phosphotyrosine interaction domain (PTB/PID)
1	58377749	58377914	166	51	0.0294596795356473	0.00265333316615718	0.0268063463694901	304.654272009127	CHH	Target=L1PA2:124-6155;Class=LINE/L1	repeat
1	58377749	58377914	166	51	0.0294596795356473	0.00265333316615718	0.0268063463694901	304.654272009127	CHH	ENSG00000173406	intron	DAB1	- && sp|Q9BGX5|DAB1_MACFA Disabled homolog 1 OS=Macaca fascicularis OX=9541 GN=DAB1 PE=2 SV=1 && PF00640:Phosphotyrosine interaction domain (PTB/PID)
1	58378714	58379000	287	43	0.576896189000308	0.806931096173892	-0.230034907173584	-270.117104231956	CG	Target=L1PA2:124-6155;Class=LINE/L1	repeat
1	58378714	58379000	287	43	0.576896189000308	0.806931096173892	-0.230034907173584	-270.117104231956	CG	ENSG00000173406	intron	DAB1	- && sp|Q9BGX5|DAB1_MACFA Disabled homolog 1 OS=Macaca fascicularis OX=9541 GN=DAB1 PE=2 SV=1 && PF00640:Phosphotyrosine interaction domain (PTB/PID)
1	59018656	59018750	95	7	0.653507031302473	0.804989166176178	-0.151482134873705	-29.0200821502543	CG	ENSG00000237352	promoter	LINC01358	- && sp|O00370|LORF2_HUMAN LINE-1 retrotransposable element ORF2 protein OS=Homo sapiens OX=9606 PE=1 SV=1 && -
1	59018656	59018750	95	7	0.653507031302473	0.804989166176178	-0.151482134873705	-29.0200821502543	CG	Target=L2b:3135-3298;Class=LINE/L2	repeat
1	59018656	59018750	95	7	0.653507031302473	0.804989166176178	-0.151482134873705	-29.0200821502543	CG	ENSG00000237352	intron	LINC01358	- && sp|O00370|LORF2_HUMAN LINE-1 retrotransposable element ORF2 protein OS=Homo sapiens OX=9606 PE=1 SV=1 && -
1	59732469	59732559	91	34	0.00598280879589194	0.0270100317462971	-0.0210272229504052	-148.634723307733	CHH	ENSG00000172456	intron	FGGY	- && sp|Q96C11|FGGY_HUMAN FGGY carbohydrate kinase domain-containing protein OS=Homo sapiens OX=9606 GN=FGGY PE=1 SV=2 && PF02782:FGGY family of carbohydrate kinases, C-terminal domain|PF00370:FGGY family of carbohydrate kinases, N-terminal domain
1	60911385	60911596	212	76	0.00476190415832671	0.0263867348610785	-0.0216248307027518	-386.196049425329	CHH	Target=L2c:2910-3183;Class=LINE/L2	repeat
1	60911385	60911596	212	76	0.00476190415832671	0.0263867348610785	-0.0216248307027518	-386.196049425329	CHH	ENSG00000162599	intron	NFIA	- && sp|Q12857|NFIA_HUMAN Nuclear factor 1 A-type OS=Homo sapiens OX=9606 GN=NFIA PE=1 SV=2 && PF10524:Nuclear factor I protein pre-N-terminus|PF00859:CTF/NF-I family transcription modulation region|PF03165:MH1 domain
1	61305086	61305237	152	55	0.00809794900958783	0.0384226014355744	-0.0303246524259866	-332.958093642428	CHH	ENSG00000162599	intron	NFIA	- && sp|Q12857|NFIA_HUMAN Nuclear factor 1 A-type OS=Homo sapiens OX=9606 GN=NFIA PE=1 SV=2 && PF10524:Nuclear factor I protein pre-N-terminus|PF00859:CTF/NF-I family transcription modulation region|PF03165:MH1 domain
1	61549263	61549337	75	22	0.00214053794941572	0.0268771251881838	-0.0247365872387681	-133.777535859185	CHH	Target=L1M1:4781-5113;Class=LINE/L1	repeat
1	62398688	62398829	142	53	0.0247691048609058	0.00459200949255927	0.0201770953683465	255.242321790675	CHH	Target=AluSx:1-306;Class=SINE/Alu	repeat
1	63914319	63914457	139	54	0.0260862166814917	0.00330264906479559	0.0227835676166961	285.800195964119	CHH	ENSG00000185483	intron	ROR1	- && sp|Q01973|ROR1_HUMAN Inactive tyrosine-protein kinase transmembrane receptor ROR1 OS=Homo sapiens OX=9606 GN=ROR1 PE=1 SV=2 && PF01392:Fz domain|PF00051:Kringle domain|PF07679:Immunoglobulin I-set domain|PF07714:Protein tyrosine kinase
1	64206441	64206589	149	49	0.00306212876957513	0.0232216867000779	-0.0201595579305027	-254.948884414181	CHH	ENSG00000177414	intron	UBE2U	- && sp|Q5VVX9|UBE2U_HUMAN Ubiquitin-conjugating enzyme E2 U OS=Homo sapiens OX=9606 GN=UBE2U PE=1 SV=1 && PF00179:Ubiquitin-conjugating enzyme
1	64206441	64206589	149	49	0.00306212876957513	0.0232216867000779	-0.0201595579305027	-254.948884414181	CHH	Target=L2c:2910-3281;Class=LINE/L2	repeat
1	64239048	64239234	187	71	0.00740077555126943	0.0647331312688255	-0.0573323557175561	-592.324074494437	CHH	ENSG00000177414	intron	UBE2U	- && sp|Q5VVX9|UBE2U_HUMAN Ubiquitin-conjugating enzyme E2 U OS=Homo sapiens OX=9606 GN=UBE2U PE=1 SV=1 && PF00179:Ubiquitin-conjugating enzyme
1	64239048	64239234	187	71	0.00740077555126943	0.0647331312688255	-0.0573323557175561	-592.324074494437	CHH	Target=AluJr:1-305;Class=SINE/Alu	repeat
1	64239048	64239234	187	71	0.00740077555126943	0.0647331312688255	-0.0573323557175561	-592.324074494437	CHH	Target=L3:2514-2536;Class=LINE/CR1	repeat
1	65487346	65487469	124	37	0.0230636174503422	0.0026393978371041	0.0204242196132381	167.766590813055	CHH	ENSG00000237852	intron	AC119800.1	- && - && -
1	65487346	65487469	124	37	0.0230636174503422	0.0026393978371041	0.0204242196132381	167.766590813055	CHH	ENSG00000116678	intron	LEPR	- && sp|P48357|LEPR_HUMAN Leptin receptor OS=Homo sapiens OX=9606 GN=LEPR PE=1 SV=2 && PF06328:Ig-like C2-type domain|PF18589:Obesity receptor immunoglobulin like domain
1	66155180	66155392	213	79	0.00467791464615774	0.0440935295553183	-0.0394156149091606	-624.795552872935	CHH	ENSG00000184588	intron	PDE4B	- && sp|Q07343|PDE4B_HUMAN cAMP-specific 3',5'-cyclic phosphodiesterase 4B OS=Homo sapiens OX=9606 GN=PDE4B PE=1 SV=1 && PF18100:Phosphodiesterase 4 upstream conserved regions (UCR)|PF00233:3'5'-cyclic nucleotide phosphodiesterase
1	66890635	66890864	230	114	0.00208547164692433	0.072370509668744	-0.0702850380218197	-914.911263004368	CHH	ENSG00000152763	utr3	WDR78	- && sp|Q5VTH9|DNAI4_HUMAN Dynein axonemal intermediate chain 4 OS=Homo sapiens OX=9606 GN=DNAI4 PE=2 SV=1 && -
1	66890635	66890864	230	114	0.00208547164692433	0.072370509668744	-0.0702850380218197	-914.911263004368	CHH	ENSG00000152763	exon	WDR78	- && sp|Q5VTH9|DNAI4_HUMAN Dynein axonemal intermediate chain 4 OS=Homo sapiens OX=9606 GN=DNAI4 PE=2 SV=1 && -
1	66890635	66890864	230	114	0.00208547164692433	0.072370509668744	-0.0702850380218197	-914.911263004368	CHH	ENSG00000152763	intron	WDR78	- && sp|Q5VTH9|DNAI4_HUMAN Dynein axonemal intermediate chain 4 OS=Homo sapiens OX=9606 GN=DNAI4 PE=2 SV=1 && -
1	68051460	68051660	201	33	0.484105259168192	0.633861043777789	-0.149755784609597	-187.622771825123	CG	1:68049570:68051570	CGI_shore
1	68051460	68051660	201	33	0.484105259168192	0.633861043777789	-0.149755784609597	-187.622771825123	CG	ENSG00000228431	promoter	ARL5AP3	- && sp|Q9Y689|ARL5A_HUMAN ADP-ribosylation factor-like protein 5A OS=Homo sapiens OX=9606 GN=ARL5A PE=1 SV=1 && -
1	68051460	68051660	201	33	0.484105259168192	0.633861043777789	-0.149755784609597	-187.622771825123	CG	ENSG00000162595	promoter	DIRAS3	- && sp|O95661|DIRA3_HUMAN GTP-binding protein Di-Ras3 OS=Homo sapiens OX=9606 GN=DIRAS3 PE=1 SV=1 && PF00071:Ras family
1	68051460	68051660	201	33	0.484105259168192	0.633861043777789	-0.149755784609597	-187.622771825123	CG	1:68050791:68052791	CGI_shore
1	68051460	68051660	201	33	0.484105259168192	0.633861043777789	-0.149755784609597	-187.622771825123	CG	ENSG00000162595	exon	DIRAS3	- && sp|O95661|DIRA3_HUMAN GTP-binding protein Di-Ras3 OS=Homo sapiens OX=9606 GN=DIRAS3 PE=1 SV=1 && PF00071:Ras family
1	68051460	68051660	201	33	0.484105259168192	0.633861043777789	-0.149755784609597	-187.622771825123	CG	ENSG00000162595	utr5	DIRAS3	- && sp|O95661|DIRA3_HUMAN GTP-binding protein Di-Ras3 OS=Homo sapiens OX=9606 GN=DIRAS3 PE=1 SV=1 && PF00071:Ras family
1	68051460	68051660	201	33	0.484105259168192	0.633861043777789	-0.149755784609597	-187.622771825123	CG	1:68051571:68051791	CGI
1	68051460	68051660	201	33	0.484105259168192	0.633861043777789	-0.149755784609597	-187.622771825123	CG	ENSG00000162595	TSS	DIRAS3	- && sp|O95661|DIRA3_HUMAN GTP-binding protein Di-Ras3 OS=Homo sapiens OX=9606 GN=DIRAS3 PE=1 SV=1 && PF00071:Ras family
1	68051460	68051660	201	33	0.484105259168192	0.633861043777789	-0.149755784609597	-187.622771825123	CG	ENSG00000232284	intron	GNG12-AS1	- && - && -
1	69165958	69166088	131	45	0.024568072701865	0.00437602178517167	0.0201920509166934	234.236024616497	CHH	Target=L2b:2918-3301;Class=LINE/L2	repeat
1	69165958	69166088	131	45	0.024568072701865	0.00437602178517167	0.0201920509166934	234.236024616497	CHH	ENSG00000223883	intron	LINC01707	- && - && -
1	69568376	69568456	81	13	0.0939043456361233	0.0539214647226486	0.0399828809134747	48.6470262413942	CG	1:69567284:69568812	CGI
1	69568376	69568456	81	13	0.0939043456361233	0.0539214647226486	0.0399828809134747	48.6470262413942	CG	ENSG00000033122	TSS	LRRC7	- && sp|Q96NW7|LRRC7_HUMAN Leucine-rich repeat-containing protein 7 OS=Homo sapiens OX=9606 GN=LRRC7 PE=1 SV=1 && PF00595:PDZ domain|PF13855:Leucine rich repeat
1	69568376	69568456	81	13	0.0939043456361233	0.0539214647226486	0.0399828809134747	48.6470262413942	CG	ENSG00000033122	exon	LRRC7	- && sp|Q96NW7|LRRC7_HUMAN Leucine-rich repeat-containing protein 7 OS=Homo sapiens OX=9606 GN=LRRC7 PE=1 SV=1 && PF00595:PDZ domain|PF13855:Leucine rich repeat
1	69568376	69568456	81	13	0.0939043456361233	0.0539214647226486	0.0399828809134747	48.6470262413942	CG	ENSG00000033122	utr5	LRRC7	- && sp|Q96NW7|LRRC7_HUMAN Leucine-rich repeat-containing protein 7 OS=Homo sapiens OX=9606 GN=LRRC7 PE=1 SV=1 && PF00595:PDZ domain|PF13855:Leucine rich repeat
1	69568376	69568456	81	13	0.0939043456361233	0.0539214647226486	0.0399828809134747	48.6470262413942	CG	ENSG00000033122	promoter	LRRC7	- && sp|Q96NW7|LRRC7_HUMAN Leucine-rich repeat-containing protein 7 OS=Homo sapiens OX=9606 GN=LRRC7 PE=1 SV=1 && PF00595:PDZ domain|PF13855:Leucine rich repeat
1	69777847	69778122	276	89	0.0233855399266366	0.00284446979070461	0.020541070135932	457.925440096379	CHH	Target=L2c:2279-2824;Class=LINE/L2	repeat
1	69777847	69778122	276	89	0.0233855399266366	0.00284446979070461	0.020541070135932	457.925440096379	CHH	Target=L2c:3054-3272;Class=LINE/L2	repeat
1	69777847	69778122	276	89	0.0233855399266366	0.00284446979070461	0.020541070135932	457.925440096379	CHH	ENSG00000033122	intron	LRRC7	- && sp|Q96NW7|LRRC7_HUMAN Leucine-rich repeat-containing protein 7 OS=Homo sapiens OX=9606 GN=LRRC7 PE=1 SV=1 && PF00595:PDZ domain|PF13855:Leucine rich repeat
1	69850759	69851028	270	81	0.0246437134145255	0.00313949403718076	0.0215042193773448	424.693139054052	CHH	Target=L2a:1625-3420;Class=LINE/L2	repeat
1	69850759	69851028	270	81	0.0246437134145255	0.00313949403718076	0.0215042193773448	424.693139054052	CHH	ENSG00000033122	intron	LRRC7	- && sp|Q96NW7|LRRC7_HUMAN Leucine-rich repeat-containing protein 7 OS=Homo sapiens OX=9606 GN=LRRC7 PE=1 SV=1 && PF00595:PDZ domain|PF13855:Leucine rich repeat
1	71389037	71389323	287	87	0.00406539088355109	0.0261291572523479	-0.0220637663687968	-390.597756610519	CHH	Target=AluYi6:1-301;Class=SINE/Alu	repeat
1	71389037	71389323	287	87	0.00406539088355109	0.0261291572523479	-0.0220637663687968	-390.597756610519	CHH	Target=L1M1:5470-7060;Class=LINE/L1	repeat
1	71389037	71389323	287	87	0.00406539088355109	0.0261291572523479	-0.0220637663687968	-390.597756610519	CHH	ENSG00000229956	intron	ZRANB2-AS2	- && - && -
1	72010202	72010380	179	56	0.0042574489258532	0.0245285298598291	-0.0202710809339759	-259.969666858641	CHH	ENSG00000172260	intron	NEGR1	- && sp|Q7Z3B1|NEGR1_HUMAN Neuronal growth regulator 1 OS=Homo sapiens OX=9606 GN=NEGR1 PE=1 SV=3 && -
1	72282827	72282919	93	32	0.274295351919986	0.106091471589381	0.168203880330605	173.921640732542	CG	ENSG00000172260	promoter	NEGR1	- && sp|Q7Z3B1|NEGR1_HUMAN Neuronal growth regulator 1 OS=Homo sapiens OX=9606 GN=NEGR1 PE=1 SV=3 && -
1	72282827	72282919	93	32	0.274295351919986	0.106091471589381	0.168203880330605	173.921640732542	CG	1:72282788:72284053	CGI
1	72658248	72658559	312	119	0.00332336528798322	0.0388038366815211	-0.0354804713935379	-760.942374933503	CHH	Target=L2c:2134-2412;Class=LINE/L2	repeat
1	72658317	72658382	66	7	0.00175867935908727	0.0258756351752218	-0.0241169558161345	-27.8634056532668	CHG	Target=L2c:2134-2412;Class=LINE/L2	repeat
1	72902180	72902259	80	5	0.834144792552907	0.933815504347058	-0.0996707117941515	-20.1711261685329	CG	Target=L1PA2:1834-6155;Class=LINE/L1	repeat
1	73719912	73720101	190	63	0.0441306449860721	0.00379001867235914	0.040340626313713	348.039671615807	CHH	Target=AluSc5:2-292;Class=SINE/Alu	repeat
1	74871106	74871192	87	33	0.00500079316059081	0.0304620197921176	-0.0254612266315268	-169.289762865414	CHH	Target=MSTA:1-428;Class=LTR/ERVL-MaLR	repeat
1	75618963	75619217	255	107	0.00279863467052514	0.0769801076106539	-0.0741814729401288	-780.685218227543	CHH	Target=AluSq2:1-292;Class=SINE/Alu	repeat
1	76391470	76391672	203	85	0.0565208669470037	0.00690711261789208	0.0496137543291116	684.204684945574	CHH	ENSG00000184005	utr5	ST6GALNAC3	- && sp|Q8NDV1|SIA7C_HUMAN Alpha-N-acetylgalactosaminide alpha-2,6-sialyltransferase 3 OS=Homo sapiens OX=9606 GN=ST6GALNAC3 PE=1 SV=1 && -
1	76391470	76391672	203	85	0.0565208669470037	0.00690711261789208	0.0496137543291116	684.204684945574	CHH	ENSG00000184005	intron	ST6GALNAC3	- && sp|Q8NDV1|SIA7C_HUMAN Alpha-N-acetylgalactosaminide alpha-2,6-sialyltransferase 3 OS=Homo sapiens OX=9606 GN=ST6GALNAC3 PE=1 SV=1 && -
1	76958767	76958995	229	90	0.00398145359674992	0.0346108797174252	-0.0306294261206753	-630.267825730366	CHH	ENSG00000117069	intron	ST6GALNAC5	- && sp|Q9BVH7|SIA7E_HUMAN Alpha-N-acetylgalactosaminide alpha-2,6-sialyltransferase 5 OS=Homo sapiens OX=9606 GN=ST6GALNAC5 PE=1 SV=1 && PF00777:Glycosyltransferase family 29 (sialyltransferase)
1	77259562	77259764	203	67	0.0271848526642864	0.00301502036327479	0.0241698323010116	383.476630753349	CHH	Target=L2:2370-2511;Class=LINE/L2	repeat
1	77497182	77497266	85	13	0.846094774048239	0.72786849208969	0.118226281958549	54.4307396443623	CG	Target=LTR12:1-826;Class=LTR/ERV1	repeat
1	77497182	77497266	85	13	0.846094774048239	0.72786849208969	0.118226281958549	54.4307396443623	CG	ENSG00000154027	intron	AK5	- && sp|Q9Y6K8|KAD5_HUMAN Adenylate kinase isoenzyme 5 OS=Homo sapiens OX=9606 GN=AK5 PE=1 SV=2 && -
1	77531909	77531960	52	9	0.0352859662741032	0.000564781631127436	0.0347211846429758	41.1489447671642	CHG	ENSG00000154027	promoter	AK5	- && sp|Q9Y6K8|KAD5_HUMAN Adenylate kinase isoenzyme 5 OS=Homo sapiens OX=9606 GN=AK5 PE=1 SV=2 && -
1	77531909	77531960	52	9	0.0352859662741032	0.000564781631127436	0.0347211846429758	41.1489447671642	CHG	Target=LTR12E:1-1300;Class=LTR/ERV1	repeat
1	77531909	77531960	52	9	0.0352859662741032	0.000564781631127436	0.0347211846429758	41.1489447671642	CHG	ENSG00000154027	intron	AK5	- && sp|Q9Y6K8|KAD5_HUMAN Adenylate kinase isoenzyme 5 OS=Homo sapiens OX=9606 GN=AK5 PE=1 SV=2 && -
1	77683223	77683324	102	26	0.0890279652281789	0.210050925134434	-0.121022959906255	-124.754174795296	CG	1:77682532:77683733	CGI
1	77683223	77683324	102	26	0.0890279652281789	0.210050925134434	-0.121022959906255	-124.754174795296	CG	ENSG00000036549	promoter	AC118549.1	- && sp|Q8IYH5|ZZZ3_HUMAN ZZ-type zinc finger-containing protein 3 OS=Homo sapiens OX=9606 GN=ZZZ3 PE=1 SV=1 && -
1	77683223	77683324	102	26	0.0890279652281789	0.210050925134434	-0.121022959906255	-124.754174795296	CG	ENSG00000036549	exon	AC118549.1	- && sp|Q8IYH5|ZZZ3_HUMAN ZZ-type zinc finger-containing protein 3 OS=Homo sapiens OX=9606 GN=ZZZ3 PE=1 SV=1 && -
1	77683223	77683324	102	26	0.0890279652281789	0.210050925134434	-0.121022959906255	-124.754174795296	CG	ENSG00000036549	utr5	AC118549.1	- && sp|Q8IYH5|ZZZ3_HUMAN ZZ-type zinc finger-containing protein 3 OS=Homo sapiens OX=9606 GN=ZZZ3 PE=1 SV=1 && -
1	77683223	77683324	102	26	0.0890279652281789	0.210050925134434	-0.121022959906255	-124.754174795296	CG	ENSG00000036549	intron	AC118549.1	- && sp|Q8IYH5|ZZZ3_HUMAN ZZ-type zinc finger-containing protein 3 OS=Homo sapiens OX=9606 GN=ZZZ3 PE=1 SV=1 && -
1	77887836	77888048	213	67	0.00453438704555735	0.0370894782541738	-0.0325550912086165	-388.311652915015	CHH	ENSG00000162614	promoter	NEXN	- && sp|Q0ZGT2|NEXN_HUMAN Nexilin OS=Homo sapiens OX=9606 GN=NEXN PE=1 SV=1 && PF07679:Immunoglobulin I-set domain
1	77887836	77888048	213	67	0.00453438704555735	0.0370894782541738	-0.0325550912086165	-388.311652915015	CHH	1:77886597:77888597	CGI_shore
1	77887836	77888048	213	67	0.00453438704555735	0.0370894782541738	-0.0325550912086165	-388.311652915015	CHH	ENSG00000235927	exon	NEXN-AS1	- && sp|Q8NBZ9|NEAS1_HUMAN Putative uncharacterized protein NEXN-AS1 OS=Homo sapiens OX=9606 GN=NEXN-AS1 PE=5 SV=1 && -
1	78397757	78397898	142	29	0.000967919833731368	0.0230272343078493	-0.0220593144741179	-133.747677015141	CHG	Target=L1PA7:1684-6309;Class=LINE/L1	repeat
1	78397757	78397898	142	29	0.000967919833731368	0.0230272343078493	-0.0220593144741179	-133.747677015141	CHG	ENSG00000122420	intron	PTGFR	- && sp|P43088|PF2R_HUMAN Prostaglandin F2-alpha receptor OS=Homo sapiens OX=9606 GN=PTGFR PE=1 SV=1 && PF00001:7 transmembrane receptor (rhodopsin family)
1	78397821	78397956	136	45	0.0027522245821499	0.0251783215724934	-0.0224260969903435	-251.792291533276	CHH	Target=L1PA7:1684-6309;Class=LINE/L1	repeat
1	78397821	78397956	136	45	0.0027522245821499	0.0251783215724934	-0.0224260969903435	-251.792291533276	CHH	ENSG00000122420	intron	PTGFR	- && sp|P43088|PF2R_HUMAN Prostaglandin F2-alpha receptor OS=Homo sapiens OX=9606 GN=PTGFR PE=1 SV=1 && PF00001:7 transmembrane receptor (rhodopsin family)
1	78467762	78467947	186	78	0.00340572297489522	0.0237266627855493	-0.020320939810654	-333.068889945531	CHH	Target=L2a:2910-3327;Class=LINE/L2	repeat
1	78467762	78467947	186	78	0.00340572297489522	0.0237266627855493	-0.020320939810654	-333.068889945531	CHH	ENSG00000122420	intron	PTGFR	- && sp|P43088|PF2R_HUMAN Prostaglandin F2-alpha receptor OS=Homo sapiens OX=9606 GN=PTGFR PE=1 SV=1 && PF00001:7 transmembrane receptor (rhodopsin family)
1	78878933	78879113	181	64	0.00363033364900899	0.0236626630610106	-0.0200323294120016	-331.869909909422	CHH	Target=HERVH-int:1-7711;Class=LTR/ERV1	repeat
1	79771069	79771242	174	39	0.00261505202262313	0.0734469961332566	-0.0708319441106335	-266.790601199947	CHH	Target=L2:2619-2719;Class=LINE/L2	repeat
1	80455093	80455199	107	36	0.00251951705803229	0.0268099411659422	-0.0242904241079099	-189.929027484053	CHH	Target=AluY:2-308;Class=SINE/Alu	repeat
1	80595634	80595755	122	35	0.00157888217011824	0.0239116209022552	-0.022332738732137	-187.023168542523	CHH	Target=L1PB1:1627-4177;Class=LINE/L1	repeat
1	80595634	80595755	122	35	0.00157888217011824	0.0239116209022552	-0.022332738732137	-187.023168542523	CHH	ENSG00000234184	intron	LINC01781	- && - && -
1	81475733	81475913	181	61	0.0251925552121239	0.00279645758508756	0.0223960976270364	306.800864050961	CHH	ENSG00000117114	intron	ADGRL2	- && sp|O95490|AGRL2_HUMAN Adhesion G protein-coupled receptor L2 OS=Homo sapiens OX=9606 GN=ADGRL2 PE=1 SV=2 && PF16489:GPCR-Autoproteolysis INducing (GAIN) domain|PF02140:Galactose binding lectin domain|PF00002:7 transmembrane receptor (Secretin family)|PF02793:Hormone receptor domain|PF02191:Olfactomedin-like domain|PF02354:Latrophilin Cytoplasmic C-terminal region|PF01825:GPCR proteolysis sit…
1	81803175	81803266	92	43	0.011884370270365	0.0422895011505473	-0.0304051308801823	-201.175779023649	CHH	1:81800313:81803363	CGI
1	81803175	81803266	92	43	0.011884370270365	0.0422895011505473	-0.0304051308801823	-201.175779023649	CHH	ENSG00000117114	intron	ADGRL2	- && sp|O95490|AGRL2_HUMAN Adhesion G protein-coupled receptor L2 OS=Homo sapiens OX=9606 GN=ADGRL2 PE=1 SV=2 && PF16489:GPCR-Autoproteolysis INducing (GAIN) domain|PF02140:Galactose binding lectin domain|PF00002:7 transmembrane receptor (Secretin family)|PF02793:Hormone receptor domain|PF02191:Olfactomedin-like domain|PF02354:Latrophilin Cytoplasmic C-terminal region|PF01825:GPCR proteolysis sit…
1	82776793	82776918	126	50	0.00364058064274897	0.023969998303574	-0.020329417660825	-258.265210658936	CHH	Target=LTR12E:1-1322;Class=LTR/ERV1	repeat
1	82777521	82777599	79	7	0.66499230109906	0.501088003435012	0.163904297664048	30.861849189697	CG	Target=MER66-int:15-3444;Class=LTR/ERV1	repeat
1	84097623	84097725	103	36	0.00524769557535166	0.0258936521129065	-0.0206459565375548	-168.508432037092	CHH	Target=MLT2B1:1-520;Class=LTR/ERVL	repeat
1	84097623	84097725	103	36	0.00524769557535166	0.0258936521129065	-0.0206459565375548	-168.508432037092	CHH	ENSG00000142875	intron	PRKACB	- && sp|P22694|KAPCB_HUMAN cAMP-dependent protein kinase catalytic subunit beta OS=Homo sapiens OX=9606 GN=PRKACB PE=1 SV=2 && PF00069:Protein kinase domain
1	84855654	84855873	220	76	0.0316979802457299	0.00739246839024974	0.0243055118554802	394.233968717096	CHH	ENSG00000171517	intron	LPAR3	- && sp|Q9UBY5|LPAR3_HUMAN Lysophosphatidic acid receptor 3 OS=Homo sapiens OX=9606 GN=LPAR3 PE=1 SV=1 && PF00001:7 transmembrane receptor (rhodopsin family)
1	85048288	85048427	140	45	0.16917020646842	0.0656583395358638	0.103511866932556	220.684981878701	CG	ENSG00000055732	intron	MCOLN3	- && sp|Q8TDD5|MCLN3_HUMAN Mucolipin-3 OS=Homo sapiens OX=9606 GN=MCOLN3 PE=1 SV=1 && -
1	85048288	85048427	140	45	0.16917020646842	0.0656583395358638	0.103511866932556	220.684981878701	CG	1:85047826:85048872	CGI
1	85048288	85048427	140	45	0.16917020646842	0.0656583395358638	0.103511866932556	220.684981878701	CG	ENSG00000055732	exon	MCOLN3	- && sp|Q8TDD5|MCLN3_HUMAN Mucolipin-3 OS=Homo sapiens OX=9606 GN=MCOLN3 PE=1 SV=1 && -
1	85048288	85048427	140	45	0.16917020646842	0.0656583395358638	0.103511866932556	220.684981878701	CG	ENSG00000055732	utr5	MCOLN3	- && sp|Q8TDD5|MCLN3_HUMAN Mucolipin-3 OS=Homo sapiens OX=9606 GN=MCOLN3 PE=1 SV=1 && -
1	85048288	85048427	140	45	0.16917020646842	0.0656583395358638	0.103511866932556	220.684981878701	CG	ENSG00000162643	intron	WDR63	- && sp|Q8IWG1|DNAI3_HUMAN Dynein axonemal intermediate chain 3 OS=Homo sapiens OX=9606 GN=DNAI3 PE=1 SV=1 && -
1	85201720	85201852	133	39	0.0743029707176656	0.154342860172431	-0.0800398894547651	-152.970147110767	CG	1:85200135:85201967	CGI
1	85201720	85201852	133	39	0.0743029707176656	0.154342860172431	-0.0800398894547651	-152.970147110767	CG	ENSG00000097096	promoter	SYDE2	- && sp|Q5VT97|SYDE2_HUMAN Rho GTPase-activating protein SYDE2 OS=Homo sapiens OX=9606 GN=SYDE2 PE=1 SV=2 && PF00620:RhoGAP domain
1	86964497	86964714	218	66	0.00358875261815633	0.0382216208021078	-0.0346328681839515	-419.956021401908	CHH	Target=SVA_C:13-1384;Class=Retroposon/SVA	repeat
1	86964497	86964714	218	66	0.00358875261815633	0.0382216208021078	-0.0346328681839515	-419.956021401908	CHH	ENSG00000153936	intron	HS2ST1	- && sp|Q7LGA3|HS2ST_HUMAN Heparan sulfate 2-O-sulfotransferase 1 OS=Homo sapiens OX=9606 GN=HS2ST1 PE=1 SV=1 && PF03567:Sulfotransferase family
1	86964524	86964615	92	28	0.00398149302450432	0.025370518133912	-0.0213890251094077	-110.777594391706	CHG	Target=SVA_C:13-1384;Class=Retroposon/SVA	repeat
1	86964524	86964615	92	28	0.00398149302450432	0.025370518133912	-0.0213890251094077	-110.777594391706	CHG	ENSG00000153936	intron	HS2ST1	- && sp|Q7LGA3|HS2ST_HUMAN Heparan sulfate 2-O-sulfotransferase 1 OS=Homo sapiens OX=9606 GN=HS2ST1 PE=1 SV=1 && PF03567:Sulfotransferase family
1	87146473	87146601	129	59	0.0255531692039925	0.00227440121278131	0.0232787679912112	319.597718460714	CHH	ENSG00000267272	intron	LINC01140	- && - && -
1	87146473	87146601	129	59	0.0255531692039925	0.00227440121278131	0.0232787679912112	319.597718460714	CHH	ENSG00000267561	intron	AC093155.3	- && sp|Q7LGA3|HS2ST_HUMAN Heparan sulfate 2-O-sulfotransferase 1 OS=Homo sapiens OX=9606 GN=HS2ST1 PE=1 SV=1 && PF03567:Sulfotransferase family
1	87331634	87331686	53	5	0.16239766508988	0.0854468479650822	0.0769508171247976	19.027557511689	CG	ENSG00000143013	intron	LMO4	- && sp|Q3SWZ8|LMO4_BOVIN LIM domain transcription factor LMO4 OS=Bos taurus OX=9913 GN=LMO4 PE=2 SV=1 && -
1	87331634	87331686	53	5	0.16239766508988	0.0854468479650822	0.0769508171247976	19.027557511689	CG	ENSG00000143013	promoter	LMO4	- && sp|Q3SWZ8|LMO4_BOVIN LIM domain transcription factor LMO4 OS=Bos taurus OX=9913 GN=LMO4 PE=2 SV=1 && -
1	87331634	87331686	53	5	0.16239766508988	0.0854468479650822	0.0769508171247976	19.027557511689	CG	1:87331396:87332201	CGI
1	87331634	87331686	53	5	0.16239766508988	0.0854468479650822	0.0769508171247976	19.027557511689	CG	ENSG00000143013	exon	LMO4	- && sp|Q3SWZ8|LMO4_BOVIN LIM domain transcription factor LMO4 OS=Bos taurus OX=9913 GN=LMO4 PE=2 SV=1 && -
1	87331634	87331686	53	5	0.16239766508988	0.0854468479650822	0.0769508171247976	19.027557511689	CG	ENSG00000143013	utr5	LMO4	- && sp|Q3SWZ8|LMO4_BOVIN LIM domain transcription factor LMO4 OS=Bos taurus OX=9913 GN=LMO4 PE=2 SV=1 && -
1	87335457	87335562	106	35	0.0717862188163494	0.138344751749187	-0.0665585329328381	-139.074211385342	CG	ENSG00000143013	intron	LMO4	- && sp|Q3SWZ8|LMO4_BOVIN LIM domain transcription factor LMO4 OS=Bos taurus OX=9913 GN=LMO4 PE=2 SV=1 && -
1	87335457	87335562	106	35	0.0717862188163494	0.138344751749187	-0.0665585329328381	-139.074211385342	CG	1:87335152:87335569	CGI
1	88044746	88044859	114	35	0.00300788465274379	0.0251799995774834	-0.0221721149247396	-173.20864843797	CHH	ENSG00000237505	intron	PKN2-AS1	- && - && -
1	88342492	88342562	71	7	0.949383110146296	0.795320450329901	0.154062659816395	27.0825299030387	CG	Target=L1PA2:127-6150;Class=LINE/L1	repeat
1	88342492	88342562	71	7	0.949383110146296	0.795320450329901	0.154062659816395	27.0825299030387	CG	ENSG00000237505	intron	PKN2-AS1	- && - && -
1	89301233	89301439	207	72	0.00311212436856867	0.0243141439963882	-0.0212020196278195	-418.168415213113	CHH	Target=L1MA6:5445-6300;Class=LINE/L1	repeat
1	89776990	89777182	193	63	0.0294850708177688	0.00552833130180957	0.0239567395159592	283.828797840888	CHH	Target=L1PA3:5375-6153;Class=LINE/L1	repeat
1	89776990	89777182	193	63	0.0294850708177688	0.00552833130180957	0.0239567395159592	283.828797840888	CHH	ENSG00000271949	intron	AC093423.3	- && sp|Q7L1W4|LRC8D_HUMAN Volume-regulated anion channel subunit LRRC8D OS=Homo sapiens OX=9606 GN=LRRC8D PE=1 SV=1 && -
1	90723573	90723728	156	53	0.00294831138036494	0.0238149706833145	-0.0208666593029496	-254.939922881967	CHH	1:90721581:90723581	CGI_shore
1	90723573	90723728	156	53	0.00294831138036494	0.0238149706833145	-0.0208666593029496	-254.939922881967	CHH	1:90722931:90724931	CGI_shore
1	90723573	90723728	156	53	0.00294831138036494	0.0238149706833145	-0.0208666593029496	-254.939922881967	CHH	1:90723582:90723843	CGI
1	91393399	91393520	122	38	0.0249531819013819	0.00256353594693531	0.0223896459544466	199.110631866241	CHH	Target=L2:2358-2846;Class=LINE/L2	repeat
1	91393399	91393520	122	38	0.0249531819013819	0.00256353594693531	0.0223896459544466	199.110631866241	CHH	ENSG00000162669	intron	HFM1	- && sp|A2PYH4|HFM1_HUMAN Probable ATP-dependent DNA helicase HFM1 OS=Homo sapiens OX=9606 GN=HFM1 PE=2 SV=2 && PF00271:Helicase conserved C-terminal domain|PF00270:DEAD/DEAH box helicase|PF02889:Sec63 Brl domain
1	91932636	91932847	212	56	0.0344318189623269	0.00560534642707722	0.0288264725352497	301.965766570476	CHH	Target=AluY:1-305;Class=SINE/Alu	repeat
1	92595574	92595737	164	47	0.00338217305754185	0.0252800701444677	-0.0218978970869259	-248.668439528773	CHH	Target=L1PA4:2832-6155;Class=LINE/L1	repeat
1	92595574	92595737	164	47	0.00338217305754185	0.0252800701444677	-0.0218978970869259	-248.668439528773	CHH	ENSG00000067208	intron	EVI5	- && sp|O60447|EVI5_HUMAN Ecotropic viral integration site 5 protein homolog OS=Homo sapiens OX=9606 GN=EVI5 PE=1 SV=3 && -
1	92826928	92827075	148	49	0.0334263036904859	0.00452848267349586	0.02889782101699	252.299793345204	CHH	Target=AluJr:11-300;Class=SINE/Alu	repeat
1	92826928	92827075	148	49	0.0334263036904859	0.00452848267349586	0.02889782101699	252.299793345204	CHH	Target=AluJr:2-116;Class=SINE/Alu	repeat
1	93496220	93496336	117	49	0.0245875312950093	0.00411353416751807	0.0204739971274913	221.648464210846	CHH	Target=AluJr:135-299;Class=SINE/Alu	repeat
1	93496220	93496336	117	49	0.0245875312950093	0.00411353416751807	0.0204739971274913	221.648464210846	CHH	ENSG00000137942	intron	FNBP1L	- && sp|Q5T0N5|FBP1L_HUMAN Formin-binding protein 1-like OS=Homo sapiens OX=9606 GN=FNBP1L PE=1 SV=3 && PF00611:Fes/CIP4, and EFC/F-BAR homology domain|PF00018:SH3 domain
1	94247406	94247677	272	92	0.140750697675181	0.0501581471617258	0.0905925505134548	453.195070202769	CG	ENSG00000226835	promoter	AC097059.1	- && - && -
1	94247406	94247677	272	92	0.140750697675181	0.0501581471617258	0.0905925505134548	453.195070202769	CG	1:94247350:94247961	CGI
1	94247406	94247677	272	92	0.140750697675181	0.0501581471617258	0.0905925505134548	453.195070202769	CG	ENSG00000137962	intron	ARHGAP29	- && sp|Q52LW3|RHG29_HUMAN Rho GTPase-activating protein 29 OS=Homo sapiens OX=9606 GN=ARHGAP29 PE=1 SV=2 && PF00620:RhoGAP domain|PF00130:Phorbol esters/diacylglycerol binding domain (C1 domain)
1	94705488	94705577	90	30	0.00191605691849705	0.0268436184427288	-0.0249275615242318	-176.822833335457	CHH	Target=L2b:2975-3132;Class=LINE/L2	repeat
1	94705488	94705577	90	30	0.00191605691849705	0.0268436184427288	-0.0249275615242318	-176.822833335457	CHH	ENSG00000224081	exon	SLC44A3-AS1	- && sp|Q6NY19|KANK3_HUMAN KN motif and ankyrin repeat domain-containing protein 3 OS=Homo sapiens OX=9606 GN=KANK3 PE=1 SV=1 && -
1	94705488	94705577	90	30	0.00191605691849705	0.0268436184427288	-0.0249275615242318	-176.822833335457	CHH	ENSG00000224081	intron	SLC44A3-AS1	- && sp|Q6NY19|KANK3_HUMAN KN motif and ankyrin repeat domain-containing protein 3 OS=Homo sapiens OX=9606 GN=KANK3 PE=1 SV=1 && -
1	95156335	95156525	191	67	0.00207348556382889	0.0228718726961839	-0.020798387132355	-332.742707013145	CHH	Target=L2d2:2919-3155;Class=LINE/L2	repeat
1	95156335	95156525	191	67	0.00207348556382889	0.0228718726961839	-0.020798387132355	-332.742707013145	CHH	ENSG00000152078	intron	TMEM56	- && sp|Q96MV1|TLCD4_HUMAN TLC domain-containing protein 4 OS=Homo sapiens OX=9606 GN=TLCD4 PE=1 SV=1 && PF03798:TLC domain
1	95156335	95156525	191	67	0.00207348556382889	0.0228718726961839	-0.020798387132355	-332.742707013145	CHH	ENSG00000271092	intron	TMEM56-RWDD3	- && sp|Q9Y3V2|RWDD3_HUMAN RWD domain-containing protein 3 OS=Homo sapiens OX=9606 GN=RWDD3 PE=1 SV=4 && PF05773:RWD domain
1	95853535	95853749	215	91	0.00366851545537995	0.0267879850981438	-0.0231194696427639	-450.700288336135	CHH	Target=MER52D:138-2123;Class=LTR/ERV1	repeat
1	96132125	96132211	87	11	0.955104907028584	0.886576654617458	0.0685282524111253	43.3165531840347	CG	Target=AluY:1-299;Class=SINE/Alu	repeat
1	97194544	97194635	92	30	0.0257120341589608	0.00551343564401753	0.0201985985149433	134.078196740724	CHH	Target=AluSc:1-309;Class=SINE/Alu	repeat
1	97194544	97194635	92	30	0.0257120341589608	0.00551343564401753	0.0201985985149433	134.078196740724	CHH	ENSG00000188641	intron	DPYD	- && sp|Q12882|DPYD_HUMAN Dihydropyrimidine dehydrogenase [NADP(+)] OS=Homo sapiens OX=9606 GN=DPYD PE=1 SV=2 && PF14697:4Fe-4S dicluster domain|PF01180:Dihydroorotate dehydrogenase|PF14691:Dihydroprymidine dehydrogenase domain II, 4Fe-4S cluster|PF07992:Pyridine nucleotide-disulphide oxidoreductase
1	97194544	97194635	92	30	0.0257120341589608	0.00551343564401753	0.0201985985149433	134.078196740724	CHH	ENSG00000232878	intron	DPYD-AS1	- && sp|O14628|ZN195_HUMAN Zinc finger protein 195 OS=Homo sapiens OX=9606 GN=ZNF195 PE=1 SV=2 && -
1	99061549	99061753	205	58	0.00248004840164185	0.0423325466971673	-0.0398524982955254	-429.18251430319	CHH	Target=L1MC5:7751-7930;Class=LINE/L1	repeat
1	99061549	99061753	205	58	0.00248004840164185	0.0423325466971673	-0.0398524982955254	-429.18251430319	CHH	ENSG00000232825	intron	AL445433.2	- && sp|Q32ZL2|PLPR5_HUMAN Phospholipid phosphatase-related protein type 5 OS=Homo sapiens OX=9606 GN=PLPPR5 PE=2 SV=2 && -
1	99765830	99765900	71	15	0.696749295752596	0.800315241494403	-0.103565945741808	-61.6865044758405	CG	Target=AluYm1:1-311;Class=SINE/Alu	repeat
1	99765830	99765900	71	15	0.696749295752596	0.800315241494403	-0.103565945741808	-61.6865044758405	CG	ENSG00000156869	promoter	FRRS1	- && sp|Q6ZNA5|FRRS1_HUMAN Ferric-chelate reductase 1 OS=Homo sapiens OX=9606 GN=FRRS1 PE=2 SV=2 && -
1	99765830	99765900	71	15	0.696749295752596	0.800315241494403	-0.103565945741808	-61.6865044758405	CG	ENSG00000156869	intron	FRRS1	- && sp|Q6ZNA5|FRRS1_HUMAN Ferric-chelate reductase 1 OS=Homo sapiens OX=9606 GN=FRRS1 PE=2 SV=2 && -
1	100145868	100146024	157	46	0.00269892427154162	0.0235658705017986	-0.020866946230257	-245.810607551563	CHH	ENSG00000122435	intron	TRMT13	- && sp|Q9NUP7|TRM13_HUMAN tRNA:m(4)X modification enzyme TRM13 homolog OS=Homo sapiens OX=9606 GN=TRMT13 PE=1 SV=2 && PF11722:CCCH zinc finger in TRM13 protein|PF05206:Methyltransferase TRM13|PF05253:U11-48K-like CHHC zinc finger
1	100145868	100146024	157	46	0.00269892427154162	0.0235658705017986	-0.020866946230257	-245.810607551563	CHH	Target=AluJr:1-284;Class=SINE/Alu	repeat
1	100145868	100146024	157	46	0.00269892427154162	0.0235658705017986	-0.020866946230257	-245.810607551563	CHH	Target=L2c:2936-3387;Class=LINE/L2	repeat
1	100376645	100376809	165	48	0.00331060828923027	0.0235555461024908	-0.0202449378132605	-249.641817958951	CHH	ENSG00000079335	intron	CDC14A	- && sp|Q9UNH5|CC14A_HUMAN Dual specificity protein phosphatase CDC14A OS=Homo sapiens OX=9606 GN=CDC14A PE=1 SV=1 && -
1	100389384	100389439	56	7	0.920341272751847	0.970836834954692	-0.050495562202845	-24.9297363198918	CG	Target=AluSx1:73-294;Class=SINE/Alu	repeat
1	100389384	100389439	56	7	0.920341272751847	0.970836834954692	-0.050495562202845	-24.9297363198918	CG	ENSG00000079335	intron	CDC14A	- && sp|Q9UNH5|CC14A_HUMAN Dual specificity protein phosphatase CDC14A OS=Homo sapiens OX=9606 GN=CDC14A PE=1 SV=1 && -
1	100951007	100951169	163	56	0.0280250105970754	0.00629250647822267	0.0217325041188527	264.273264769289	CHH	Target=LTR16C:13-489;Class=LTR/ERVL	repeat
1	100951007	100951169	163	56	0.0280250105970754	0.00629250647822267	0.0217325041188527	264.273264769289	CHH	ENSG00000162695	intron	SLC30A7	- && sp|Q8NEW0|ZNT7_HUMAN Zinc transporter 7 OS=Homo sapiens OX=9606 GN=SLC30A7 PE=2 SV=1 && PF01545:Cation efflux family
1	101239681	101239862	182	25	0.523863891239759	0.392461066944861	0.131402824294898	114.730446664418	CG	ENSG00000170989	exon	S1PR1	- && sp|P21453|S1PR1_HUMAN Sphingosine 1-phosphate receptor 1 OS=Homo sapiens OX=9606 GN=S1PR1 PE=1 SV=2 && PF00001:7 transmembrane receptor (rhodopsin family)
1	101420915	101421115	201	70	0.0272577866884318	0.00572885249066209	0.0215289341977697	346.113397839497	CHH	Target=L2a:2812-3426;Class=LINE/L2	repeat
1	104151713	104151906	194	63	0.00190351632237635	0.0274103578970262	-0.0255068415746498	-395.459581333068	CHH	Target=L1MEj:1261-2398;Class=LINE/L1	repeat
1	104151713	104151906	194	63	0.00190351632237635	0.0274103578970262	-0.0255068415746498	-395.459581333068	CHH	ENSG00000215869	intron	AC092506.1	- && sp|Q8WTV1|THAP3_HUMAN THAP domain-containing protein 3 OS=Homo sapiens OX=9606 GN=THAP3 PE=1 SV=1 && -
1	104380976	104381147	172	73	0.0332289768192018	0.00563213076950814	0.0275968460496937	459.132304734005	CHH	Target=HERVH-int:1-3587;Class=LTR/ERV1	repeat
1	104509818	104509881	64	11	0.904632962293462	0.95920638662536	-0.0545734243318973	-42.8187098034555	CG	Target=AluYa5:1-311;Class=SINE/Alu	repeat
1	105463239	105463426	188	67	0.0239236038171675	0.00293443331556948	0.0209891705015981	355.894686418344	CHH	Target=AluSp:2-305;Class=SINE/Alu	repeat
1	106335291	106335457	167	68	0.00508689736408741	0.025297639616545	-0.0202107422524576	-367.696889229412	CHH	Target=L1PA5:22-6154;Class=LINE/L1	repeat
1	106996021	106996265	245	93	0.0036217390888698	0.0278088199068842	-0.0241870808180144	-548.656148983314	CHH	Target=MER73:1-644;Class=LTR/ERVL	repeat
1	107028176	107028283	108	40	0.00485932532124842	0.02682509925635	-0.0219657739351016	-204.454763929056	CHH	Target=LTR10D:1-513;Class=LTR/ERV1	repeat
1	107461224	107461385	162	54	0.0047045425827909	0.0282330977282519	-0.023528555145461	-297.009466981174	CHH	Target=L2b:2871-3374;Class=LINE/L2	repeat
1	107461224	107461385	162	54	0.0047045425827909	0.0282330977282519	-0.023528555145461	-297.009466981174	CHH	ENSG00000162631	intron	NTNG1	- && sp|Q9Y2I2|NTNG1_HUMAN Netrin-G1 OS=Homo sapiens OX=9606 GN=NTNG1 PE=1 SV=3 && PF00053:Laminin EGF domain|PF00055:Laminin N-terminal (Domain VI)
1	107978335	107978489	155	55	0.00249679294346036	0.0232677892370498	-0.0207709962935894	-296.553531847483	CHH	Target=AluSc8:1-311;Class=SINE/Alu	repeat
1	107978335	107978489	155	55	0.00249679294346036	0.0232677892370498	-0.0207709962935894	-296.553531847483	CHH	ENSG00000230489	intron	VAV3-AS1	- && - && -
1	108090955	108091100	146	23	0.00603278916863211	0.0349867488241751	-0.028953959655543	-123.637001423992	CHH	Target=AluSz:137-296;Class=SINE/Alu	repeat
1	108315310	108315518	209	79	0.00342248572609521	0.0292433991584207	-0.0258209134323255	-498.091495114051	CHH	Target=L2a:1302-1937;Class=LINE/L2	repeat
1	108315310	108315518	209	79	0.00342248572609521	0.0292433991584207	-0.0258209134323255	-498.091495114051	CHH	ENSG00000241361	intron	SLC25A24P1	- && sp|A5PJZ1|SCMC1_BOVIN Calcium-binding mitochondrial carrier protein SCaMC-1 OS=Bos taurus OX=9913 GN=SLC25A24 PE=2 SV=1 && -
1	108345319	108345512	194	54	0.0243031443385709	0.00268941075960842	0.0216137335789625	278.642988941256	CHH	Target=L1MB8:5346-5604;Class=LINE/L1	repeat
1	108345319	108345512	194	54	0.0243031443385709	0.00268941075960842	0.0216137335789625	278.642988941256	CHH	Target=AluYm1:1-307;Class=SINE/Alu	repeat
1	108529216	108529438	223	69	0.00331672718856398	0.0272753384237699	-0.023958611235206	-379.489229331052	CHH	Target=AluJb:1-294;Class=SINE/Alu	repeat
1	109140342	109140476	135	50	0.00252719205463394	0.0234273339248279	-0.0209001418701939	-283.773187557612	CHH	Target=L2:2626-2995;Class=LINE/L2	repeat
1	109140342	109140476	135	50	0.00252719205463394	0.0234273339248279	-0.0209001418701939	-283.773187557612	CHH	ENSG00000116299	intron	KIAA1324	- && sp|Q6UXG2|ELAP1_HUMAN Endosome/lysosome-associated apoptosis and autophagy regulator 1 OS=Homo sapiens OX=9606 GN=ELAPOR1 PE=1 SV=2 && -
1	110130651	110130754	104	19	0.320352399932201	0.188658868434364	0.131693531497837	85.7259719502905	CG	1:110130188:110130717	CGI
1	110130651	110130754	104	19	0.320352399932201	0.188658868434364	0.131693531497837	85.7259719502905	CG	1:110130718:110132718	CGI_shore
1	110130651	110130754	104	19	0.320352399932201	0.188658868434364	0.131693531497837	85.7259719502905	CG	Target=MIRb:131-196;Class=SINE/MIR	repeat
1	110242083	110242269	187	78	0.00575581819691879	0.0304611389903758	-0.024705320793457	-445.646073635314	CHH	ENSG00000116396	exon	KCNC4	- && sp|Q03721|KCNC4_HUMAN Potassium voltage-gated channel subfamily C member 4 OS=Homo sapiens OX=9606 GN=KCNC4 PE=1 SV=2 && -
1	110242083	110242269	187	78	0.00575581819691879	0.0304611389903758	-0.024705320793457	-445.646073635314	CHH	ENSG00000116396	utr3	KCNC4	- && sp|Q03721|KCNC4_HUMAN Potassium voltage-gated channel subfamily C member 4 OS=Homo sapiens OX=9606 GN=KCNC4 PE=1 SV=2 && -
1	110242083	110242269	187	78	0.00575581819691879	0.0304611389903758	-0.024705320793457	-445.646073635314	CHH	ENSG00000116396	intron	KCNC4	- && sp|Q03721|KCNC4_HUMAN Potassium voltage-gated channel subfamily C member 4 OS=Homo sapiens OX=9606 GN=KCNC4 PE=1 SV=2 && -
1	110299394	110299565	172	74	0.0259207017199879	0.0044727870634274	0.0214479146565605	390.494704900093	CHH	ENSG00000227963	intron	RBM15-AS1	- && sp|Q86U02|CN165_HUMAN Putative uncharacterized protein encoded by LINC00596 OS=Homo sapiens OX=9606 GN=LINC00596 PE=5 SV=1 && -
1	111368318	111368449	132	53	0.025583865741638	0.00443519798457296	0.0211486677570651	275.128044952069	CHH	ENSG00000234020	promoter	CHIAP3	- && sp|Q6RY07|CHIA_RAT Acidic mammalian chitinase OS=Rattus norvegicus OX=10116 GN=Chia PE=2 SV=1 && -
1	111619976	111620083	108	33	0.164971338939654	0.0803526920174899	0.0846186469221641	138.236839891936	CG	1:111619582:111620215	CGI
1	111619976	111620083	108	33	0.164971338939654	0.0803526920174899	0.0846186469221641	138.236839891936	CG	ENSG00000116473	intron	RAP1A	- && sp|P62833|RAP1A_BOVIN Ras-related protein Rap-1A OS=Bos taurus OX=9913 GN=RAP1A PE=1 SV=1 && PF00071:Ras family
1	111989788	111989886	99	33	0.129633787821381	0.0789151695198971	0.050718618301484	113.872199733837	CG	ENSG00000231437	promoter	LINC01750	- && - && -
1	111989788	111989886	99	33	0.129633787821381	0.0789151695198971	0.050718618301484	113.872199733837	CG	1:111988937:111991151	CGI
1	111989788	111989886	99	33	0.129633787821381	0.0789151695198971	0.050718618301484	113.872199733837	CG	ENSG00000171385	promoter	KCND3	- && sp|Q9UK17|KCND3_HUMAN Potassium voltage-gated channel subfamily D member 3 OS=Homo sapiens OX=9606 GN=KCND3 PE=1 SV=3 && PF00520:Ion transport protein|PF11601:Shal-type voltage-gated potassium channels, N-terminal|PF02214:BTB/POZ domain|PF11879:Domain of unknown function (DUF3399)
1	111989788	111989886	99	33	0.129633787821381	0.0789151695198971	0.050718618301484	113.872199733837	CG	ENSG00000231437	exon	LINC01750	- && - && -
1	112132296	112132394	99	34	0.00498331596646625	0.0296545136709854	-0.0246711977045192	-161.005458494544	CHH	Target=MLT2A1:1-515;Class=LTR/ERVL	repeat
1	112379147	112379303	157	46	0.00179378075863984	0.0249884302891116	-0.0231946495304717	-241.025232786564	CHH	Target=AluJr:67-304;Class=SINE/Alu	repeat
1	113355628	113355873	246	81	0.0452045467868906	0.00357293115354208	0.0416316156333486	673.325799209299	CHH	Target=L2:2563-2863;Class=LINE/L2	repeat
1	113691025	113691214	190	77	0.0344718430266947	0.00298327941088895	0.0314885636158058	480.586811700088	CHH	Target=Tigger2:1-792;Class=DNA/TcMar-Tigger	repeat
1	113691025	113691214	190	77	0.0344718430266947	0.00298327941088895	0.0314885636158058	480.586811700088	CHH	Target=Tigger2:780-989;Class=DNA/TcMar-Tigger	repeat
1	114002134	114002212	79	13	0.939243096341904	0.870839973241333	0.0684031231005711	50.7014006487123	CG	ENSG00000270780	exon	AL591742.1	- && sp|Q3SZ90|RL13A_BOVIN 60S ribosomal protein L13a OS=Bos taurus OX=9913 GN=RPL13A PE=2 SV=3 && -
1	114002134	114002212	79	13	0.939243096341904	0.870839973241333	0.0684031231005711	50.7014006487123	CG	ENSG00000116774	intron	OLFML3	- && sp|Q9NRN5|OLFL3_HUMAN Olfactomedin-like protein 3 OS=Homo sapiens OX=9606 GN=OLFML3 PE=2 SV=1 && -
1	114218985	114219043	59	9	0.000188570825401217	0.022279509323089	-0.0220909384976878	-37.3688039786014	CHG	ENSG00000232895	intron	AL121999.1	- && - && -
1	114630509	114630609	101	40	0.0299206569784691	0.00410760960268318	0.0258130473757859	232.748159549523	CHH	Target=L1MEc:285-1060;Class=LINE/L1	repeat
1	114630509	114630609	101	40	0.0299206569784691	0.00410760960268318	0.0258130473757859	232.748159549523	CHH	ENSG00000175984	intron	DENND2C	- && sp|Q68D51|DEN2C_HUMAN DENN domain-containing protein 2C OS=Homo sapiens OX=9606 GN=DENND2C PE=1 SV=2 && -
1	114710472	114710608	137	43	0.0239534104130645	0.00309925820077594	0.0208541522122886	196.130429341166	CHH	ENSG00000213281	intron	NRAS	- && sp|P01111|RASN_HUMAN GTPase NRas OS=Homo sapiens OX=9606 GN=NRAS PE=1 SV=1 && PF00071:Ras family
1	114710472	114710608	137	43	0.0239534104130645	0.00309925820077594	0.0208541522122886	196.130429341166	CHH	Target=AluJb:135-266;Class=SINE/Alu	repeat
1	114822335	114822449	115	34	0.0227140947727238	0.00186837766463232	0.0208457171080914	181.81973192306	CHH	Target=L2c:2585-2796;Class=LINE/L2	repeat
1	115089182	115089315	134	29	0.140772981744687	0.0635578427288246	0.0772151390158622	117.89511048683	CG	1:115087228:115089228	CGI_shore
1	115089182	115089315	134	29	0.140772981744687	0.0635578427288246	0.0772151390158622	117.89511048683	CG	1:115089229:115089963	CGI
1	115089182	115089315	134	29	0.140772981744687	0.0635578427288246	0.0772151390158622	117.89511048683	CG	ENSG00000134198	intron	TSPAN2	- && sp|O60636|TSN2_HUMAN Tetraspanin-2 OS=Homo sapiens OX=9606 GN=TSPAN2 PE=1 SV=2 && PF00335:Tetraspanin family
1	115089437	115089535	99	20	0.117608490915341	0.368006818188506	-0.250398327273164	-117.315946611939	CG	1:115089229:115089963	CGI
1	115089437	115089535	99	20	0.117608490915341	0.368006818188506	-0.250398327273164	-117.315946611939	CG	ENSG00000134198	exon	TSPAN2	- && sp|O60636|TSN2_HUMAN Tetraspanin-2 OS=Homo sapiens OX=9606 GN=TSPAN2 PE=1 SV=2 && PF00335:Tetraspanin family
1	115089437	115089535	99	20	0.117608490915341	0.368006818188506	-0.250398327273164	-117.315946611939	CG	ENSG00000134198	promoter	TSPAN2	- && sp|O60636|TSN2_HUMAN Tetraspanin-2 OS=Homo sapiens OX=9606 GN=TSPAN2 PE=1 SV=2 && PF00335:Tetraspanin family
1	115089437	115089535	99	20	0.117608490915341	0.368006818188506	-0.250398327273164	-117.315946611939	CG	ENSG00000134198	utr5	TSPAN2	- && sp|O60636|TSN2_HUMAN Tetraspanin-2 OS=Homo sapiens OX=9606 GN=TSPAN2 PE=1 SV=2 && PF00335:Tetraspanin family
1	115089437	115089535	99	20	0.117608490915341	0.368006818188506	-0.250398327273164	-117.315946611939	CG	ENSG00000134198	TSS	TSPAN2	- && sp|O60636|TSN2_HUMAN Tetraspanin-2 OS=Homo sapiens OX=9606 GN=TSPAN2 PE=1 SV=2 && PF00335:Tetraspanin family
1	115251211	115251383	173	49	0.0243416342921261	0.00257217076677662	0.0217694635253495	237.103530428946	CHH	Target=AluSc:1-302;Class=SINE/Alu	repeat
1	115251211	115251383	173	49	0.0243416342921261	0.00257217076677662	0.0217694635253495	237.103530428946	CHH	Target=L1MA9:5823-6300;Class=LINE/L1	repeat
1	115479233	115479304	72	17	0.567634253461185	0.732252075317033	-0.164617821855848	-77.0889313312416	CG	ENSG00000274468	promoter	AL512638.3	- && sp|Q9D4V0|EKI1_MOUSE Ethanolamine kinase 1 OS=Mus musculus OX=10090 GN=Etnk1 PE=1 SV=2 && -
1	115509632	115509837	206	70	0.00414275675924352	0.0269698235798845	-0.022827066820641	-389.897457562189	CHH	Target=HERVH-int:7157-7709;Class=LTR/ERV1	repeat
1	116565043	116565220	178	55	0.0298456701239283	0.00342011011984676	0.0264255600040815	296.955511334542	CHH	Target=L2a:2590-3173;Class=LINE/L2	repeat
1	116565043	116565220	178	55	0.0298456701239283	0.00342011011984676	0.0264255600040815	296.955511334542	CHH	ENSG00000116815	intron	CD58	- && sp|P19256|LFA3_HUMAN Lymphocyte function-associated antigen 3 OS=Homo sapiens OX=9606 GN=CD58 PE=1 SV=1 && -
1	116682409	116682571	163	56	0.00188594712402957	0.0250641722706437	-0.0231782251466141	-344.287671411886	CHH	Target=L2a:1409-2450;Class=LINE/L2	repeat
1	116909959	116910052	94	25	0.168409173191266	0.0841462540242954	0.0842629191669709	111.370657782628	CG	ENSG00000134247	promoter	PTGFRN	- && sp|Q9P2B2|FPRP_HUMAN Prostaglandin F2 receptor negative regulator OS=Homo sapiens OX=9606 GN=PTGFRN PE=1 SV=2 && PF07686:Immunoglobulin V-set domain
1	116909959	116910052	94	25	0.168409173191266	0.0841462540242954	0.0842629191669709	111.370657782628	CG	ENSG00000272715	promoter	AL157904.1	- && - && -
1	116909959	116910052	94	25	0.168409173191266	0.0841462540242954	0.0842629191669709	111.370657782628	CG	1:116909581:116910830	CGI
1	117239066	117239163	98	33	0.026530393498491	0.00413753037939941	0.0223928631190916	152.148389056004	CHH	Target=AluY:1-306;Class=SINE/Alu	repeat
1	119631477	119631609	133	19	0.159128759104104	0.300252705487018	-0.141123946382914	-81.3558781587777	CG	1:119631179:119631761	CGI
1	119631477	119631609	133	19	0.159128759104104	0.300252705487018	-0.141123946382914	-81.3558781587777	CG	ENSG00000143067	intron	ZNF697	- && sp|Q5TEC3|ZN697_HUMAN Zinc finger protein 697 OS=Homo sapiens OX=9606 GN=ZNF697 PE=1 SV=2 && -
1	119737454	119737602	149	59	0.00211552817205305	0.0224798515045729	-0.0203643233325198	-298.554536661728	CHH	ENSG00000092621	intron	PHGDH	- && sp|O43175|SERA_HUMAN D-3-phosphoglycerate dehydrogenase OS=Homo sapiens OX=9606 GN=PHGDH PE=1 SV=4 && -
1	119737454	119737602	149	59	0.00211552817205305	0.0224798515045729	-0.0203643233325198	-298.554536661728	CHH	ENSG00000092621	promoter	PHGDH	- && sp|O43175|SERA_HUMAN D-3-phosphoglycerate dehydrogenase OS=Homo sapiens OX=9606 GN=PHGDH PE=1 SV=4 && -
1	119737739	119737839	101	45	0.0292944466466346	0.00377541346707689	0.0255190331795577	275.242942456669	CHH	ENSG00000092621	intron	PHGDH	- && sp|O43175|SERA_HUMAN D-3-phosphoglycerate dehydrogenase OS=Homo sapiens OX=9606 GN=PHGDH PE=1 SV=4 && -
1	119737739	119737839	101	45	0.0292944466466346	0.00377541346707689	0.0255190331795577	275.242942456669	CHH	ENSG00000092621	promoter	PHGDH	- && sp|O43175|SERA_HUMAN D-3-phosphoglycerate dehydrogenase OS=Homo sapiens OX=9606 GN=PHGDH PE=1 SV=4 && -
1	120388675	120388762	88	17	0.348646293045865	0.473283249314448	-0.124636956268582	-68.7523275003868	CG	Target=MER45B:311-380;Class=DNA/hAT-Tip100	repeat
1	120414648	120414724	77	13	0.117459725451891	0.0746187235877743	0.0428410018641166	48.7189990471668	CG	1:120412672:120414672	CGI_shore
1	120414648	120414724	77	13	0.117459725451891	0.0746187235877743	0.0428410018641166	48.7189990471668	CG	1:120414673:120415572	CGI
1	120650080	120650194	115	13	0.000440972511150522	0.0400109266915871	-0.0395699541804366	-50.6176163824462	CHG	ENSG00000275131	intron	AC241952.1	- && sp|Q5VU43|MYOME_HUMAN Myomegalin OS=Homo sapiens OX=9606 GN=PDE4DIP PE=1 SV=3 && PF07989:Centrosomin N-terminal motif 1
1	120650082	120650226	145	53	0.00232908048236267	0.0355260976444426	-0.0331970171620799	-322.235200556889	CHH	ENSG00000275131	intron	AC241952.1	- && sp|Q5VU43|MYOME_HUMAN Myomegalin OS=Homo sapiens OX=9606 GN=PDE4DIP PE=1 SV=3 && PF07989:Centrosomin N-terminal motif 1
1	120675616	120675747	132	24	0.00303056847382443	0.0483317305009294	-0.045301162027105	-115.117718149962	CHH	Target=L1PA5:2-6153;Class=LINE/L1	repeat
1	120675616	120675747	132	24	0.00303056847382443	0.0483317305009294	-0.045301162027105	-115.117718149962	CHH	ENSG00000275131	intron	AC241952.1	- && sp|Q5VU43|MYOME_HUMAN Myomegalin OS=Homo sapiens OX=9606 GN=PDE4DIP PE=1 SV=3 && PF07989:Centrosomin N-terminal motif 1
1	120725791	120725882	92	26	0.0311283511094226	0.00462356010586522	0.0265047910035574	123.360730625745	CHH	1:120724850:120726850	CGI_shore
1	120725791	120725882	92	26	0.0311283511094226	0.00462356010586522	0.0265047910035574	123.360730625745	CHH	ENSG00000273136	intron	NBPF26	- && sp|Q5TAG4|NBPFC_HUMAN Neuroblastoma breakpoint family member 12 OS=Homo sapiens OX=9606 GN=NBPF12 PE=2 SV=3 && PF07645:Calcium-binding EGF domain|PF06758:Olduvai domain|PF00008:EGF-like domain
1	120849588	120849675	88	9	0.108649938653441	0.22202613997849	-0.113376201325049	-46.650862320603	CG	1:120848695:120850695	CGI_shore
1	120849588	120849675	88	9	0.108649938653441	0.22202613997849	-0.113376201325049	-46.650862320603	CG	1:120847867:120849867	CGI_shore
1	120912777	120912888	112	41	0.119018481047484	0.235738838158829	-0.116720357111345	-177.235508640727	CG	ENSG00000226067	promoter	LINC00623	- && sp|Q8N3A8|PARP8_HUMAN Protein mono-ADP-ribosyltransferase PARP8 OS=Homo sapiens OX=9606 GN=PARP8 PE=1 SV=1 && -
1	120912777	120912888	112	41	0.119018481047484	0.235738838158829	-0.116720357111345	-177.235508640727	CG	1:120912704:120914255	CGI
1	120913798	120913939	142	37	0.133341611173239	0.329844663969133	-0.196503052795894	-173.278049708579	CG	1:120912704:120914255	CGI
1	120913798	120913939	142	37	0.133341611173239	0.329844663969133	-0.196503052795894	-173.278049708579	CG	ENSG00000281741	exon	AC241377.3	- && sp|Q8N3A8|PARP8_HUMAN Protein mono-ADP-ribosyltransferase PARP8 OS=Homo sapiens OX=9606 GN=PARP8 PE=1 SV=1 && -
1	120913798	120913939	142	37	0.133341611173239	0.329844663969133	-0.196503052795894	-173.278049708579	CG	ENSG00000226067	intron	LINC00623	- && sp|Q8N3A8|PARP8_HUMAN Protein mono-ADP-ribosyltransferase PARP8 OS=Homo sapiens OX=9606 GN=PARP8 PE=1 SV=1 && -
1	121283111	121283197	87	15	0.0276541478538503	0.00223702616673794	0.0254171216871124	58.4669279817636	CHG	ENSG00000171943	intron	SRGAP2C	- && sp|P0DJJ0|SRG2C_HUMAN SLIT-ROBO Rho GTPase-activating protein 2C OS=Homo sapiens OX=9606 GN=SRGAP2C PE=1 SV=1 && PF00611:Fes/CIP4, and EFC/F-BAR homology domain
1	121329074	121329371	298	85	0.0276234399914936	0.00103461919605976	0.0265888207954339	429.578683257972	CHH	Target=AluSx1:1-294;Class=SINE/Alu	repeat
1	121329074	121329371	298	85	0.0276234399914936	0.00103461919605976	0.0265888207954339	429.578683257972	CHH	Target=MIR:5-89;Class=SINE/MIR	repeat
1	121329074	121329371	298	85	0.0276234399914936	0.00103461919605976	0.0265888207954339	429.578683257972	CHH	ENSG00000171943	intron	SRGAP2C	- && sp|P0DJJ0|SRG2C_HUMAN SLIT-ROBO Rho GTPase-activating protein 2C OS=Homo sapiens OX=9606 GN=SRGAP2C PE=1 SV=1 && PF00611:Fes/CIP4, and EFC/F-BAR homology domain
1	121329151	121329210	60	11	0.0453298165445641	0.00285971690124821	0.0424700996433159	41.8217216001013	CHG	Target=AluSx1:1-294;Class=SINE/Alu	repeat
1	121329151	121329210	60	11	0.0453298165445641	0.00285971690124821	0.0424700996433159	41.8217216001013	CHG	ENSG00000171943	intron	SRGAP2C	- && sp|P0DJJ0|SRG2C_HUMAN SLIT-ROBO Rho GTPase-activating protein 2C OS=Homo sapiens OX=9606 GN=SRGAP2C PE=1 SV=1 && PF00611:Fes/CIP4, and EFC/F-BAR homology domain
1	121396048	121396126	79	15	0.316266469026343	0.127417846839122	0.188848622187221	64.3186693129382	CG	ENSG00000227082	promoter	AC244021.1	- && sp|Q61097|KSR1_MOUSE Kinase suppressor of Ras 1 OS=Mus musculus OX=10090 GN=Ksr1 PE=1 SV=1 && -
1	121396048	121396126	79	15	0.316266469026343	0.127417846839122	0.188848622187221	64.3186693129382	CG	1:121395924:121397197	CGI
1	121396048	121396126	79	15	0.316266469026343	0.127417846839122	0.188848622187221	64.3186693129382	CG	ENSG00000230806	intron	SRGAP2-AS1	- && - && -
1	121720415	121720658	244	56	0.194464096122164	0.00118227621975905	0.193281819902405	403.232885468674	CHH	Target=ALR/Alpha:1-116617;Class=Satellite/centr	repeat
1	121720533	121720649	117	10	0.173845687166713	0.00119249466460461	0.172653192502108	43.9712001770879	CHG	Target=ALR/Alpha:1-116617;Class=Satellite/centr	repeat
1	121969832	121969884	53	5	0.962193495323834	0.731623749676341	0.230569745647493	22.8603968853927	CG	Target=ALR/Alpha:1-3297;Class=Satellite/centr	repeat
1	122578855	122578908	54	7	0.00796975467332697	0.06829687822358	-0.060327123550253	-34.5087703940265	CHG	Target=ALR/Alpha:1-83462;Class=Satellite/centr	repeat
1	122838262	122838360	99	8	0.109040949401866	0.0194481432237883	0.0895928061780779	33.8180002816309	CHG	Target=ALR/Alpha:1-3914;Class=Satellite/centr	repeat
1	122844900	122844989	90	18	0.0397166680658306	0.0047304717668283	0.0349861962990023	106.181227018128	CHH	Target=ALR/Alpha:1-17210;Class=Satellite/centr	repeat
1	122937789	122937925	137	35	0.00242409266473506	0.0503736380506491	-0.047949545385914	-177.763418717845	CHH	Target=ALR/Alpha:1-10205;Class=Satellite/centr	repeat
1	122991456	122991506	51	5	0.865256680175329	0.741933131335092	0.123323548840236	18.3998970812674	CG	Target=ALR/Alpha:1-3914;Class=Satellite/centr	repeat
1	123597761	123597849	89	7	0.959632305694537	0.714138495616208	0.245493810078329	33.3515221858373	CG	Target=ALR/Alpha:1-3580;Class=Satellite/centr	repeat
1	123704806	123704882	77	5	0.91306609566392	0.816682753691656	0.0963833419722634	23.408452598062	CG	Target=ALR/Alpha:1-850;Class=Satellite/centr	repeat
1	123707483	123707681	199	55	0.00364629848104821	0.0324334322135167	-0.0287871337324685	-255.669174757469	CHH	Target=ALR/Alpha:1-3065;Class=Satellite/centr	repeat
1	123901706	123901877	172	48	0.0206782018343723	0.000403096159694588	0.0202751056746777	207.291549676151	CHH	Target=ALR/Alpha:1-2892;Class=Satellite/centr	repeat
1	123906380	123906468	89	7	0.743305714482284	0.869427228949247	-0.126121514466963	-28.0444510091215	CG	Target=ALR/Alpha:1-3237;Class=Satellite/centr	repeat
1	124004223	124004297	75	5	0.954942354558136	0.715364266591152	0.239578087966983	19.2380447397172	CG	Target=ALR/Alpha:1-1021;Class=Satellite/centr	repeat
1	124093403	124093465	63	4	0.681310124215289	0.880674432190414	-0.199364307975125	-23.4614217208542	CG	Target=ALR/Alpha:1-678;Class=Satellite/centr	repeat
1	124263949	124264143	195	33	0.00140773303334674	0.141213795621873	-0.139806062588527	-168.428536098723	CHH	Target=ALR/Alpha:1-678;Class=Satellite/centr	repeat
1	124289301	124289359	59	7	0.841783444683944	0.626906371778076	0.214877072905868	28.4267748003169	CG	Target=ALR/Alpha:1-3913;Class=Satellite/centr	repeat
1	124331696	124331816	121	11	0.743524605335264	0.884357546580147	-0.140832941244882	-42.2905128420023	CG	Target=ALR/Alpha:1-847;Class=Satellite/centr	repeat
1	124812766	124812954	189	57	0.0699691661168594	0.00220735165949173	0.0677618144573677	379.61139796708	CHH	Target=ALR/Alpha:1-1023;Class=Satellite/centr	repeat
1	144415233	144415396	164	54	0.0246978216356341	0.00358242953532632	0.0211153921003078	253.160016700176	CHH	1:144413696:144415696	CGI_shore
1	144415233	144415396	164	54	0.0246978216356341	0.00358242953532632	0.0211153921003078	253.160016700176	CHH	Target=AluYk3:1-309;Class=SINE/Alu	repeat
1	144415233	144415396	164	54	0.0246978216356341	0.00358242953532632	0.0211153921003078	253.160016700176	CHH	Target=LOR1b:253-430;Class=LTR/ERV1	repeat
1	144454972	144455267	296	101	0.260194185872509	0.00853728185153583	0.251656904020973	1033.68859712429	CHH	ENSG00000266338	intron	NBPF15	- && sp|Q8N660|NBPFF_HUMAN Neuroblastoma breakpoint family member 15 OS=Homo sapiens OX=9606 GN=NBPF15 PE=2 SV=2 && PF06758:Olduvai domain
1	144481515	144481565	51	7	0.963201266505003	0.868074934645772	0.0951263318592311	28.6169026228715	CG	Target=AluSq2:1-310;Class=SINE/Alu	repeat
1	144521828	144521925	98	15	0.0029884682907523	0.0255281929786998	-0.0225397246879475	-56.0258024535014	CHG	Target=AluSz:1-288;Class=SINE/Alu	repeat
1	144521852	144521916	65	31	0.00284562286882009	0.0338049129943254	-0.0309592901255053	-137.810259349108	CHH	Target=AluSz:1-288;Class=SINE/Alu	repeat
1	144541807	144541973	167	36	0.170448517355818	0.0107991860721196	0.159649331283699	247.449394548506	CHH	1:144540220:144542220	CGI_shore
1	144541807	144541973	167	36	0.170448517355818	0.0107991860721196	0.159649331283699	247.449394548506	CHH	Target=AluJr4:1-117;Class=SINE/Alu	repeat
1	144546256	144546383	128	47	0.0246553768292878	0.00171881737811491	0.0229365594511729	244.555721363973	CHH	1:144544709:144546709	CGI_shore
1	144972224	144972460	237	50	0.00109941860894324	0.146677911884997	-0.145578493276053	-276.501238678909	CHH	ENSG00000196369	intron	SRGAP2B	- && sp|P0DMP2|SRG2B_HUMAN SLIT-ROBO Rho GTPase-activating protein 2B OS=Homo sapiens OX=9606 GN=SRGAP2B PE=3 SV=1 && -
1	145003331	145003409	79	16	0.0375719068983306	0.000612318706318629	0.036959588192012	106.138045045999	CHH	Target=L2d2:2939-3114;Class=LINE/L2	repeat
1	145003331	145003409	79	16	0.0375719068983306	0.000612318706318629	0.036959588192012	106.138045045999	CHH	ENSG00000196369	intron	SRGAP2B	- && sp|P0DMP2|SRG2B_HUMAN SLIT-ROBO Rho GTPase-activating protein 2B OS=Homo sapiens OX=9606 GN=SRGAP2B PE=3 SV=1 && -
1	145093593	145093725	133	27	0.0496931569344434	0.106847543106412	-0.0571543861719683	-106.982246788265	CG	1:145092986:145096406	CGI
1	145093593	145093725	133	27	0.0496931569344434	0.106847543106412	-0.0571543861719683	-106.982246788265	CG	ENSG00000196369	promoter	SRGAP2B	- && sp|P0DMP2|SRG2B_HUMAN SLIT-ROBO Rho GTPase-activating protein 2B OS=Homo sapiens OX=9606 GN=SRGAP2B PE=3 SV=1 && -
1	145093593	145093725	133	27	0.0496931569344434	0.106847543106412	-0.0571543861719683	-106.982246788265	CG	ENSG00000196369	intron	SRGAP2B	- && sp|P0DMP2|SRG2B_HUMAN SLIT-ROBO Rho GTPase-activating protein 2B OS=Homo sapiens OX=9606 GN=SRGAP2B PE=3 SV=1 && -
1	145214625	145214866	242	76	0.0336673700832988	0.00315097783216723	0.0305163922511316	356.133435569739	CHH	1:145212832:145214832	CGI_shore
1	145214625	145214866	242	76	0.0336673700832988	0.00315097783216723	0.0305163922511316	356.133435569739	CHH	ENSG00000281571	promoter	AC241585.3	- && sp|Q8N3A8|PARP8_HUMAN Protein mono-ADP-ribosyltransferase PARP8 OS=Homo sapiens OX=9606 GN=PARP8 PE=1 SV=1 && -
1	145214625	145214866	242	76	0.0336673700832988	0.00315097783216723	0.0305163922511316	356.133435569739	CHH	ENSG00000272419	exon	AC241585.2	- && sp|P0DMU3|F231L_HUMAN FAM231A/C-like protein LOC102723383 OS=Homo sapiens OX=9606 PE=3 SV=1 && PF15897:Domain of unknown function (DUF4741)
1	145214625	145214866	242	76	0.0336673700832988	0.00315097783216723	0.0305163922511316	356.133435569739	CHH	ENSG00000272419	intron	AC241585.2	- && sp|P0DMU3|F231L_HUMAN FAM231A/C-like protein LOC102723383 OS=Homo sapiens OX=9606 PE=3 SV=1 && PF15897:Domain of unknown function (DUF4741)
1	145214625	145214866	242	76	0.0336673700832988	0.00315097783216723	0.0305163922511316	356.133435569739	CHH	1:145214833:145216384	CGI
1	145214625	145214866	242	76	0.0336673700832988	0.00315097783216723	0.0305163922511316	356.133435569739	CHH	ENSG00000281571	TSS	AC241585.3	- && sp|Q8N3A8|PARP8_HUMAN Protein mono-ADP-ribosyltransferase PARP8 OS=Homo sapiens OX=9606 GN=PARP8 PE=1 SV=1 && -
1	145214625	145214866	242	76	0.0336673700832988	0.00315097783216723	0.0305163922511316	356.133435569739	CHH	ENSG00000281571	exon	AC241585.3	- && sp|Q8N3A8|PARP8_HUMAN Protein mono-ADP-ribosyltransferase PARP8 OS=Homo sapiens OX=9606 GN=PARP8 PE=1 SV=1 && -
1	145298273	145298491	219	76	0.0032273854714487	0.032322572496476	-0.0290951870250273	-341.055487500619	CHH	ENSG00000162825	intron	NBPF20	- && sp|P0DPF2|NBPFK_HUMAN Neuroblastoma breakpoint family member 20 OS=Homo sapiens OX=9606 GN=NBPF20 PE=3 SV=1 && PF06758:Olduvai domain
1	145854116	145854322	207	76	0.00616121469354395	0.0275239285688425	-0.0213627138752985	-380.437921471963	CHH	ENSG00000131788	exon	PIAS3	- && sp|Q9Y6X2|PIAS3_HUMAN E3 SUMO-protein ligase PIAS3 OS=Homo sapiens OX=9606 GN=PIAS3 PE=1 SV=2 && PF14324:PINIT domain|PF02891:MIZ/SP-RING zinc finger
1	145854116	145854322	207	76	0.00616121469354395	0.0275239285688425	-0.0213627138752985	-380.437921471963	CHH	ENSG00000131788	intron	PIAS3	- && sp|Q9Y6X2|PIAS3_HUMAN E3 SUMO-protein ligase PIAS3 OS=Homo sapiens OX=9606 GN=PIAS3 PE=1 SV=2 && PF14324:PINIT domain|PF02891:MIZ/SP-RING zinc finger
1	145854116	145854322	207	76	0.00616121469354395	0.0275239285688425	-0.0213627138752985	-380.437921471963	CHH	Target=L3b:5056-5230;Class=LINE/CR1	repeat
1	146125014	146125089	76	32	0.0494933038935197	0.00112614458818948	0.0483671593053303	243.877816471823	CHH	ENSG00000213240	intron	AC239799.1	- && sp|Q6P3W6|NBPFA_HUMAN Neuroblastoma breakpoint family member 10 OS=Homo sapiens OX=9606 GN=NBPF10 PE=2 SV=2 && PF00008:EGF-like domain|PF07645:Calcium-binding EGF domain
1	146125014	146125089	76	32	0.0494933038935197	0.00112614458818948	0.0483671593053303	243.877816471823	CHH	ENSG00000271425	intron	NBPF10	- && sp|A0A087WUL8|NBPFJ_HUMAN Neuroblastoma breakpoint family member 19 OS=Homo sapiens OX=9606 GN=NBPF19 PE=5 SV=1 && PF06758:Olduvai domain
1	146409831	146409910	80	15	0.626451043558068	0.739414763370883	-0.112963719812815	-62.7809313640756	CG	ENSG00000274428	promoter	RF00003	- && - && -
1	146409831	146409910	80	15	0.626451043558068	0.739414763370883	-0.112963719812815	-62.7809313640756	CG	1:146409568:146409956	CGI
1	146409831	146409910	80	15	0.626451043558068	0.739414763370883	-0.112963719812815	-62.7809313640756	CG	ENSG00000274428	TSS	RF00003	- && - && -
1	146409831	146409910	80	15	0.626451043558068	0.739414763370883	-0.112963719812815	-62.7809313640756	CG	ENSG00000274428	exon	RF00003	- && - && -
1	146544356	146544457	102	7	0.922126913758353	0.734089194457953	0.1880377193004	33.8153527804804	CG	Target=L2a:2680-3250;Class=LINE/L2	repeat
1	146612332	146612523	192	61	0.00471450528369683	0.0299596061941656	-0.0252451009104687	-316.196434077957	CHH	Target=AluY:1-304;Class=SINE/Alu	repeat
1	146612332	146612523	192	61	0.00471450528369683	0.0299596061941656	-0.0252451009104687	-316.196434077957	CHH	ENSG00000276975	intron	HYDIN2	- && sp|Q4G0P3|HYDIN_HUMAN Hydrocephalus-inducing protein homolog OS=Homo sapiens OX=9606 GN=HYDIN PE=1 SV=3 && -
1	146680521	146680684	164	56	0.00355669955707665	0.0335186111028783	-0.0299619115458016	-337.380183970203	CHH	ENSG00000276975	intron	HYDIN2	- && sp|Q4G0P3|HYDIN_HUMAN Hydrocephalus-inducing protein homolog OS=Homo sapiens OX=9606 GN=HYDIN PE=1 SV=3 && -
1	146680521	146680684	164	56	0.00355669955707665	0.0335186111028783	-0.0299619115458016	-337.380183970203	CHH	Target=AluJr:1-285;Class=SINE/Alu	repeat
1	146932635	146932817	183	32	0.707429066836195	0.493334210212921	0.214094856623273	224.043521736308	CG	1:146932615:146932898	CGI
1	147077777	147077912	136	19	0.441749843178499	0.298645854326847	0.143103988851652	92.8492205460703	CG	1:147076301:147078301	CGI_shore
1	147077777	147077912	136	19	0.441749843178499	0.298645854326847	0.143103988851652	92.8492205460703	CG	1:147076741:147078741	CGI_shore
1	147077777	147077912	136	19	0.441749843178499	0.298645854326847	0.143103988851652	92.8492205460703	CG	Target=MER20:81-163;Class=DNA/hAT-Charlie	repeat
1	147077777	147077912	136	19	0.441749843178499	0.298645854326847	0.143103988851652	92.8492205460703	CG	ENSG00000201142	promoter	RNU1-151P	- && - && -
1	147091388	147091576	189	69	0.00198175796253974	0.0242896076541795	-0.0223078496916397	-380.749272942081	CHH	Target=L1PB1:5611-6077;Class=LINE/L1	repeat
1	147600457	147600512	56	7	0.148633026061392	0.0747326264904916	0.0739003995709003	23.7896868184523	CG	1:147599456:147600458	CGI
1	147600457	147600512	56	7	0.148633026061392	0.0747326264904916	0.0739003995709003	23.7896868184523	CG	1:147600459:147602459	CGI_shore
1	147600457	147600512	56	7	0.148633026061392	0.0747326264904916	0.0739003995709003	23.7896868184523	CG	ENSG00000116128	intron	BCL9	- && sp|O00512|BCL9_HUMAN B-cell CLL/lymphoma 9 protein OS=Homo sapiens OX=9606 GN=BCL9 PE=1 SV=4 && -
1	147978986	147979043	58	23	0.00591973731410146	0.0353955646930323	-0.0294758273789308	-127.494041744046	CHH	Target=L1PA10:3-2016;Class=LINE/L1	repeat
1	147978986	147979043	58	23	0.00591973731410146	0.0353955646930323	-0.0294758273789308	-127.494041744046	CHH	ENSG00000188092	intron	GPR89B	- && sp|B7ZAQ6|GPHRA_HUMAN Golgi pH regulator A OS=Homo sapiens OX=9606 GN=GPR89A PE=1 SV=2 && PF12430:Abscisic acid G-protein coupled receptor
1	148013876	148013949	74	13	0.216581780327024	0.36191656987329	-0.145334789546266	-51.1533212361535	CG	ENSG00000215859	intron	AC239803.1	- && sp|Q5T2W1|NHRF3_HUMAN Na(+)/H(+) exchange regulatory cofactor NHE-RF3 OS=Homo sapiens OX=9606 GN=PDZK1 PE=1 SV=2 && PF00595:PDZ domain
1	148013876	148013949	74	13	0.216581780327024	0.36191656987329	-0.145334789546266	-51.1533212361535	CG	1:148012033:148014033	CGI_shore
1	148013876	148013949	74	13	0.216581780327024	0.36191656987329	-0.145334789546266	-51.1533212361535	CG	ENSG00000215859	promoter	AC239803.1	- && sp|Q5T2W1|NHRF3_HUMAN Na(+)/H(+) exchange regulatory cofactor NHE-RF3 OS=Homo sapiens OX=9606 GN=PDZK1 PE=1 SV=2 && PF00595:PDZ domain
1	148048704	148048835	132	27	0.120047162682955	0.195746023413322	-0.0756988607303668	-120.491345371276	CG	1:148048445:148049461	CGI
1	148226639	148226779	141	34	0.0309755065695774	0.00208387948592357	0.0288916270836538	168.25930148926	CHH	ENSG00000227733	exon	AC239809.3	- && sp|Q6B4Z3|UTY_PANTR Histone demethylase UTY OS=Pan troglodytes OX=9598 GN=UTY PE=2 SV=1 && -
1	148226639	148226779	141	34	0.0309755065695774	0.00208387948592357	0.0288916270836538	168.25930148926	CHH	ENSG00000227733	intron	AC239809.3	- && sp|Q6B4Z3|UTY_PANTR Histone demethylase UTY OS=Pan troglodytes OX=9598 GN=UTY PE=2 SV=1 && -
1	148328121	148328287	167	61	0.0428494384780311	0.00604798577333658	0.0368014527046946	383.567765384353	CHH	ENSG00000224481	promoter	AC245100.1	- && - && -
1	148328121	148328287	167	61	0.0428494384780311	0.00604798577333658	0.0368014527046946	383.567765384353	CHH	Target=AluSz:1-310;Class=SINE/Alu	repeat
1	148328121	148328287	167	61	0.0428494384780311	0.00604798577333658	0.0368014527046946	383.567765384353	CHH	ENSG00000252744	promoter	RF00019	- && - && -
1	148328121	148328287	167	61	0.0428494384780311	0.00604798577333658	0.0368014527046946	383.567765384353	CHH	ENSG00000274020	intron	LINC01138	- && sp|Q5H9K5|ZMAT1_HUMAN Zinc finger matrin-type protein 1 OS=Homo sapiens OX=9606 GN=ZMAT1 PE=2 SV=1 && -
1	148514497	148514553	57	5	0.588802535577553	0.852822554701954	-0.264020019124401	-27.8998894176386	CG	ENSG00000274020	intron	LINC01138	- && sp|Q5H9K5|ZMAT1_HUMAN Zinc finger matrin-type protein 1 OS=Homo sapiens OX=9606 GN=ZMAT1 PE=2 SV=1 && -
1	148944265	148944435	171	57	0.0112108741614669	0.0429561236908368	-0.03174524952937	-265.641796540184	CHH	Target=L2c:3024-3334;Class=LINE/L2	repeat
1	148944265	148944435	171	57	0.0112108741614669	0.0429561236908368	-0.03174524952937	-265.641796540184	CHH	ENSG00000178104	intron	PDE4DIP	- && sp|Q5VU43|MYOME_HUMAN Myomegalin OS=Homo sapiens OX=9606 GN=PDE4DIP PE=1 SV=3 && PF18615:Short myomegalin-like EB1 binding proteins, N-terminal domain
1	149093489	149093649	161	62	0.00392653271917399	0.0363676113681833	-0.0324410786490093	-349.997053955756	CHH	Target=LTR5_Hs:1-968;Class=LTR/ERVK	repeat
1	149093489	149093649	161	62	0.00392653271917399	0.0363676113681833	-0.0324410786490093	-349.997053955756	CHH	ENSG00000269713	intron	NBPF9	- && sp|P0DPF3|NBPF9_HUMAN Neuroblastoma breakpoint family member 9 OS=Homo sapiens OX=9606 GN=NBPF9 PE=2 SV=1 && PF06758:Olduvai domain
1	149128701	149128777	77	7	0.410216093939357	0.316287128485693	0.0939289654536634	28.6199115238586	CG	Target=MIRb:60-241;Class=SINE/MIR	repeat
1	149643141	149643200	60	7	0.000513096016261613	0.0287675377073124	-0.0282544416910508	-25.2293694307025	CHG	Target=MLT1H:72-482;Class=LTR/ERVL-MaLR	repeat
1	149643141	149643200	60	7	0.000513096016261613	0.0287675377073124	-0.0282544416910508	-25.2293694307025	CHG	ENSG00000277147	intron	LINC00869	- && sp|Q658Y4|F91A1_HUMAN Protein FAM91A1 OS=Homo sapiens OX=9606 GN=FAM91A1 PE=1 SV=3 && PF14647:FAM91 N-terminus
1	149697525	149697648	124	45	0.0423727968719362	0.00300208759111763	0.0393707092808185	294.100261908277	CHH	Target=AluYm1:2-307;Class=SINE/Alu	repeat
1	149697525	149697648	124	45	0.0423727968719362	0.00300208759111763	0.0393707092808185	294.100261908277	CHH	ENSG00000234232	intron	AC243772.3	- && sp|Q658Y4|F91A1_HUMAN Protein FAM91A1 OS=Homo sapiens OX=9606 GN=FAM91A1 PE=1 SV=3 && PF14648:FAM91 C-terminus
1	149697541	149697646	106	22	0.0422993360740068	0.00511382000968075	0.0371855160643261	97.4597438665062	CHG	Target=AluYm1:2-307;Class=SINE/Alu	repeat
1	149697541	149697646	106	22	0.0422993360740068	0.00511382000968075	0.0371855160643261	97.4597438665062	CHG	ENSG00000234232	intron	AC243772.3	- && sp|Q658Y4|F91A1_HUMAN Protein FAM91A1 OS=Homo sapiens OX=9606 GN=FAM91A1 PE=1 SV=3 && PF14648:FAM91 C-terminus
1	149707613	149707771	159	21	0.723105972563123	0.486167305264048	0.236938667299075	92.1717637654777	CG	Target=AluSz:1-312;Class=SINE/Alu	repeat
1	149707613	149707771	159	21	0.723105972563123	0.486167305264048	0.236938667299075	92.1717637654777	CG	ENSG00000234232	intron	AC243772.3	- && sp|Q658Y4|F91A1_HUMAN Protein FAM91A1 OS=Homo sapiens OX=9606 GN=FAM91A1 PE=1 SV=3 && PF14648:FAM91 C-terminus
1	149801850	149801950	101	38	0.0243617681319456	0.00427841077289624	0.0200833573590494	181.116631978626	CHH	ENSG00000203814	intron	HIST2H2BF	- && sp|Q64525|H2B2B_MOUSE Histone H2B type 2-B OS=Mus musculus OX=10090 GN=Hist2h2bb PE=1 SV=3 && PF00125:Core histone H2A/H2B/H3/H4
1	150224151	150224294	144	40	0.0294505521106108	0.00327381436012984	0.026176737750481	220.160438107065	CHH	Target=AluSq2:1-302;Class=SINE/Alu	repeat
1	150224151	150224294	144	40	0.0294505521106108	0.00327381436012984	0.026176737750481	220.160438107065	CHH	ENSG00000143401	intron	ANP32E	- && sp|Q9BTT0|AN32E_HUMAN Acidic leucine-rich nuclear phosphoprotein 32 family member E OS=Homo sapiens OX=9606 GN=ANP32E PE=1 SV=1 && PF14580:Leucine-rich repeat
1	150224348	150224518	171	60	0.0271416210702944	0.00561629621572092	0.0215253248545735	303.554188745542	CHH	Target=AluSq2:1-302;Class=SINE/Alu	repeat
1	150224348	150224518	171	60	0.0271416210702944	0.00561629621572092	0.0215253248545735	303.554188745542	CHH	ENSG00000143401	intron	ANP32E	- && sp|Q9BTT0|AN32E_HUMAN Acidic leucine-rich nuclear phosphoprotein 32 family member E OS=Homo sapiens OX=9606 GN=ANP32E PE=1 SV=1 && PF14580:Leucine-rich repeat
1	150540120	150540349	230	87	0.00386948401075197	0.0456889894754646	-0.0418195054647127	-619.001654474427	CHH	Target=AluSx:1-310;Class=SINE/Alu	repeat
1	150540120	150540349	230	87	0.00386948401075197	0.0456889894754646	-0.0418195054647127	-619.001654474427	CHH	Target=AluSq2:1-303;Class=SINE/Alu	repeat
1	150974611	150974694	84	24	0.29616744658486	0.139514447283342	0.156652999301519	107.265170423953	CG	ENSG00000143418	intron	CERS2	- && sp|Q96G23|CERS2_HUMAN Ceramide synthase 2 OS=Homo sapiens OX=9606 GN=CERS2 PE=1 SV=1 && PF03798:TLC domain
1	150974611	150974694	84	24	0.29616744658486	0.139514447283342	0.156652999301519	107.265170423953	CG	ENSG00000231073	intron	AL590133.1	- && - && -
1	150974611	150974694	84	24	0.29616744658486	0.139514447283342	0.156652999301519	107.265170423953	CG	1:150974020:150975474	CGI
1	150974611	150974694	84	24	0.29616744658486	0.139514447283342	0.156652999301519	107.265170423953	CG	ENSG00000143418	promoter	CERS2	- && sp|Q96G23|CERS2_HUMAN Ceramide synthase 2 OS=Homo sapiens OX=9606 GN=CERS2 PE=1 SV=1 && PF03798:TLC domain
1	150974611	150974694	84	24	0.29616744658486	0.139514447283342	0.156652999301519	107.265170423953	CG	ENSG00000143418	exon	CERS2	- && sp|Q96G23|CERS2_HUMAN Ceramide synthase 2 OS=Homo sapiens OX=9606 GN=CERS2 PE=1 SV=1 && PF03798:TLC domain
1	150974611	150974694	84	24	0.29616744658486	0.139514447283342	0.156652999301519	107.265170423953	CG	ENSG00000143418	utr5	CERS2	- && sp|Q96G23|CERS2_HUMAN Ceramide synthase 2 OS=Homo sapiens OX=9606 GN=CERS2 PE=1 SV=1 && PF03798:TLC domain
1	150974812	150974901	90	16	0.113343820857849	0.255239115345849	-0.141895294488	-69.6851742416023	CG	ENSG00000231073	intron	AL590133.1	- && - && -
1	150974812	150974901	90	16	0.113343820857849	0.255239115345849	-0.141895294488	-69.6851742416023	CG	1:150974020:150975474	CGI
1	150974812	150974901	90	16	0.113343820857849	0.255239115345849	-0.141895294488	-69.6851742416023	CG	ENSG00000143418	promoter	CERS2	- && sp|Q96G23|CERS2_HUMAN Ceramide synthase 2 OS=Homo sapiens OX=9606 GN=CERS2 PE=1 SV=1 && PF03798:TLC domain
1	150974812	150974901	90	16	0.113343820857849	0.255239115345849	-0.141895294488	-69.6851742416023	CG	ENSG00000143418	exon	CERS2	- && sp|Q96G23|CERS2_HUMAN Ceramide synthase 2 OS=Homo sapiens OX=9606 GN=CERS2 PE=1 SV=1 && PF03798:TLC domain
1	150974812	150974901	90	16	0.113343820857849	0.255239115345849	-0.141895294488	-69.6851742416023	CG	ENSG00000143418	utr5	CERS2	- && sp|Q96G23|CERS2_HUMAN Ceramide synthase 2 OS=Homo sapiens OX=9606 GN=CERS2 PE=1 SV=1 && PF03798:TLC domain
1	151057798	151058237	440	180	0.0370277427067937	0.00480733887320179	0.0322204038335919	1041.17911895272	CHH	ENSG00000197622	intron	CDC42SE1	- && sp|Q5BIS3|C42S1_BOVIN CDC42 small effector protein 1 OS=Bos taurus OX=9913 GN=CDC42SE1 PE=3 SV=1 && -
1	151057798	151058237	440	180	0.0370277427067937	0.00480733887320179	0.0322204038335919	1041.17911895272	CHH	1:151057290:151059290	CGI_shore
1	151057798	151058237	440	180	0.0370277427067937	0.00480733887320179	0.0322204038335919	1041.17911895272	CHH	ENSG00000213190	exon	MLLT11	- && sp|Q13015|AF1Q_HUMAN Protein AF1q OS=Homo sapiens OX=9606 GN=MLLT11 PE=1 SV=1 && -
1	151057798	151058237	440	180	0.0370277427067937	0.00480733887320179	0.0322204038335919	1041.17911895272	CHH	ENSG00000213190	utr5	MLLT11	- && sp|Q13015|AF1Q_HUMAN Protein AF1q OS=Homo sapiens OX=9606 GN=MLLT11 PE=1 SV=1 && -
1	151264536	151264598	63	7	0.973730374855863	0.920506338476302	0.0532240363795609	28.4532969780431	CG	ENSG00000159352	promoter	PSMD4	- && sp|P55036|PSMD4_HUMAN 26S proteasome non-ATPase regulatory subunit 4 OS=Homo sapiens OX=9606 GN=PSMD4 PE=1 SV=1 && PF13519:von Willebrand factor type A domain
1	151264536	151264598	63	7	0.973730374855863	0.920506338476302	0.0532240363795609	28.4532969780431	CG	ENSG00000159352	intron	PSMD4	- && sp|P55036|PSMD4_HUMAN 26S proteasome non-ATPase regulatory subunit 4 OS=Homo sapiens OX=9606 GN=PSMD4 PE=1 SV=1 && PF13519:von Willebrand factor type A domain
1	151264536	151264598	63	7	0.973730374855863	0.920506338476302	0.0532240363795609	28.4532969780431	CG	Target=AluSx:1-308;Class=SINE/Alu	repeat
1	151265827	151265953	127	45	0.0052612779241665	0.0261740759047449	-0.0209127979805784	-220.225540170912	CHH	ENSG00000159352	promoter	PSMD4	- && sp|P55036|PSMD4_HUMAN 26S proteasome non-ATPase regulatory subunit 4 OS=Homo sapiens OX=9606 GN=PSMD4 PE=1 SV=1 && PF13519:von Willebrand factor type A domain
1	151265827	151265953	127	45	0.0052612779241665	0.0261740759047449	-0.0209127979805784	-220.225540170912	CHH	ENSG00000159352	intron	PSMD4	- && sp|P55036|PSMD4_HUMAN 26S proteasome non-ATPase regulatory subunit 4 OS=Homo sapiens OX=9606 GN=PSMD4 PE=1 SV=1 && PF13519:von Willebrand factor type A domain
1	151821209	151821429	221	102	0.00524067807871615	0.02541166747467	-0.0201709893959538	-526.646406758687	CHH	ENSG00000143365	intron	RORC	- && sp|P51449|RORG_HUMAN Nuclear receptor ROR-gamma OS=Homo sapiens OX=9606 GN=RORC PE=1 SV=2 && -
1	151827949	151828023	75	11	0.154746973347211	0.291501214447319	-0.136754241100108	-46.4874095739925	CG	ENSG00000143365	intron	RORC	- && sp|P51449|RORG_HUMAN Nuclear receptor ROR-gamma OS=Homo sapiens OX=9606 GN=RORC PE=1 SV=2 && -
1	151827949	151828023	75	11	0.154746973347211	0.291501214447319	-0.136754241100108	-46.4874095739925	CG	ENSG00000143365	promoter	RORC	- && sp|P51449|RORG_HUMAN Nuclear receptor ROR-gamma OS=Homo sapiens OX=9606 GN=RORC PE=1 SV=2 && -
1	152107806	152107995	190	31	0.30821696520573	0.240065686139031	0.0681512790666994	114.107761326711	CG	ENSG00000159450	exon	TCHH	- && sp|Q07283|TRHY_HUMAN Trichohyalin OS=Homo sapiens OX=9606 GN=TCHH PE=1 SV=2 && PF01023:S-100/ICaBP type calcium binding domain
1	152107806	152107995	190	31	0.30821696520573	0.240065686139031	0.0681512790666994	114.107761326711	CG	1:152107521:152112739	CGI
1	152109315	152109387	73	11	0.194588824644385	0.259441749110751	-0.064852924466366	-41.9753944755129	CG	ENSG00000159450	exon	TCHH	- && sp|Q07283|TRHY_HUMAN Trichohyalin OS=Homo sapiens OX=9606 GN=TCHH PE=1 SV=2 && PF01023:S-100/ICaBP type calcium binding domain
1	152109315	152109387	73	11	0.194588824644385	0.259441749110751	-0.064852924466366	-41.9753944755129	CG	1:152107521:152112739	CGI
1	152411978	152412179	202	73	0.0295243003424859	0.00507038204890412	0.0244539182935818	388.226201095063	CHH	ENSG00000143536	intron	CRNN	- && sp|Q9UBG3|CRNN_HUMAN Cornulin OS=Homo sapiens OX=9606 GN=CRNN PE=1 SV=1 && PF01023:S-100/ICaBP type calcium binding domain
1	152411978	152412179	202	73	0.0295243003424859	0.00507038204890412	0.0244539182935818	388.226201095063	CHH	ENSG00000143536	exon	CRNN	- && sp|Q9UBG3|CRNN_HUMAN Cornulin OS=Homo sapiens OX=9606 GN=CRNN PE=1 SV=1 && PF01023:S-100/ICaBP type calcium binding domain
1	152411978	152412179	202	73	0.0295243003424859	0.00507038204890412	0.0244539182935818	388.226201095063	CHH	ENSG00000237975	intron	FLG-AS1	- && sp|P20930|FILA_HUMAN Filaggrin OS=Homo sapiens OX=9606 GN=FLG PE=1 SV=3 && PF03516:Filaggrin
1	152688511	152688664	154	60	0.00181799793092234	0.0263021583640589	-0.0244841604331366	-345.071201065547	CHH	Target=L1PA8:5174-6172;Class=LINE/L1	repeat
1	153381412	153381465	54	5	0.933882187930306	0.816966214503335	0.11691597342697	19.8225344185203	CG	ENSG00000237008	promoter	LAPTM4BP1	- && sp|Q4R6E8|LAP4B_MACFA Lysosomal-associated transmembrane protein 4B OS=Macaca fascicularis OX=9541 GN=LAPTM4B PE=2 SV=1 && -
1	153381412	153381465	54	5	0.933882187930306	0.816966214503335	0.11691597342697	19.8225344185203	CG	Target=L1PA17:3030-6148;Class=LINE/L1	repeat
1	153525191	153525364	174	51	0.00695871174651067	0.0360979872779823	-0.0291392755314716	-294.803546256713	CHH	Target=FLAM_C:81-132;Class=SINE/Alu	repeat
1	153635069	153635226	158	18	0.312629350911238	0.173083414193836	0.139545936717402	93.3672636924631	CG	ENSG00000271853	promoter	AL162258.1	- && sp|Q99584|S10AD_HUMAN Protein S100-A13 OS=Homo sapiens OX=9606 GN=S100A13 PE=1 SV=1 && -
1	153635069	153635226	158	18	0.312629350911238	0.173083414193836	0.139545936717402	93.3672636924631	CG	ENSG00000160679	intron	CHTOP	- && sp|Q96MD7|CI085_HUMAN Uncharacterized protein C9orf85 OS=Homo sapiens OX=9606 GN=C9orf85 PE=1 SV=1 && -
1	153635069	153635226	158	18	0.312629350911238	0.173083414193836	0.139545936717402	93.3672636924631	CG	ENSG00000272030	promoter	AL162258.2	- && sp|P23297|S10A1_HUMAN Protein S100-A1 OS=Homo sapiens OX=9606 GN=S100A1 PE=1 SV=2 && -
1	153635069	153635226	158	18	0.312629350911238	0.173083414193836	0.139545936717402	93.3672636924631	CG	1:153634499:153636499	CGI_shore
1	153635069	153635226	158	18	0.312629350911238	0.173083414193836	0.139545936717402	93.3672636924631	CG	Target=AluSp:1-292;Class=SINE/Alu	repeat
1	153635069	153635226	158	18	0.312629350911238	0.173083414193836	0.139545936717402	93.3672636924631	CG	Target=MER5B:75-178;Class=DNA/hAT-Charlie	repeat
1	153933179	153933327	149	57	0.0276101878253282	0.00535072823192383	0.0222594595934044	270.096525216377	CHH	ENSG00000284738	intron	AL358472.5	- && sp|O75064|DEN4B_HUMAN DENN domain-containing protein 4B OS=Homo sapiens OX=9606 GN=DENND4B PE=1 SV=4 && -
1	153933179	153933327	149	57	0.0276101878253282	0.00535072823192383	0.0222594595934044	270.096525216377	CHH	ENSG00000198837	exon	DENND4B	- && sp|O75064|DEN4B_HUMAN DENN domain-containing protein 4B OS=Homo sapiens OX=9606 GN=DENND4B PE=1 SV=4 && PF02141:DENN (AEX-3) domain|PF03456:uDENN domain|PF03455:dDENN domain
1	153933179	153933327	149	57	0.0276101878253282	0.00535072823192383	0.0222594595934044	270.096525216377	CHH	ENSG00000198837	promoter	DENND4B	- && sp|O75064|DEN4B_HUMAN DENN domain-containing protein 4B OS=Homo sapiens OX=9606 GN=DENND4B PE=1 SV=4 && PF02141:DENN (AEX-3) domain|PF03456:uDENN domain|PF03455:dDENN domain
1	153933179	153933327	149	57	0.0276101878253282	0.00535072823192383	0.0222594595934044	270.096525216377	CHH	ENSG00000198837	intron	DENND4B	- && sp|O75064|DEN4B_HUMAN DENN domain-containing protein 4B OS=Homo sapiens OX=9606 GN=DENND4B PE=1 SV=4 && PF02141:DENN (AEX-3) domain|PF03456:uDENN domain|PF03455:dDENN domain
1	154125604	154125809	206	81	0.271410603216464	0.104924516303438	0.166486086913026	580.530366827369	CHH	Target=AluJb:1-285;Class=SINE/Alu	repeat
1	154125604	154125809	206	81	0.271410603216464	0.104924516303438	0.166486086913026	580.530366827369	CHH	Target=AluYa5:1-311;Class=SINE/Alu	repeat
1	154125604	154125809	206	81	0.271410603216464	0.104924516303438	0.166486086913026	580.530366827369	CHH	ENSG00000143552	intron	NUP210L	- && sp|Q5VU65|P210L_HUMAN Nuclear pore membrane glycoprotein 210-like OS=Homo sapiens OX=9606 GN=NUP210L PE=2 SV=1 && PF02368:Bacterial Ig-like domain (group 2)
1	154279766	154279941	176	61	0.0263158647694464	0.0041207675833011	0.0221950971861453	314.008553092396	CHH	Target=AluSg:1-301;Class=SINE/Alu	repeat
1	154279879	154279965	87	19	0.031029968311205	0.00277021656179824	0.0282597517494068	84.7572939511864	CHG	Target=AluSg:1-301;Class=SINE/Alu	repeat
1	154325710	154325883	174	36	0.110552882449832	0.371684848336468	-0.261131965886636	-186.614007111423	CG	1:154325359:154326068	CGI
1	154325710	154325883	174	36	0.110552882449832	0.371684848336468	-0.261131965886636	-186.614007111423	CG	ENSG00000143515	intron	ATP8B2	- && sp|P98198|AT8B2_HUMAN Phospholipid-transporting ATPase ID OS=Homo sapiens OX=9606 GN=ATP8B2 PE=1 SV=2 && PF13246:Cation transport ATPase (P-type)|PF16212:Phospholipid-translocating P-type ATPase C-terminal|PF16209:Phospholipid-translocating ATPase N-terminal
1	154325710	154325883	174	36	0.110552882449832	0.371684848336468	-0.261131965886636	-186.614007111423	CG	ENSG00000143515	promoter	ATP8B2	- && sp|P98198|AT8B2_HUMAN Phospholipid-transporting ATPase ID OS=Homo sapiens OX=9606 GN=ATP8B2 PE=1 SV=2 && PF13246:Cation transport ATPase (P-type)|PF16212:Phospholipid-translocating P-type ATPase C-terminal|PF16209:Phospholipid-translocating ATPase N-terminal
1	154328590	154328722	133	44	0.0295490332599025	0.00235189635198742	0.0271971369079151	219.229790000876	CHH	ENSG00000143515	promoter	ATP8B2	- && sp|P98198|AT8B2_HUMAN Phospholipid-transporting ATPase ID OS=Homo sapiens OX=9606 GN=ATP8B2 PE=1 SV=2 && PF13246:Cation transport ATPase (P-type)|PF16212:Phospholipid-translocating P-type ATPase C-terminal|PF16209:Phospholipid-translocating ATPase N-terminal
1	154328590	154328722	133	44	0.0295490332599025	0.00235189635198742	0.0271971369079151	219.229790000876	CHH	ENSG00000143515	intron	ATP8B2	- && sp|P98198|AT8B2_HUMAN Phospholipid-transporting ATPase ID OS=Homo sapiens OX=9606 GN=ATP8B2 PE=1 SV=2 && PF13246:Cation transport ATPase (P-type)|PF16212:Phospholipid-translocating P-type ATPase C-terminal|PF16209:Phospholipid-translocating ATPase N-terminal
1	154328590	154328722	133	44	0.0295490332599025	0.00235189635198742	0.0271971369079151	219.229790000876	CHH	1:154328499:154329052	CGI
1	154328636	154328727	92	33	0.0795673239824474	0.131282465925612	-0.0517151419431645	-116.511554949914	CG	ENSG00000143515	promoter	ATP8B2	- && sp|P98198|AT8B2_HUMAN Phospholipid-transporting ATPase ID OS=Homo sapiens OX=9606 GN=ATP8B2 PE=1 SV=2 && PF13246:Cation transport ATPase (P-type)|PF16212:Phospholipid-translocating P-type ATPase C-terminal|PF16209:Phospholipid-translocating ATPase N-terminal
1	154328636	154328727	92	33	0.0795673239824474	0.131282465925612	-0.0517151419431645	-116.511554949914	CG	ENSG00000143515	intron	ATP8B2	- && sp|P98198|AT8B2_HUMAN Phospholipid-transporting ATPase ID OS=Homo sapiens OX=9606 GN=ATP8B2 PE=1 SV=2 && PF13246:Cation transport ATPase (P-type)|PF16212:Phospholipid-translocating P-type ATPase C-terminal|PF16209:Phospholipid-translocating ATPase N-terminal
1	154328636	154328727	92	33	0.0795673239824474	0.131282465925612	-0.0517151419431645	-116.511554949914	CG	1:154328499:154329052	CGI
1	154386112	154386198	87	11	0.851002416342795	0.730185476914849	0.120816939427946	47.944628135131	CG	Target=AluSq2:1-300;Class=SINE/Alu	repeat
1	154558597	154558787	191	49	0.47805965748094	0.104143678942795	0.373915978538145	378.213960402477	CG	1:154558205:154559089	CGI
1	154558597	154558787	191	49	0.47805965748094	0.104143678942795	0.373915978538145	378.213960402477	CG	ENSG00000160714	exon	UBE2Q1	- && sp|Q7Z7E8|UB2Q1_HUMAN Ubiquitin-conjugating enzyme E2 Q1 OS=Homo sapiens OX=9606 GN=UBE2Q1 PE=1 SV=1 && PF00179:Ubiquitin-conjugating enzyme
1	154558597	154558787	191	49	0.47805965748094	0.104143678942795	0.373915978538145	378.213960402477	CG	ENSG00000160714	intron	UBE2Q1	- && sp|Q7Z7E8|UB2Q1_HUMAN Ubiquitin-conjugating enzyme E2 Q1 OS=Homo sapiens OX=9606 GN=UBE2Q1 PE=1 SV=1 && PF00179:Ubiquitin-conjugating enzyme
1	154558597	154558787	191	49	0.47805965748094	0.104143678942795	0.373915978538145	378.213960402477	CG	ENSG00000160714	utr5	UBE2Q1	- && sp|Q7Z7E8|UB2Q1_HUMAN Ubiquitin-conjugating enzyme E2 Q1 OS=Homo sapiens OX=9606 GN=UBE2Q1 PE=1 SV=1 && PF00179:Ubiquitin-conjugating enzyme
1	154558597	154558787	191	49	0.47805965748094	0.104143678942795	0.373915978538145	378.213960402477	CG	ENSG00000160714	promoter	UBE2Q1	- && sp|Q7Z7E8|UB2Q1_HUMAN Ubiquitin-conjugating enzyme E2 Q1 OS=Homo sapiens OX=9606 GN=UBE2Q1 PE=1 SV=1 && PF00179:Ubiquitin-conjugating enzyme
1	154953239	154953463	225	95	0.00349129661128671	0.0287806249402964	-0.0252893283290097	-587.254436816277	CHH	ENSG00000163346	intron	PBXIP1	- && sp|Q96AQ6|PBIP1_HUMAN Pre-B-cell leukemia transcription factor-interacting protein 1 OS=Homo sapiens OX=9606 GN=PBXIP1 PE=1 SV=1 && -
1	154953239	154953463	225	95	0.00349129661128671	0.0287806249402964	-0.0252893283290097	-587.254436816277	CHH	Target=L2b:2924-3153;Class=LINE/L2	repeat
1	154963786	154964084	299	108	0.0275013293490076	0.00442687165832389	0.0230744576906837	585.742021481718	CHH	ENSG00000163348	promoter	PYGO2	- && sp|Q9BRQ0|PYGO2_HUMAN Pygopus homolog 2 OS=Homo sapiens OX=9606 GN=PYGO2 PE=1 SV=2 && PF00628:PHD-finger
1	154963786	154964084	299	108	0.0275013293490076	0.00442687165832389	0.0230744576906837	585.742021481718	CHH	1:154962260:154964260	CGI_shore
1	154963786	154964084	299	108	0.0275013293490076	0.00442687165832389	0.0230744576906837	585.742021481718	CHH	ENSG00000160691	utr3	SHC1	- && sp|P29353|SHC1_HUMAN SHC-transforming protein 1 OS=Homo sapiens OX=9606 GN=SHC1 PE=1 SV=4 && PF00017:SH2 domain|PF00640:Phosphotyrosine interaction domain (PTB/PID)
1	154963786	154964084	299	108	0.0275013293490076	0.00442687165832389	0.0230744576906837	585.742021481718	CHH	ENSG00000160691	exon	SHC1	- && sp|P29353|SHC1_HUMAN SHC-transforming protein 1 OS=Homo sapiens OX=9606 GN=SHC1 PE=1 SV=4 && PF00017:SH2 domain|PF00640:Phosphotyrosine interaction domain (PTB/PID)
1	154963786	154964084	299	108	0.0275013293490076	0.00442687165832389	0.0230744576906837	585.742021481718	CHH	ENSG00000163348	exon	PYGO2	- && sp|Q9BRQ0|PYGO2_HUMAN Pygopus homolog 2 OS=Homo sapiens OX=9606 GN=PYGO2 PE=1 SV=2 && PF00628:PHD-finger
1	154963786	154964084	299	108	0.0275013293490076	0.00442687165832389	0.0230744576906837	585.742021481718	CHH	ENSG00000163348	TSS	PYGO2	- && sp|Q9BRQ0|PYGO2_HUMAN Pygopus homolog 2 OS=Homo sapiens OX=9606 GN=PYGO2 PE=1 SV=2 && PF00628:PHD-finger
1	154963786	154964084	299	108	0.0275013293490076	0.00442687165832389	0.0230744576906837	585.742021481718	CHH	ENSG00000160691	intron	SHC1	- && sp|P29353|SHC1_HUMAN SHC-transforming protein 1 OS=Homo sapiens OX=9606 GN=SHC1 PE=1 SV=4 && PF00017:SH2 domain|PF00640:Phosphotyrosine interaction domain (PTB/PID)
1	155046354	155046597	244	98	0.0035485400336738	0.0307245117801767	-0.0271759717465029	-530.59146710854	CHH	ENSG00000232093	promoter	DCST1-AS1	- && - && -
1	155046354	155046597	244	98	0.0035485400336738	0.0307245117801767	-0.0271759717465029	-530.59146710854	CHH	ENSG00000163357	intron	DCST1	- && sp|Q5T197|DCST1_HUMAN E3 ubiquitin-protein ligase DCST1 OS=Homo sapiens OX=9606 GN=DCST1 PE=1 SV=1 && PF07782:DC-STAMP-like protein
1	155046354	155046597	244	98	0.0035485400336738	0.0307245117801767	-0.0271759717465029	-530.59146710854	CHH	ENSG00000163357	exon	DCST1	- && sp|Q5T197|DCST1_HUMAN E3 ubiquitin-protein ligase DCST1 OS=Homo sapiens OX=9606 GN=DCST1 PE=1 SV=1 && PF07782:DC-STAMP-like protein
1	155052349	155052530	182	77	0.0268317103058403	0.00350457096241934	0.0233271393434209	396.426887677085	CHH	ENSG00000143537	intron	ADAM15	- && sp|Q13444|ADA15_HUMAN Disintegrin and metalloproteinase domain-containing protein 15 OS=Homo sapiens OX=9606 GN=ADAM15 PE=1 SV=4 && PF08516:ADAM cysteine-rich|PF00200:Disintegrin|PF01421:Reprolysin (M12B) family zinc metalloprotease
1	155052349	155052530	182	77	0.0268317103058403	0.00350457096241934	0.0233271393434209	396.426887677085	CHH	ENSG00000143537	exon	ADAM15	- && sp|Q13444|ADA15_HUMAN Disintegrin and metalloproteinase domain-containing protein 15 OS=Homo sapiens OX=9606 GN=ADAM15 PE=1 SV=4 && PF08516:ADAM cysteine-rich|PF00200:Disintegrin|PF01421:Reprolysin (M12B) family zinc metalloprotease
1	155052349	155052530	182	77	0.0268317103058403	0.00350457096241934	0.0233271393434209	396.426887677085	CHH	1:155051857:155053857	CGI_shore
1	155080533	155080604	72	16	0.348157772273563	0.122642838697443	0.22551493357612	72.9462034888948	CG	1:155078679:155082815	CGI
1	155080533	155080604	72	16	0.348157772273563	0.122642838697443	0.22551493357612	72.9462034888948	CG	ENSG00000143590	intron	EFNA3	- && sp|P52797|EFNA3_HUMAN Ephrin-A3 OS=Homo sapiens OX=9606 GN=EFNA3 PE=1 SV=1 && PF00812:Ephrin
1	155080533	155080604	72	16	0.348157772273563	0.122642838697443	0.22551493357612	72.9462034888948	CG	ENSG00000251246	intron	AL691442.1	- && sp|P52797|EFNA3_HUMAN Ephrin-A3 OS=Homo sapiens OX=9606 GN=EFNA3 PE=1 SV=1 && PF00812:Ephrin
1	155195177	155195275	99	20	0.343107627344298	0.163263961321448	0.179843666022851	118.323118399854	CG	1:155194028:155196028	CGI_shore
1	155195177	155195275	99	20	0.343107627344298	0.163263961321448	0.179843666022851	118.323118399854	CG	1:155194408:155195369	CGI
1	155195177	155195275	99	20	0.343107627344298	0.163263961321448	0.179843666022851	118.323118399854	CG	ENSG00000231064	exon	AC234582.1	- && - && -
1	155195177	155195275	99	20	0.343107627344298	0.163263961321448	0.179843666022851	118.323118399854	CG	ENSG00000284586	exon	MIR92B	- && - && -
1	155195177	155195275	99	20	0.343107627344298	0.163263961321448	0.179843666022851	118.323118399854	CG	ENSG00000284586	TES	MIR92B	- && - && -
1	155268385	155268647	263	105	0.00406041677893409	0.0306625700829679	-0.0266021533040338	-604.905365408299	CHH	1:155267486:155269486	CGI_shore
1	155268385	155268647	263	105	0.00406041677893409	0.0306625700829679	-0.0266021533040338	-604.905365408299	CHH	ENSG00000176444	exon	CLK2	- && sp|P49760|CLK2_HUMAN Dual specificity protein kinase CLK2 OS=Homo sapiens OX=9606 GN=CLK2 PE=1 SV=1 && PF00069:Protein kinase domain
1	155268385	155268647	263	105	0.00406041677893409	0.0306625700829679	-0.0266021533040338	-604.905365408299	CHH	ENSG00000176444	intron	CLK2	- && sp|P49760|CLK2_HUMAN Dual specificity protein kinase CLK2 OS=Homo sapiens OX=9606 GN=CLK2 PE=1 SV=1 && PF00069:Protein kinase domain
1	155384775	155384939	165	48	0.0247632277526531	0.00237072460498694	0.0223925031476661	260.322387100855	CHH	Target=L1MDa:1275-1733;Class=LINE/L1	repeat
1	155384775	155384939	165	48	0.0247632277526531	0.00237072460498694	0.0223925031476661	260.322387100855	CHH	ENSG00000116539	intron	ASH1L	- && sp|Q9NR48|ASH1L_HUMAN Histone-lysine N-methyltransferase ASH1L OS=Homo sapiens OX=9606 GN=ASH1L PE=1 SV=2 && -
1	155514809	155514883	75	10	0.0813621221357187	0.209289698050153	-0.127927575914434	-49.6966920728529	CG	Target=HSMAR1:7-495;Class=DNA/TcMar-Mariner	repeat
1	155514809	155514883	75	10	0.0813621221357187	0.209289698050153	-0.127927575914434	-49.6966920728529	CG	ENSG00000116539	intron	ASH1L	- && sp|Q9NR48|ASH1L_HUMAN Histone-lysine N-methyltransferase ASH1L OS=Homo sapiens OX=9606 GN=ASH1L PE=1 SV=2 && -
1	155562588	155562809	222	75	0.0016699390716599	0.080106114792213	-0.0784361757205531	-473.834800954393	CHH	1:155562123:155563489	CGI
1	155562588	155562809	222	75	0.0016699390716599	0.080106114792213	-0.0784361757205531	-473.834800954393	CHH	ENSG00000116539	exon	ASH1L	- && sp|Q9NR48|ASH1L_HUMAN Histone-lysine N-methyltransferase ASH1L OS=Homo sapiens OX=9606 GN=ASH1L PE=1 SV=2 && -
1	155562588	155562809	222	75	0.0016699390716599	0.080106114792213	-0.0784361757205531	-473.834800954393	CHH	ENSG00000116539	utr5	ASH1L	- && sp|Q9NR48|ASH1L_HUMAN Histone-lysine N-methyltransferase ASH1L OS=Homo sapiens OX=9606 GN=ASH1L PE=1 SV=2 && -
1	155562588	155562809	222	75	0.0016699390716599	0.080106114792213	-0.0784361757205531	-473.834800954393	CHH	ENSG00000235919	intron	ASH1L-AS1	- && sp|Q9H869|YYAP1_HUMAN YY1-associated protein 1 OS=Homo sapiens OX=9606 GN=YY1AP1 PE=1 SV=2 && -
1	155562588	155562809	222	75	0.0016699390716599	0.080106114792213	-0.0784361757205531	-473.834800954393	CHH	ENSG00000116539	intron	ASH1L	- && sp|Q9NR48|ASH1L_HUMAN Histone-lysine N-methyltransferase ASH1L OS=Homo sapiens OX=9606 GN=ASH1L PE=1 SV=2 && -
1	155562588	155562809	222	75	0.0016699390716599	0.080106114792213	-0.0784361757205531	-473.834800954393	CHH	ENSG00000116539	promoter	ASH1L	- && sp|Q9NR48|ASH1L_HUMAN Histone-lysine N-methyltransferase ASH1L OS=Homo sapiens OX=9606 GN=ASH1L PE=1 SV=2 && -
1	155562588	155562809	222	75	0.0016699390716599	0.080106114792213	-0.0784361757205531	-473.834800954393	CHH	ENSG00000116539	TSS	ASH1L	- && sp|Q9NR48|ASH1L_HUMAN Histone-lysine N-methyltransferase ASH1L OS=Homo sapiens OX=9606 GN=ASH1L PE=1 SV=2 && -
1	155648024	155648122	99	34	0.0255570657514576	0.00458445816859292	0.0209726075828647	158.548985998942	CHH	ENSG00000246203	intron	AL353807.3	- && sp|Q3T8J9|GON4L_HUMAN GON-4-like protein OS=Homo sapiens OX=9606 GN=GON4L PE=1 SV=1 && -
1	155648024	155648122	99	34	0.0255570657514576	0.00458445816859292	0.0209726075828647	158.548985998942	CHH	Target=AluYc3:1-300;Class=SINE/Alu	repeat
1	155687400	155687585	186	63	0.00237235358851528	0.0284735034576494	-0.0261011498691341	-344.963762384453	CHH	ENSG00000132676	promoter	DAP3	- && sp|P51398|RT29_HUMAN 28S ribosomal protein S29, mitochondrial OS=Homo sapiens OX=9606 GN=DAP3 PE=1 SV=1 && PF10236:Mitochondrial ribosomal death-associated protein 3
1	155687400	155687585	186	63	0.00237235358851528	0.0284735034576494	-0.0261011498691341	-344.963762384453	CHH	1:155686040:155688040	CGI_shore
1	155687400	155687585	186	63	0.00237235358851528	0.0284735034576494	-0.0261011498691341	-344.963762384453	CHH	ENSG00000163374	intron	YY1AP1	- && sp|Q9H869|YYAP1_HUMAN YY1-associated protein 1 OS=Homo sapiens OX=9606 GN=YY1AP1 PE=1 SV=2 && -
1	156048834	156048975	142	58	0.00375721961373495	0.0265882619301243	-0.0228310423163893	-294.654311001672	CHH	ENSG00000160803	intron	UBQLN4	- && sp|Q9NRR5|UBQL4_HUMAN Ubiquilin-4 OS=Homo sapiens OX=9606 GN=UBQLN4 PE=1 SV=2 && PF00627:UBA/TS-N domain|PF00240:Ubiquitin family
1	156053406	156053522	117	12	0.305673322175187	0.0731284290326503	0.232544893142536	60.2016386660431	CG	ENSG00000160803	intron	UBQLN4	- && sp|Q9NRR5|UBQL4_HUMAN Ubiquilin-4 OS=Homo sapiens OX=9606 GN=UBQLN4 PE=1 SV=2 && PF00627:UBA/TS-N domain|PF00240:Ubiquitin family
1	156053406	156053522	117	12	0.305673322175187	0.0731284290326503	0.232544893142536	60.2016386660431	CG	ENSG00000116586	promoter	LAMTOR2	- && sp|Q3T132|LTOR2_BOVIN Ragulator complex protein LAMTOR2 OS=Bos taurus OX=9913 GN=LAMTOR2 PE=2 SV=1 && PF03259:Roadblock/LC7 domain
1	156053406	156053522	117	12	0.305673322175187	0.0731284290326503	0.232544893142536	60.2016386660431	CG	1:156053171:156055383	CGI
1	156070250	156070415	166	70	0.00386860813289277	0.0266191277663637	-0.0227505196334709	-354.090199074896	CHH	ENSG00000132698	exon	RAB25	- && sp|P57735|RAB25_HUMAN Ras-related protein Rab-25 OS=Homo sapiens OX=9606 GN=RAB25 PE=1 SV=2 && PF00071:Ras family
1	156070250	156070415	166	70	0.00386860813289277	0.0266191277663637	-0.0227505196334709	-354.090199074896	CHH	ENSG00000132698	utr3	RAB25	- && sp|P57735|RAB25_HUMAN Ras-related protein Rab-25 OS=Homo sapiens OX=9606 GN=RAB25 PE=1 SV=2 && PF00071:Ras family
1	156074404	156074506	103	33	0.00973034977028245	0.0333903948289204	-0.0236600450586379	-154.374133385916	CHH	ENSG00000254726	utr3	MEX3A	- && sp|A1L020|MEX3A_HUMAN RNA-binding protein MEX3A OS=Homo sapiens OX=9606 GN=MEX3A PE=1 SV=1 && PF00013:KH domain|PF13920:Zinc finger, C3HC4 type (RING finger)
1	156074404	156074506	103	33	0.00973034977028245	0.0333903948289204	-0.0236600450586379	-154.374133385916	CHH	ENSG00000254726	exon	MEX3A	- && sp|A1L020|MEX3A_HUMAN RNA-binding protein MEX3A OS=Homo sapiens OX=9606 GN=MEX3A PE=1 SV=1 && PF00013:KH domain|PF13920:Zinc finger, C3HC4 type (RING finger)
1	156248502	156248602	101	51	0.0038935209084	0.0347450509962011	-0.0308515300878011	-248.635588759662	CHH	ENSG00000160781	promoter	PAQR6	- && sp|Q6TCH4|PAQR6_HUMAN Membrane progestin receptor delta OS=Homo sapiens OX=9606 GN=PAQR6 PE=1 SV=2 && PF03006:Haemolysin-III related
1	156848638	156848777	140	59	0.0262400098982952	0.0040295143570626	0.0222104955412325	294.853407050277	CHH	ENSG00000027644	intron	INSRR	- && sp|P14616|INSRR_HUMAN Insulin receptor-related protein OS=Homo sapiens OX=9606 GN=INSRR PE=1 SV=2 && PF00757:Furin-like cysteine rich region|PF07714:Protein tyrosine kinase|PF01030:Receptor L domain
1	156848638	156848777	140	59	0.0262400098982952	0.0040295143570626	0.0222104955412325	294.853407050277	CHH	1:156846829:156848829	CGI_shore
1	156848638	156848777	140	59	0.0262400098982952	0.0040295143570626	0.0222104955412325	294.853407050277	CHH	ENSG00000198400	intron	NTRK1	- && sp|P04629|NTRK1_HUMAN High affinity nerve growth factor receptor OS=Homo sapiens OX=9606 GN=NTRK1 PE=1 SV=4 && PF07714:Protein tyrosine kinase
1	156878112	156878285	174	77	0.00622131573652907	0.0354708852936322	-0.0292495695571031	-454.501995961889	CHH	ENSG00000198400	promoter	NTRK1	- && sp|P04629|NTRK1_HUMAN High affinity nerve growth factor receptor OS=Homo sapiens OX=9606 GN=NTRK1 PE=1 SV=4 && PF07714:Protein tyrosine kinase
1	156878112	156878285	174	77	0.00622131573652907	0.0354708852936322	-0.0292495695571031	-454.501995961889	CHH	Target=L2:3032-3082;Class=LINE/L2	repeat
1	156878112	156878285	174	77	0.00622131573652907	0.0354708852936322	-0.0292495695571031	-454.501995961889	CHH	Target=L2c:3070-3385;Class=LINE/L2	repeat
1	156878112	156878285	174	77	0.00622131573652907	0.0354708852936322	-0.0292495695571031	-454.501995961889	CHH	ENSG00000198400	intron	NTRK1	- && sp|P04629|NTRK1_HUMAN High affinity nerve growth factor receptor OS=Homo sapiens OX=9606 GN=NTRK1 PE=1 SV=4 && PF07714:Protein tyrosine kinase
1	157020056	157020111	56	7	0.948448102307002	0.892493114775838	0.0559549875311631	28.3925568128364	CG	Target=AluYm1:34-303;Class=SINE/Alu	repeat
1	157020056	157020111	56	7	0.948448102307002	0.892493114775838	0.0559549875311631	28.3925568128364	CG	ENSG00000132694	intron	ARHGEF11	- && sp|O15085|ARHGB_HUMAN Rho guanine nucleotide exchange factor 11 OS=Homo sapiens OX=9606 GN=ARHGEF11 PE=1 SV=1 && PF00621:RhoGEF domain|PF09128:Regulator of G protein signalling-like domain|PF17838:PH domain|PF00595:PDZ domain
1	157045611	157045753	143	59	0.0922043918565057	0.0505469330006139	0.0416574588558917	239.544164601223	CG	ENSG00000132694	promoter	ARHGEF11	- && sp|O15085|ARHGB_HUMAN Rho guanine nucleotide exchange factor 11 OS=Homo sapiens OX=9606 GN=ARHGEF11 PE=1 SV=1 && PF00621:RhoGEF domain|PF09128:Regulator of G protein signalling-like domain|PF17838:PH domain|PF00595:PDZ domain
1	157045611	157045753	143	59	0.0922043918565057	0.0505469330006139	0.0416574588558917	239.544164601223	CG	1:157045357:157046437	CGI
1	157279045	157279165	121	21	0.642325905210473	0.512708152484149	0.129617752726324	94.1624400074056	CG	Target=HERVH48-int:1-4261;Class=LTR/ERV1	repeat
1	157279045	157279165	121	21	0.642325905210473	0.512708152484149	0.129617752726324	94.1624400074056	CG	ENSG00000271736	promoter	AL138900.3	- && - && -
1	157621938	157622073	136	51	0.00389452197423247	0.0242539208062964	-0.0203593988320639	-262.370799469342	CHH	Target=AluYc:128-299;Class=SINE/Alu	repeat
1	157621938	157622073	136	51	0.00389452197423247	0.0242539208062964	-0.0203593988320639	-262.370799469342	CHH	Target=MER5B:98-141;Class=DNA/hAT-Charlie	repeat
1	157638007	157638310	304	118	0.00512906578999964	0.0252101845675599	-0.0200811187775603	-545.286763358229	CHH	ENSG00000233712	intron	AL135929.1	- && sp|Q96RD9|FCRL5_HUMAN Fc receptor-like protein 5 OS=Homo sapiens OX=9606 GN=FCRL5 PE=1 SV=3 && -
1	157638007	157638310	304	118	0.00512906578999964	0.0252101845675599	-0.0200811187775603	-545.286763358229	CHH	Target=L2b:2037-2184;Class=LINE/L2	repeat
1	158025302	158025452	151	57	0.0057060552716561	0.0317678833290162	-0.0260618280573601	-332.703623981074	CHH	ENSG00000226520	promoter	KIRREL1-IT1	- && - && -
1	158025302	158025452	151	57	0.0057060552716561	0.0317678833290162	-0.0260618280573601	-332.703623981074	CHH	ENSG00000183853	intron	KIRREL1	- && sp|Q96J84|KIRR1_HUMAN Kin of IRRE-like protein 1 OS=Homo sapiens OX=9606 GN=KIRREL1 PE=1 SV=2 && PF13927:Immunoglobulin domain|PF08205:CD80-like C2-set immunoglobulin domain
1	158051544	158051698	155	53	0.00852415509853265	0.0370786536009039	-0.0285544985023713	-289.797186776133	CHH	ENSG00000183853	intron	KIRREL1	- && sp|Q96J84|KIRR1_HUMAN Kin of IRRE-like protein 1 OS=Homo sapiens OX=9606 GN=KIRREL1 PE=1 SV=2 && PF13927:Immunoglobulin domain|PF08205:CD80-like C2-set immunoglobulin domain
1	158177710	158177914	205	38	0.398105360948804	0.574205780421815	-0.176100419473011	-241.86733017918	CG	ENSG00000227295	exon	ELL2P1	- && sp|O00472|ELL2_HUMAN RNA polymerase II elongation factor ELL2 OS=Homo sapiens OX=9606 GN=ELL2 PE=1 SV=2 && PF10390:RNA polymerase II elongation factor ELL
1	158177710	158177914	205	38	0.398105360948804	0.574205780421815	-0.176100419473011	-241.86733017918	CG	1:158177643:158178064	CGI
1	158177710	158177914	205	38	0.398105360948804	0.574205780421815	-0.176100419473011	-241.86733017918	CG	ENSG00000227295	TSS	ELL2P1	- && sp|O00472|ELL2_HUMAN RNA polymerase II elongation factor ELL2 OS=Homo sapiens OX=9606 GN=ELL2 PE=1 SV=2 && PF10390:RNA polymerase II elongation factor ELL
1	158177710	158177914	205	38	0.398105360948804	0.574205780421815	-0.176100419473011	-241.86733017918	CG	ENSG00000227295	promoter	ELL2P1	- && sp|O00472|ELL2_HUMAN RNA polymerase II elongation factor ELL2 OS=Homo sapiens OX=9606 GN=ELL2 PE=1 SV=2 && PF10390:RNA polymerase II elongation factor ELL
1	158199304	158199368	65	11	0.899765847603867	0.942814615338582	-0.0430487677347152	-37.7673496034957	CG	ENSG00000176320	exon	AL138899.1	- && sp|O00370|LORF2_HUMAN LINE-1 retrotransposable element ORF2 protein OS=Homo sapiens OX=9606 PE=1 SV=1 && PF00078:Reverse transcriptase (RNA-dependent DNA polymerase)
1	158199304	158199368	65	11	0.899765847603867	0.942814615338582	-0.0430487677347152	-37.7673496034957	CG	Target=AluY:1-311;Class=SINE/Alu	repeat
1	159779044	159779300	257	95	0.00446759499974372	0.0441099119676609	-0.0396423169679172	-640.492487374759	CHH	1:159778625:159780625	CGI_shore
1	159779044	159779300	257	95	0.00446759499974372	0.0441099119676609	-0.0396423169679172	-640.492487374759	CHH	ENSG00000158716	promoter	DUSP23	- && sp|Q9BVJ7|DUS23_HUMAN Dual specificity protein phosphatase 23 OS=Homo sapiens OX=9606 GN=DUSP23 PE=1 SV=1 && PF00782:Dual specificity phosphatase, catalytic domain
1	160267365	160267561	197	63	0.0024156902674912	0.0862374147990507	-0.0838217245315595	-628.386033486595	CHH	Target=AluSx1:3-310;Class=SINE/Alu	repeat
1	160267365	160267561	197	63	0.0024156902674912	0.0862374147990507	-0.0838217245315595	-628.386033486595	CHH	ENSG00000258465	intron	AL139011.2	- && sp|Q5TAQ9|DCAF8_HUMAN DDB1- and CUL4-associated factor 8 OS=Homo sapiens OX=9606 GN=DCAF8 PE=1 SV=1 && PF00400:WD domain, G-beta repeat|PF04614:Pex19 protein family
1	160267365	160267561	197	63	0.0024156902674912	0.0862374147990507	-0.0838217245315595	-628.386033486595	CHH	ENSG00000224261	promoter	RPSAP18	- && sp|Q2L9X0|RSSA_CHLAE 40S ribosomal protein SA OS=Chlorocebus aethiops OX=9534 GN=RPSA PE=2 SV=3 && PF00318:Ribosomal protein S2
1	160342845	160342959	115	51	0.0113463780310702	0.0337612185109815	-0.0224148404799113	-237.372529932649	CHH	ENSG00000122218	intron	COPA	- && sp|P53621|COPA_HUMAN Coatomer subunit alpha OS=Homo sapiens OX=9606 GN=COPA PE=1 SV=2 && PF06957:Coatomer (COPI) alpha subunit C-terminus|PF04053:Coatomer WD associated region|PF00400:WD domain, G-beta repeat
1	160342845	160342959	115	51	0.0113463780310702	0.0337612185109815	-0.0224148404799113	-237.372529932649	CHH	1:160341137:160343137	CGI_shore
1	160342845	160342959	115	51	0.0113463780310702	0.0337612185109815	-0.0224148404799113	-237.372529932649	CHH	ENSG00000162736	promoter	NCSTN	- && sp|Q92542|NICA_HUMAN Nicastrin OS=Homo sapiens OX=9606 GN=NCSTN PE=1 SV=2 && PF05450:Nicastrin|PF18266:Nicastrin small lobe
1	160639812	160639991	180	60	0.0053372626563334	0.0255186303538936	-0.0201813676975602	-287.703492393128	CHH	Target=L2b:2604-3375;Class=LINE/L2	repeat
1	160639812	160639991	180	60	0.0053372626563334	0.0255186303538936	-0.0201813676975602	-287.703492393128	CHH	ENSG00000117090	intron	SLAMF1	- && sp|Q13291|SLAF1_HUMAN Signaling lymphocytic activation molecule OS=Homo sapiens OX=9606 GN=SLAMF1 PE=1 SV=1 && PF06214:Signaling lymphocytic activation molecule (SLAM) protein
1	160784476	160784598	123	42	0.00461465589556405	0.0246821699038481	-0.020067514008284	-184.065699149087	CHH	Target=L1PA3:1-5329;Class=LINE/L1	repeat
1	161019322	161019405	84	11	0.912892700746585	0.843477026062358	0.0694156746842275	41.4933618310117	CG	1:161018927:161020927	CGI_shore
1	161019322	161019405	84	11	0.912892700746585	0.843477026062358	0.0694156746842275	41.4933618310117	CG	Target=AluSp:1-302;Class=SINE/Alu	repeat
1	161019322	161019405	84	11	0.912892700746585	0.843477026062358	0.0694156746842275	41.4933618310117	CG	ENSG00000270149	intron	AL591806.3	- && sp|Q9Y624|JAM1_HUMAN Junctional adhesion molecule A OS=Homo sapiens OX=9606 GN=F11R PE=1 SV=1 && PF07686:Immunoglobulin V-set domain|PF13927:Immunoglobulin domain
1	161019322	161019405	84	11	0.912892700746585	0.843477026062358	0.0694156746842275	41.4933618310117	CG	ENSG00000158769	intron	F11R	- && sp|Q9Y624|JAM1_HUMAN Junctional adhesion molecule A OS=Homo sapiens OX=9606 GN=F11R PE=1 SV=1 && PF07686:Immunoglobulin V-set domain|PF13927:Immunoglobulin domain
1	161035994	161036213	220	69	0.00576224180403796	0.0417689218966095	-0.0360066800925715	-419.136983485508	CHH	Target=AluSp:101-296;Class=SINE/Alu	repeat
1	161035994	161036213	220	69	0.00576224180403796	0.0417689218966095	-0.0360066800925715	-419.136983485508	CHH	ENSG00000270149	intron	AL591806.3	- && sp|Q9Y624|JAM1_HUMAN Junctional adhesion molecule A OS=Homo sapiens OX=9606 GN=F11R PE=1 SV=1 && PF07686:Immunoglobulin V-set domain|PF13927:Immunoglobulin domain
1	161422693	161422791	99	18	0.813858696465889	0.65991500471342	0.153943691752469	85.4798306587307	CG	ENSG00000283360	intron	AL592295.3	- && - && -
1	161422693	161422791	99	18	0.813858696465889	0.65991500471342	0.153943691752469	85.4798306587307	CG	Target=SVA_D:14-1386;Class=Retroposon/SVA	repeat
1	161443690	161443860	171	78	0.00472855758988981	0.0312220456397037	-0.0264934880498139	-372.133789355638	CHH	ENSG00000283360	intron	AL592295.3	- && - && -
1	161443690	161443860	171	78	0.00472855758988981	0.0312220456397037	-0.0264934880498139	-372.133789355638	CHH	1:161440076:161472713	CGI
1	161707567	161707640	74	25	0.00423419572191825	0.0246735184547582	-0.02043932273284	-126.438223947414	CHH	Target=L2c:1812-2817;Class=LINE/L2	repeat
1	161707567	161707640	74	25	0.00423419572191825	0.0246735184547582	-0.02043932273284	-126.438223947414	CHH	ENSG00000132185	intron	FCRLA	- && sp|Q7L513|FCRLA_HUMAN Fc receptor-like A OS=Homo sapiens OX=9606 GN=FCRLA PE=1 SV=2 && PF13895:Immunoglobulin domain
1	162264331	162264578	248	115	0.00206466987398869	0.0492415205895165	-0.0471768507155278	-839.612151709304	CHH	Target=L2:2248-3082;Class=LINE/L2	repeat
1	162264331	162264578	248	115	0.00206466987398869	0.0492415205895165	-0.0471768507155278	-839.612151709304	CHH	Target=AluSz6:1-299;Class=SINE/Alu	repeat
1	162264331	162264578	248	115	0.00206466987398869	0.0492415205895165	-0.0471768507155278	-839.612151709304	CHH	ENSG00000198929	intron	NOS1AP	- && sp|O75052|CAPON_HUMAN Carboxyl-terminal PDZ ligand of neuronal nitric oxide synthase protein OS=Homo sapiens OX=9606 GN=NOS1AP PE=1 SV=3 && -
1	162816185	162816304	120	30	0.00359160485384919	0.026274609855717	-0.0226830050018678	-142.251679277606	CHH	Target=L1MC4:2761-3844;Class=LINE/L1	repeat
1	162936606	162936715	110	35	0.0284476983372542	0.00215875595820037	0.0262889423790538	195.674294207754	CHH	Target=AluYh3:160-311;Class=SINE/Alu	repeat
1	163792782	163793006	225	76	0.00622675492628488	0.032180803887585	-0.0259540489613001	-442.097649458429	CHH	Target=MLT1E1A:342-619;Class=LTR/ERVL-MaLR	repeat
1	163792782	163793006	225	76	0.00622675492628488	0.032180803887585	-0.0259540489613001	-442.097649458429	CHH	Target=MLT1E1A:2-145;Class=LTR/ERVL-MaLR	repeat
1	164489304	164489599	296	96	0.0363853152840967	0.0050798397682181	0.0313054755158786	583.263138022003	CHH	Target=AluY:2-309;Class=SINE/Alu	repeat
1	164489304	164489599	296	96	0.0363853152840967	0.0050798397682181	0.0313054755158786	583.263138022003	CHH	Target=L2c:3079-3100;Class=LINE/L2	repeat
1	164489351	164489484	134	19	0.0669379189328638	0.020857647624757	0.0460802713081068	83.6178387170689	CHG	Target=AluY:2-309;Class=SINE/Alu	repeat
1	164489351	164489484	134	19	0.0669379189328638	0.020857647624757	0.0460802713081068	83.6178387170689	CHG	Target=L2c:3079-3100;Class=LINE/L2	repeat
1	165021076	165021229	154	46	0.00348478695505664	0.0287058431959323	-0.0252210562408756	-271.193519632654	CHH	Target=L1PA5:20-2056;Class=LINE/L1	repeat
1	165283413	165283588	176	68	0.00273384101894848	0.0256343625744834	-0.0229005215555349	-322.426516155362	CHH	Target=L2a:3012-3081;Class=LINE/L2	repeat
1	165283413	165283588	176	68	0.00273384101894848	0.0256343625744834	-0.0229005215555349	-322.426516155362	CHH	ENSG00000162761	intron	LMX1A	- && sp|Q8TE12|LMX1A_HUMAN LIM homeobox transcription factor 1-alpha OS=Homo sapiens OX=9606 GN=LMX1A PE=1 SV=1 && PF00412:LIM domain|PF00046:Homeodomain
1	165381136	165381269	134	41	0.00750172476027234	0.0337820287904273	-0.026280304030155	-203.166541854551	CHH	Target=L2a:3015-3066;Class=LINE/L2	repeat
1	165971010	165971094	85	40	0.0311015458122164	0.000747685546749742	0.0303538602654666	201.733113648467	CHH	Target=L1HS:2653-6155;Class=LINE/L1	repeat
1	166388347	166388546	200	66	0.00416206818540236	0.0472890830979104	-0.043127014912508	-543.27089372365	CHH	ENSG00000225325	exon	AL583804.1	- && - && -
1	166388347	166388546	200	66	0.00416206818540236	0.0472890830979104	-0.043127014912508	-543.27089372365	CHH	Target=FRAM:20-174;Class=SINE/Alu	repeat
1	166388347	166388546	200	66	0.00416206818540236	0.0472890830979104	-0.043127014912508	-543.27089372365	CHH	ENSG00000225325	intron	AL583804.1	- && - && -
1	167128478	167128562	85	11	0.946379617769256	0.903328315425281	0.0430513023439745	43.0237617661158	CG	ENSG00000198842	exon	DUSP27	- && sp|Q5VZP5|STYL2_HUMAN Serine/threonine/tyrosine-interacting-like protein 2 OS=Homo sapiens OX=9606 GN=STYXL2 PE=2 SV=1 && PF00782:Dual specificity phosphatase, catalytic domain
1	167128478	167128562	85	11	0.946379617769256	0.903328315425281	0.0430513023439745	43.0237617661158	CG	ENSG00000198842	intron	DUSP27	- && sp|Q5VZP5|STYL2_HUMAN Serine/threonine/tyrosine-interacting-like protein 2 OS=Homo sapiens OX=9606 GN=STYXL2 PE=2 SV=1 && PF00782:Dual specificity phosphatase, catalytic domain
1	167128478	167128562	85	11	0.946379617769256	0.903328315425281	0.0430513023439745	43.0237617661158	CG	ENSG00000143167	intron	GPA33	- && sp|Q99795|GPA33_HUMAN Cell surface A33 antigen OS=Homo sapiens OX=9606 GN=GPA33 PE=1 SV=1 && -
1	167242914	167243001	88	39	0.0280750013779163	0.00306481575404328	0.025010185623873	227.04071312736	CHH	ENSG00000143190	intron	POU2F1	- && sp|P14859|PO2F1_HUMAN POU domain, class 2, transcription factor 1 OS=Homo sapiens OX=9606 GN=POU2F1 PE=1 SV=2 && -
1	167329089	167329277	189	65	0.0266370396640188	0.00290660813742516	0.0237304315265936	382.740771214664	CHH	ENSG00000143190	promoter	POU2F1	- && sp|P14859|PO2F1_HUMAN POU domain, class 2, transcription factor 1 OS=Homo sapiens OX=9606 GN=POU2F1 PE=1 SV=2 && -
1	167329089	167329277	189	65	0.0266370396640188	0.00290660813742516	0.0237304315265936	382.740771214664	CHH	ENSG00000143190	utr5	POU2F1	- && sp|P14859|PO2F1_HUMAN POU domain, class 2, transcription factor 1 OS=Homo sapiens OX=9606 GN=POU2F1 PE=1 SV=2 && -
1	167329089	167329277	189	65	0.0266370396640188	0.00290660813742516	0.0237304315265936	382.740771214664	CHH	ENSG00000143190	exon	POU2F1	- && sp|P14859|PO2F1_HUMAN POU domain, class 2, transcription factor 1 OS=Homo sapiens OX=9606 GN=POU2F1 PE=1 SV=2 && -
1	167329089	167329277	189	65	0.0266370396640188	0.00290660813742516	0.0237304315265936	382.740771214664	CHH	ENSG00000143190	intron	POU2F1	- && sp|P14859|PO2F1_HUMAN POU domain, class 2, transcription factor 1 OS=Homo sapiens OX=9606 GN=POU2F1 PE=1 SV=2 && -
1	167484401	167484535	135	51	0.00750058685468912	0.0296460964683608	-0.0221455096136717	-230.533173450298	CHH	Target=MamRTE1:1372-1450;Class=LINE/RTE-BovB	repeat
1	167484401	167484535	135	51	0.00750058685468912	0.0296460964683608	-0.0221455096136717	-230.533173450298	CHH	Target=AluSx:2-309;Class=SINE/Alu	repeat
1	167484401	167484535	135	51	0.00750058685468912	0.0296460964683608	-0.0221455096136717	-230.533173450298	CHH	ENSG00000198821	intron	CD247	- && sp|P20963|CD3Z_HUMAN T-cell surface glycoprotein CD3 zeta chain OS=Homo sapiens OX=9606 GN=CD247 PE=1 SV=2 && -
1	167498113	167498272	160	54	0.00358051862123576	0.0254234287802495	-0.0218429101590138	-292.001443736296	CHH	ENSG00000198821	intron	CD247	- && sp|P20963|CD3Z_HUMAN T-cell surface glycoprotein CD3 zeta chain OS=Homo sapiens OX=9606 GN=CD247 PE=1 SV=2 && -
1	167627713	167627822	110	42	0.0070160504821571	0.0273070965470185	-0.0202910460648614	-192.024529901149	CHH	ENSG00000241666	exon	AL031733.2	- && sp|Q96MD7|CI085_HUMAN Uncharacterized protein C9orf85 OS=Homo sapiens OX=9606 GN=C9orf85 PE=1 SV=1 && -
1	168014595	168014711	117	34	0.0231483695429943	0.00207935640124735	0.021069013141747	187.831874464778	CHH	ENSG00000143164	intron	DCAF6	- && sp|Q58WW2|DCAF6_HUMAN DDB1- and CUL4-associated factor 6 OS=Homo sapiens OX=9606 GN=DCAF6 PE=1 SV=1 && -
1	168014595	168014711	117	34	0.0231483695429943	0.00207935640124735	0.021069013141747	187.831874464778	CHH	ENSG00000143164	promoter	DCAF6	- && sp|Q58WW2|DCAF6_HUMAN DDB1- and CUL4-associated factor 6 OS=Homo sapiens OX=9606 GN=DCAF6 PE=1 SV=1 && -
1	168014595	168014711	117	34	0.0231483695429943	0.00207935640124735	0.021069013141747	187.831874464778	CHH	Target=L2a:1818-2643;Class=LINE/L2	repeat
1	168353867	168353939	73	7	0.705939607320204	0.812580895537949	-0.106641288217745	-26.6081321943482	CG	Target=L1PA2:131-6155;Class=LINE/L1	repeat
1	168353867	168353939	73	7	0.705939607320204	0.812580895537949	-0.106641288217745	-26.6081321943482	CG	ENSG00000227722	intron	AL022100.1	- && sp|Q9BTE1|DCTN5_HUMAN Dynactin subunit 5 OS=Homo sapiens OX=9606 GN=DCTN5 PE=1 SV=1 && -
1	169024631	169024718	88	23	0.0047384730356235	0.0538798436151696	-0.0491413705795461	-127.744274182907	CHH	ENSG00000203601	intron	LINC00970	- && sp|Q8WTZ3|YS049_HUMAN Zinc finger protein ENSP00000375192 OS=Homo sapiens OX=9606 PE=2 SV=1 && -
1	169335746	169335931	186	46	0.0296366999590151	0.00147453081243682	0.0281621691465783	232.17758444486	CHH	ENSG00000143156	intron	NME7	- && sp|Q9Y5B8|NDK7_HUMAN Nucleoside diphosphate kinase 7 OS=Homo sapiens OX=9606 GN=NME7 PE=1 SV=1 && PF02994:L1 transposable element RBD-like domain
1	169893690	169893765	76	22	0.0709305685836712	0.159102067884837	-0.0881714993011655	-129.454526971325	CG	ENSG00000000457	intron	SCYL3	- && sp|Q8IZE3|PACE1_HUMAN Protein-associating with the carboxyl-terminal domain of ezrin OS=Homo sapiens OX=9606 GN=SCYL3 PE=1 SV=3 && -
1	169893690	169893765	76	22	0.0709305685836712	0.159102067884837	-0.0881714993011655	-129.454526971325	CG	1:169893314:169893816	CGI
1	169993597	169993661	65	5	0.0603655744531201	0.0137471832439501	0.04661839120917	27.8934174326678	CHG	Target=AluSq:164-249;Class=SINE/Alu	repeat
1	169993597	169993661	65	5	0.0603655744531201	0.0137471832439501	0.04661839120917	27.8934174326678	CHG	ENSG00000075945	intron	KIFAP3	- && sp|Q92845|KIFA3_HUMAN Kinesin-associated protein 3 OS=Homo sapiens OX=9606 GN=KIFAP3 PE=1 SV=2 && PF05804:Kinesin-associated protein (KAP)
1	170394068	170394204	137	37	0.00491130484918437	0.0329200124302093	-0.0280087075810249	-214.074277184642	CHH	Target=L1MB3:679-2564;Class=LINE/L1	repeat
1	170726294	170726446	153	53	0.00451165237831704	0.0263455230580542	-0.0218338706797372	-265.978117607376	CHH	ENSG00000116132	exon	PRRX1	- && sp|P54821|PRRX1_HUMAN Paired mesoderm homeobox protein 1 OS=Homo sapiens OX=9606 GN=PRRX1 PE=1 SV=2 && PF03826:OAR domain|PF00046:Homeodomain
1	170726294	170726446	153	53	0.00451165237831704	0.0263455230580542	-0.0218338706797372	-265.978117607376	CHH	ENSG00000116132	intron	PRRX1	- && sp|P54821|PRRX1_HUMAN Paired mesoderm homeobox protein 1 OS=Homo sapiens OX=9606 GN=PRRX1 PE=1 SV=2 && PF03826:OAR domain|PF00046:Homeodomain
1	170726294	170726446	153	53	0.00451165237831704	0.0263455230580542	-0.0218338706797372	-265.978117607376	CHH	ENSG00000116132	utr3	PRRX1	- && sp|P54821|PRRX1_HUMAN Paired mesoderm homeobox protein 1 OS=Homo sapiens OX=9606 GN=PRRX1 PE=1 SV=2 && PF03826:OAR domain|PF00046:Homeodomain
1	172253440	172253603	164	70	0.0279205997157587	0.00378330837919286	0.0241372913365658	382.849131938401	CHH	ENSG00000197959	exon	DNM3	- && sp|Q8BZ98|DYN3_MOUSE Dynamin-3 OS=Mus musculus OX=10090 GN=Dnm3 PE=1 SV=1 && PF01031:Dynamin central region|PF00169:PH domain|PF02212:Dynamin GTPase effector domain|PF00350:Dynamin family
1	172253440	172253603	164	70	0.0279205997157587	0.00378330837919286	0.0241372913365658	382.849131938401	CHH	ENSG00000197959	intron	DNM3	- && sp|Q8BZ98|DYN3_MOUSE Dynamin-3 OS=Mus musculus OX=10090 GN=Dnm3 PE=1 SV=1 && PF01031:Dynamin central region|PF00169:PH domain|PF02212:Dynamin GTPase effector domain|PF00350:Dynamin family
1	172531122	172531282	161	43	0.00392218251013801	0.0251392441939788	-0.0212170616838408	-210.022998691231	CHH	ENSG00000094975	promoter	SUCO	- && sp|Q9UBS9|SUCO_HUMAN SUN domain-containing ossification factor OS=Homo sapiens OX=9606 GN=SUCO PE=1 SV=1 && PF07738:Sad1 / UNC-like C-terminal
1	172531122	172531282	161	43	0.00392218251013801	0.0251392441939788	-0.0212170616838408	-210.022998691231	CHH	1:172530769:172532769	CGI_shore
1	173952180	173952288	109	27	0.00424389750936809	0.0343645315187355	-0.0301206340093674	-149.441563560116	CHH	ENSG00000135870	intron	RC3H1	- && sp|Q5TC82|RC3H1_HUMAN Roquin-1 OS=Homo sapiens OX=9606 GN=RC3H1 PE=1 SV=1 && PF13445:RING-type zinc-finger|PF18386:Roquin II domain
1	174220335	174220527	193	71	0.0259546094553361	0.00564765173543409	0.020306957719902	330.640053777418	CHH	ENSG00000152061	promoter	RABGAP1L	- && sp|B7ZAP0|RBG10_HUMAN Rab GTPase-activating protein 1-like, isoform 10 OS=Homo sapiens OX=9606 GN=RABGAP1L PE=1 SV=1 && -
1	174220335	174220527	193	71	0.0259546094553361	0.00564765173543409	0.020306957719902	330.640053777418	CHH	ENSG00000152061	intron	RABGAP1L	- && sp|B7ZAP0|RBG10_HUMAN Rab GTPase-activating protein 1-like, isoform 10 OS=Homo sapiens OX=9606 GN=RABGAP1L PE=1 SV=1 && -
1	174220335	174220527	193	71	0.0259546094553361	0.00564765173543409	0.020306957719902	330.640053777418	CHH	Target=AluSz:1-309;Class=SINE/Alu	repeat
1	174227569	174227653	85	24	0.00528593750139414	0.0265992171807133	-0.0213132796793192	-120.937544429416	CHH	Target=L1MEc:1917-2481;Class=LINE/L1	repeat
1	174227569	174227653	85	24	0.00528593750139414	0.0265992171807133	-0.0213132796793192	-120.937544429416	CHH	ENSG00000152061	intron	RABGAP1L	- && sp|B7ZAP0|RBG10_HUMAN Rab GTPase-activating protein 1-like, isoform 10 OS=Homo sapiens OX=9606 GN=RABGAP1L PE=1 SV=1 && -
1	174232934	174233043	110	15	0.0260639467616613	0.00315297396842168	0.0229109727932396	57.5232048233853	CHG	ENSG00000152061	intron	RABGAP1L	- && sp|B7ZAP0|RBG10_HUMAN Rab GTPase-activating protein 1-like, isoform 10 OS=Homo sapiens OX=9606 GN=RABGAP1L PE=1 SV=1 && -
1	174232934	174233043	110	15	0.0260639467616613	0.00315297396842168	0.0229109727932396	57.5232048233853	CHG	Target=MLT1A0:106-363;Class=LTR/ERVL-MaLR	repeat
1	174593137	174593286	150	41	0.0548381759932571	0.00077441376458368	0.0540637622286735	207.749002363236	CHH	Target=L1HS:124-6152;Class=LINE/L1	repeat
1	174593137	174593286	150	41	0.0548381759932571	0.00077441376458368	0.0540637622286735	207.749002363236	CHH	ENSG00000152061	intron	RABGAP1L	- && sp|B7ZAP0|RBG10_HUMAN Rab GTPase-activating protein 1-like, isoform 10 OS=Homo sapiens OX=9606 GN=RABGAP1L PE=1 SV=1 && -
1	174845804	174845862	59	18	0.00531547496947682	0.0533797046802076	-0.0480642297107307	-104.793421969003	CHH	Target=L1PA2:135-6155;Class=LINE/L1	repeat
1	174845804	174845862	59	18	0.00531547496947682	0.0533797046802076	-0.0480642297107307	-104.793421969003	CHH	ENSG00000152061	intron	RABGAP1L	- && sp|B7ZAP0|RBG10_HUMAN Rab GTPase-activating protein 1-like, isoform 10 OS=Homo sapiens OX=9606 GN=RABGAP1L PE=1 SV=1 && -
1	175304880	175304980	101	45	0.036118878337689	0.00498529535081742	0.0311335829868716	257.801962262272	CHH	Target=LTR16C:156-293;Class=LTR/ERVL	repeat
1	175314923	175315038	116	43	0.0120730850376957	0.0558007410276274	-0.0437276559899317	-261.260905304379	CHH	ENSG00000260990	intron	Z94057.1	- && - && -
1	176010049	176010242	194	61	0.00560962404464675	0.0321293802750752	-0.0265197562304285	-312.044472121003	CHH	Target=L1MC4:7364-8041;Class=LINE/L1	repeat
1	176010049	176010242	194	61	0.00560962404464675	0.0321293802750752	-0.0265197562304285	-312.044472121003	CHH	ENSG00000143207	intron	COP1	- && sp|Q8NHY2|COP1_HUMAN E3 ubiquitin-protein ligase COP1 OS=Homo sapiens OX=9606 GN=COP1 PE=1 SV=1 && PF13923:Zinc finger, C3HC4 type (RING finger)
1	177437938	177437994	57	22	0.00352286403558431	0.0292404871219289	-0.0257176230863446	-114.250545656762	CHH	Target=AluSx1:1-312;Class=SINE/Alu	repeat
1	177437938	177437994	57	22	0.00352286403558431	0.0292404871219289	-0.0257176230863446	-114.250545656762	CHH	ENSG00000227579	intron	AL122019.1	- && - && -
1	177726928	177727050	123	27	0.00324116585873568	0.0241502703717398	-0.0209091045130041	-108.958858437954	CHG	Target=AluJb:1-310;Class=SINE/Alu	repeat
1	177726942	177727133	192	53	0.00453537624633103	0.0276744494467288	-0.0231390732003978	-276.132370363996	CHH	Target=AluJb:1-310;Class=SINE/Alu	repeat
1	177726942	177727133	192	53	0.00453537624633103	0.0276744494467288	-0.0231390732003978	-276.132370363996	CHH	Target=L1MEh:1100-1697;Class=LINE/L1	repeat
1	178223649	178223786	138	46	0.024709650902489	0.00442051852426083	0.0202891323782281	226.600685817186	CHH	Target=L2b:2343-2879;Class=LINE/L2	repeat
1	178223649	178223786	138	46	0.024709650902489	0.00442051852426083	0.0202891323782281	226.600685817186	CHH	ENSG00000075391	intron	RASAL2	- && sp|Q9UJF2|NGAP_HUMAN Ras GTPase-activating protein nGAP OS=Homo sapiens OX=9606 GN=RASAL2 PE=1 SV=2 && -
1	178320467	178320525	59	11	0.885962326781162	0.794734920742457	0.0912274060387048	48.5566959515552	CG	Target=L1PA2:125-6152;Class=LINE/L1	repeat
1	178320467	178320525	59	11	0.885962326781162	0.794734920742457	0.0912274060387048	48.5566959515552	CG	ENSG00000075391	intron	RASAL2	- && sp|Q9UJF2|NGAP_HUMAN Ras GTPase-activating protein nGAP OS=Homo sapiens OX=9606 GN=RASAL2 PE=1 SV=2 && -
1	178380977	178381106	130	41	0.00443587966509403	0.0263746911658449	-0.0219388115007509	-215.723350194218	CHH	ENSG00000075391	intron	RASAL2	- && sp|Q9UJF2|NGAP_HUMAN Ras GTPase-activating protein nGAP OS=Homo sapiens OX=9606 GN=RASAL2 PE=1 SV=2 && -
1	179281947	179282109	163	57	0.0310623376585697	0.00710660532356743	0.0239557323350023	314.972126344147	CHH	Target=AluSx:7-299;Class=SINE/Alu	repeat
1	179725952	179726061	110	41	0.0331598667648822	0.0100869124213669	0.0230729543435153	192.818598289922	CHH	Target=L2:727-1332;Class=LINE/L2	repeat
1	180085001	180085153	153	73	0.0450631296292566	0.00608001831436703	0.0389831113148896	496.401779124843	CHH	ENSG00000135837	promoter	CEP350	- && sp|Q5VT06|CE350_HUMAN Centrosome-associated protein 350 OS=Homo sapiens OX=9606 GN=CEP350 PE=1 SV=1 && PF14309:Domain of unknown function (DUF4378)|PF01302:CAP-Gly domain
1	180085001	180085153	153	73	0.0450631296292566	0.00608001831436703	0.0389831113148896	496.401779124843	CHH	ENSG00000135837	intron	CEP350	- && sp|Q5VT06|CE350_HUMAN Centrosome-associated protein 350 OS=Homo sapiens OX=9606 GN=CEP350 PE=1 SV=1 && PF14309:Domain of unknown function (DUF4378)|PF01302:CAP-Gly domain
1	180714308	180714476	169	55	0.0388933936598998	0.00538846582016312	0.0335049278397367	284.912756264972	CHH	Target=AluJr:1-274;Class=SINE/Alu	repeat
1	180714308	180714476	169	55	0.0388933936598998	0.00538846582016312	0.0335049278397367	284.912756264972	CHH	ENSG00000143324	intron	XPR1	- && sp|Q9UBH6|XPR1_HUMAN Xenotropic and polytropic retrovirus receptor 1 OS=Homo sapiens OX=9606 GN=XPR1 PE=1 SV=1 && PF03124:EXS family|PF03105:SPX domain
1	180954130	180954309	180	49	0.100338121162095	0.227145334065157	-0.126807212903062	-272.471805491	CG	ENSG00000232586	intron	KIAA1614-AS1	- && - && -
1	180954130	180954309	180	49	0.100338121162095	0.227145334065157	-0.126807212903062	-272.471805491	CG	1:180953779:180954556	CGI
1	180954130	180954309	180	49	0.100338121162095	0.227145334065157	-0.126807212903062	-272.471805491	CG	ENSG00000243155	intron	AL162431.2	- && sp|Q5VZ46|K1614_HUMAN Uncharacterized protein KIAA1614 OS=Homo sapiens OX=9606 GN=KIAA1614 PE=2 SV=3 && -
1	181910797	181910915	119	52	0.0271705218278509	0.00436729809559324	0.0228032237322577	294.497162956105	CHH	Target=MSTA:1-428;Class=LTR/ERVL-MaLR	repeat
1	182243762	182243949	188	78	0.00294159798616403	0.0247584359034298	-0.0218168379172657	-455.929864262022	CHH	ENSG00000228918	intron	LINC01344	- && - && -
1	182278564	182278750	187	72	0.00320900885627823	0.0254937500675224	-0.0222847412112442	-398.163562097856	CHH	Target=L2a:2918-3425;Class=LINE/L2	repeat
1	182278564	182278750	187	72	0.00320900885627823	0.0254937500675224	-0.0222847412112442	-398.163562097856	CHH	Target=L2:2128-3044;Class=LINE/L2	repeat
1	182278564	182278750	187	72	0.00320900885627823	0.0254937500675224	-0.0222847412112442	-398.163562097856	CHH	ENSG00000228918	intron	LINC01344	- && - && -
1	182390959	182391084	126	28	0.0039157657016327	0.0437628899530459	-0.0398471242514132	-126.802831867335	CHG	ENSG00000135821	intron	GLUL	- && sp|P15104|GLNA_HUMAN Glutamine synthetase OS=Homo sapiens OX=9606 GN=GLUL PE=1 SV=4 && -
1	182390959	182391084	126	28	0.0039157657016327	0.0437628899530459	-0.0398471242514132	-126.802831867335	CHG	ENSG00000135821	promoter	GLUL	- && sp|P15104|GLNA_HUMAN Glutamine synthetase OS=Homo sapiens OX=9606 GN=GLUL PE=1 SV=4 && -
1	182390959	182391084	126	28	0.0039157657016327	0.0437628899530459	-0.0398471242514132	-126.802831867335	CHG	ENSG00000135821	exon	GLUL	- && sp|P15104|GLNA_HUMAN Glutamine synthetase OS=Homo sapiens OX=9606 GN=GLUL PE=1 SV=4 && -
1	182390959	182391084	126	28	0.0039157657016327	0.0437628899530459	-0.0398471242514132	-126.802831867335	CHG	ENSG00000135821	utr5	GLUL	- && sp|P15104|GLNA_HUMAN Glutamine synthetase OS=Homo sapiens OX=9606 GN=GLUL PE=1 SV=4 && -
1	182390959	182391084	126	28	0.0039157657016327	0.0437628899530459	-0.0398471242514132	-126.802831867335	CHG	1:182390562:182392428	CGI
1	182391056	182391236	181	53	0.00323659002957461	0.0295606714779503	-0.0263240814483757	-259.681773862685	CHH	ENSG00000135821	intron	GLUL	- && sp|P15104|GLNA_HUMAN Glutamine synthetase OS=Homo sapiens OX=9606 GN=GLUL PE=1 SV=4 && -
1	182391056	182391236	181	53	0.00323659002957461	0.0295606714779503	-0.0263240814483757	-259.681773862685	CHH	ENSG00000135821	promoter	GLUL	- && sp|P15104|GLNA_HUMAN Glutamine synthetase OS=Homo sapiens OX=9606 GN=GLUL PE=1 SV=4 && -
1	182391056	182391236	181	53	0.00323659002957461	0.0295606714779503	-0.0263240814483757	-259.681773862685	CHH	ENSG00000135821	exon	GLUL	- && sp|P15104|GLNA_HUMAN Glutamine synthetase OS=Homo sapiens OX=9606 GN=GLUL PE=1 SV=4 && -
1	182391056	182391236	181	53	0.00323659002957461	0.0295606714779503	-0.0263240814483757	-259.681773862685	CHH	ENSG00000135821	utr5	GLUL	- && sp|P15104|GLNA_HUMAN Glutamine synthetase OS=Homo sapiens OX=9606 GN=GLUL PE=1 SV=4 && -
1	182391056	182391236	181	53	0.00323659002957461	0.0295606714779503	-0.0263240814483757	-259.681773862685	CHH	1:182390562:182392428	CGI
1	183022904	183023040	137	32	0.285544304924074	0.0845927153273102	0.200951589596764	192.036314299694	CG	ENSG00000135862	promoter	LAMC1	- && sp|P11047|LAMC1_HUMAN Laminin subunit gamma-1 OS=Homo sapiens OX=9606 GN=LAMC1 PE=1 SV=3 && PF00053:Laminin EGF domain|PF00052:Laminin B (Domain IV)|PF00055:Laminin N-terminal (Domain VI)
1	183022904	183023040	137	32	0.285544304924074	0.0845927153273102	0.200951589596764	192.036314299694	CG	1:183022669:183024235	CGI
1	183350313	183350498	186	57	0.0281436922104594	0.00365832398623809	0.0244853682242213	326.522394204221	CHH	ENSG00000157064	intron	NMNAT2	- && sp|Q9BZQ4|NMNA2_HUMAN Nicotinamide/nicotinic acid mononucleotide adenylyltransferase 2 OS=Homo sapiens OX=9606 GN=NMNAT2 PE=1 SV=1 && -
1	183617196	183617292	97	4	0.654669221878929	0.842159147669641	-0.187489925790712	-19.5303629262534	CG	Target=HERVH-int:3492-3993;Class=LTR/ERV1	repeat
1	184931028	184931163	136	50	0.00977430830797761	0.0323866236978457	-0.0226123153898681	-224.503422679725	CHH	Target=AluSx1:1-312;Class=SINE/Alu	repeat
1	184931028	184931163	136	50	0.00977430830797761	0.0323866236978457	-0.0226123153898681	-224.503422679725	CHH	ENSG00000135842	intron	FAM129A	- && sp|Q9BZQ8|NIBA1_HUMAN Protein Niban 1 OS=Homo sapiens OX=9606 GN=NIBAN1 PE=1 SV=1 && -
1	185191145	185191304	160	48	0.0308514302567723	0.00387603963276034	0.026975390624012	274.982555083003	CHH	ENSG00000116668	intron	SWT1	- && sp|Q5T5J6|SWT1_HUMAN Transcriptional protein SWT1 OS=Homo sapiens OX=9606 GN=SWT1 PE=2 SV=1 && PF13638:PIN domain
1	185191145	185191304	160	48	0.0308514302567723	0.00387603963276034	0.026975390624012	274.982555083003	CHH	Target=MIR:36-252;Class=SINE/MIR	repeat
1	186545165	186545272	108	45	0.00445349055917543	0.0290533581436761	-0.0245998675845006	-242.910218433918	CHH	Target=L1M2:3627-4528;Class=LINE/L1	repeat
1	186863697	186864085	389	126	0.00452909234223755	0.0257456000002443	-0.0212165076580067	-626.00021278419	CHH	Target=L1MA6:5888-6300;Class=LINE/L1	repeat
1	186863697	186864085	389	126	0.00452909234223755	0.0257456000002443	-0.0212165076580067	-626.00021278419	CHH	Target=AluSx1:1-299;Class=SINE/Alu	repeat
1	186863697	186864085	389	126	0.00452909234223755	0.0257456000002443	-0.0212165076580067	-626.00021278419	CHH	Target=L1MA6:5259-5887;Class=LINE/L1	repeat
1	186863697	186864085	389	126	0.00452909234223755	0.0257456000002443	-0.0212165076580067	-626.00021278419	CHH	ENSG00000116711	intron	PLA2G4A	- && sp|P47712|PA24A_HUMAN Cytosolic phospholipase A2 OS=Homo sapiens OX=9606 GN=PLA2G4A PE=1 SV=2 && PF00168:C2 domain|PF01735:Lysophospholipase catalytic domain
1	186863803	186863920	118	26	0.0034482752986984	0.0278221898057694	-0.024373914507071	-107.571501195969	CHG	Target=AluSx1:1-299;Class=SINE/Alu	repeat
1	186863803	186863920	118	26	0.0034482752986984	0.0278221898057694	-0.024373914507071	-107.571501195969	CHG	ENSG00000116711	intron	PLA2G4A	- && sp|P47712|PA24A_HUMAN Cytosolic phospholipase A2 OS=Homo sapiens OX=9606 GN=PLA2G4A PE=1 SV=2 && PF00168:C2 domain|PF01735:Lysophospholipase catalytic domain
1	187039126	187039282	157	43	0.0248794010577969	0.00197861874392409	0.0229007823138728	243.254644105643	CHH	Target=L2:1524-1577;Class=LINE/L2	repeat
1	188166336	188166614	279	91	0.0271957890114898	0.00269114477664531	0.0245046442348445	531.093831923252	CHH	Target=L2c:2935-3277;Class=LINE/L2	repeat
1	188815738	188815913	176	64	0.00439450803143348	0.115286889913679	-0.110892381882246	-499.587131278777	CHH	Target=L1MD:4151-4237;Class=LINE/L1	repeat
1	189824147	189824282	136	32	0.0312425287812633	0.00212977936734247	0.0291127494139209	161.897207727866	CHH	Target=MIR:3-204;Class=SINE/MIR	repeat
1	190145862	190146043	182	58	0.0266891956996283	0.00356939039892918	0.0231198053006992	307.86496114375	CHH	Target=L1PB2:5546-6146;Class=LINE/L1	repeat
1	190145862	190146043	182	58	0.0266891956996283	0.00356939039892918	0.0231198053006992	307.86496114375	CHH	ENSG00000162670	intron	BRINP3	- && sp|Q76B58|BRNP3_HUMAN BMP/retinoic acid-inducible neural-specific protein 3 OS=Homo sapiens OX=9606 GN=BRINP3 PE=1 SV=1 && PF01823:MAC/Perforin domain
1	190626427	190626519	93	31	0.0272022244330344	0.002456581193751	0.0247456432392834	169.251305882161	CHH	Target=L1MC4a:7390-7692;Class=LINE/L1	repeat
1	190626427	190626519	93	31	0.0272022244330344	0.002456581193751	0.0247456432392834	169.251305882161	CHH	ENSG00000231175	intron	LINC01720	- && sp|O14628|ZN195_HUMAN Zinc finger protein 195 OS=Homo sapiens OX=9606 GN=ZNF195 PE=1 SV=2 && -
1	191526318	191526477	160	66	0.0248173635015191	0.00475531487177608	0.020062048629743	325.832037461036	CHH	Target=L2:933-1344;Class=LINE/L2	repeat
1	191600890	191600989	100	36	0.036118435899347	0.00586987005845268	0.0302485658408943	198.691117842972	CHH	Target=L1MA9:6014-6159;Class=LINE/L1	repeat
1	192305562	192305722	161	58	0.00248244817378848	0.0226046686003447	-0.0201222204265562	-299.412583961514	CHH	Target=Tigger2:2267-2718;Class=DNA/TcMar-Tigger	repeat
1	192305562	192305722	161	58	0.00248244817378848	0.0226046686003447	-0.0201222204265562	-299.412583961514	CHH	ENSG00000285280	intron	AL390957.1	- && sp|Q9NS28|RGS18_HUMAN Regulator of G-protein signaling 18 OS=Homo sapiens OX=9606 GN=RGS18 PE=1 SV=1 && -
1	193948945	193949021	77	29	0.0261402786758586	0.00428431428076553	0.021855964395093	145.855956852293	CHH	Target=MLT2B3:1-552;Class=LTR/ERVL	repeat
1	194437800	194437958	159	58	0.0268413839154511	0.00500742835469318	0.0218339555607579	288.824288261606	CHH	Target=L1PA13:2-1489;Class=LINE/L1	repeat
1	194437800	194437958	159	58	0.0268413839154511	0.00500742835469318	0.0218339555607579	288.824288261606	CHH	Target=L1PA13:1378-1480;Class=LINE/L1	repeat
1	196790065	196790129	65	28	0.00143354339990331	0.0218991745179533	-0.02046563111805	-145.256235780223	CHH	ENSG00000116785	intron	CFHR3	- && sp|Q02985|FHR3_HUMAN Complement factor H-related protein 3 OS=Homo sapiens OX=9606 GN=CFHR3 PE=1 SV=2 && PF00084:Sushi repeat (SCR repeat)
1	196790065	196790129	65	28	0.00143354339990331	0.0218991745179533	-0.02046563111805	-145.256235780223	CHH	ENSG00000116785	exon	CFHR3	- && sp|Q02985|FHR3_HUMAN Complement factor H-related protein 3 OS=Homo sapiens OX=9606 GN=CFHR3 PE=1 SV=2 && PF00084:Sushi repeat (SCR repeat)
1	196790065	196790129	65	28	0.00143354339990331	0.0218991745179533	-0.02046563111805	-145.256235780223	CHH	ENSG00000116785	utr3	CFHR3	- && sp|Q02985|FHR3_HUMAN Complement factor H-related protein 3 OS=Homo sapiens OX=9606 GN=CFHR3 PE=1 SV=2 && PF00084:Sushi repeat (SCR repeat)
1	196814621	196814739	119	43	0.0231751553363863	0.0012473207175812	0.0219278346188051	204.838214719291	CHH	Target=L1PA6:3224-6169;Class=LINE/L1	repeat
1	196843774	196843922	149	36	0.0266546196556412	0.000738603612166916	0.0259160160434743	164.255011179145	CHH	Target=L1MA1:4276-7709;Class=LINE/L1	repeat
1	196843774	196843922	149	36	0.0266546196556412	0.000738603612166916	0.0259160160434743	164.255011179145	CHH	ENSG00000276911	intron	BX248415.1	- && sp|P36980|FHR2_HUMAN Complement factor H-related protein 2 OS=Homo sapiens OX=9606 GN=CFHR2 PE=1 SV=1 && PF00084:Sushi repeat (SCR repeat)
1	197405085	197405150	66	22	0.0275430181382667	0.00528613649233453	0.0222568816459321	105.650606369982	CHH	Target=SVA_D:1-1386;Class=Retroposon/SVA	repeat
1	197405085	197405150	66	22	0.0275430181382667	0.00528613649233453	0.0222568816459321	105.650606369982	CHH	ENSG00000134376	intron	CRB1	- && sp|P82279|CRUM1_HUMAN Protein crumbs homolog 1 OS=Homo sapiens OX=9606 GN=CRB1 PE=1 SV=2 && -
1	197566821	197567002	182	49	0.0266581716828945	0.00426841545458867	0.0223897562283059	240.098528387181	CHH	Target=L2c:3050-3387;Class=LINE/L2	repeat
1	197566821	197567002	182	49	0.0266581716828945	0.00426841545458867	0.0223897562283059	240.098528387181	CHH	ENSG00000213047	intron	DENND1B	- && sp|Q6P3S1|DEN1B_HUMAN DENN domain-containing protein 1B OS=Homo sapiens OX=9606 GN=DENND1B PE=1 SV=2 && PF02141:DENN (AEX-3) domain|PF03455:dDENN domain|PF03456:uDENN domain
1	197718805	197718990	186	57	0.0279592210829494	0.00393797167549045	0.024021249407459	319.766137437017	CHH	Target=L2:1405-2178;Class=LINE/L2	repeat
1	197718805	197718990	186	57	0.0279592210829494	0.00393797167549045	0.024021249407459	319.766137437017	CHH	ENSG00000213047	intron	DENND1B	- && sp|Q6P3S1|DEN1B_HUMAN DENN domain-containing protein 1B OS=Homo sapiens OX=9606 GN=DENND1B PE=1 SV=2 && PF02141:DENN (AEX-3) domain|PF03455:dDENN domain|PF03456:uDENN domain
1	200282696	200282909	214	76	0.00464900564121907	0.0332898327147283	-0.0286408270735093	-447.638225834108	CHH	ENSG00000203721	intron	LINC00862	- && sp|A6NCI5|SIM16_HUMAN Putative transmembrane protein encoded by LINC00862 OS=Homo sapiens OX=9606 GN=LINC00862 PE=5 SV=1 && -
1	200282810	200282921	112	17	0.00439648472493312	0.0277527819332479	-0.0233562972083147	-66.506777436648	CHG	ENSG00000203721	intron	LINC00862	- && sp|A6NCI5|SIM16_HUMAN Putative transmembrane protein encoded by LINC00862 OS=Homo sapiens OX=9606 GN=LINC00862 PE=5 SV=1 && -
1	200390073	200390310	238	83	0.00410510012425884	0.0366267560396885	-0.0325216559154296	-545.46921820025	CHH	Target=L2c:3054-3121;Class=LINE/L2	repeat
1	200390073	200390310	238	83	0.00410510012425884	0.0366267560396885	-0.0325216559154296	-545.46921820025	CHH	ENSG00000203721	intron	LINC00862	- && sp|A6NCI5|SIM16_HUMAN Putative transmembrane protein encoded by LINC00862 OS=Homo sapiens OX=9606 GN=LINC00862 PE=5 SV=1 && -
1	200390073	200390310	238	83	0.00410510012425884	0.0366267560396885	-0.0325216559154296	-545.46921820025	CHH	ENSG00000230623	intron	AC104461.1	- && - && -
1	200771059	200771165	107	41	0.0268720237544038	0.00624372744724344	0.0206282963071603	218.962252670144	CHH	ENSG00000118200	intron	CAMSAP2	- && sp|Q08AD1|CAMP2_HUMAN Calmodulin-regulated spectrin-associated protein 2 OS=Homo sapiens OX=9606 GN=CAMSAP2 PE=1 SV=3 && PF17095:Spectrin-binding region of Ca2+-Calmodulin|PF08683:Microtubule-binding calmodulin-regulated spectrin-associated|PF11971:CAMSAP CH domain
1	200873928	200873997	70	15	0.31922663663602	0.430553191247513	-0.111326554611494	-65.7896235571036	CG	ENSG00000170128	exon	GPR25	- && sp|O00155|GPR25_HUMAN Probable G-protein coupled receptor 25 OS=Homo sapiens OX=9606 GN=GPR25 PE=1 SV=2 && PF00001:7 transmembrane receptor (rhodopsin family)
1	200873928	200873997	70	15	0.31922663663602	0.430553191247513	-0.111326554611494	-65.7896235571036	CG	1:200873068:200874260	CGI
1	201385233	201385376	144	61	0.0269761469791162	0.00511282965685639	0.0218633173222598	301.494103947921	CHH	ENSG00000159166	promoter	LAD1	- && sp|O00515|LAD1_HUMAN Ladinin-1 OS=Homo sapiens OX=9606 GN=LAD1 PE=1 SV=2 && -
1	201385233	201385376	144	61	0.0269761469791162	0.00511282965685639	0.0218633173222598	301.494103947921	CHH	ENSG00000159166	intron	LAD1	- && sp|O00515|LAD1_HUMAN Ladinin-1 OS=Homo sapiens OX=9606 GN=LAD1 PE=1 SV=2 && -
1	201704225	201704387	163	55	0.00599719449135681	0.0282624303597218	-0.0222652358683649	-267.597497267386	CHH	ENSG00000134369	intron	NAV1	- && sp|Q8NEY1|NAV1_HUMAN Neuron navigator 1 OS=Homo sapiens OX=9606 GN=NAV1 PE=1 SV=2 && -
1	201704225	201704387	163	55	0.00599719449135681	0.0282624303597218	-0.0222652358683649	-267.597497267386	CHH	ENSG00000231871	intron	IPO9-AS1	- && sp|Q96P70|IPO9_HUMAN Importin-9 OS=Homo sapiens OX=9606 GN=IPO9 PE=1 SV=3 && -
1	202120616	202120687	72	22	0.0370593170780886	0.0092200462829084	0.0278392707951802	110.611807289258	CHH	Target=AluSx3:1-307;Class=SINE/Alu	repeat
1	202166218	202166347	130	53	0.0274907580479386	0.00624833981626486	0.0212424182316738	267.179446262203	CHH	ENSG00000243323	promoter	PTPRVP	- && sp|Q64612|PTPRV_RAT Receptor-type tyrosine-protein phosphatase V OS=Rattus norvegicus OX=10116 GN=Ptprv PE=1 SV=1 && PF00041:Fibronectin type III domain
1	202599102	202599374	273	109	0.0262430624429159	0.00500131510610352	0.0212417473368124	560.35892619102	CHH	ENSG00000143858	intron	SYT2	- && sp|Q8N9I0|SYT2_HUMAN Synaptotagmin-2 OS=Homo sapiens OX=9606 GN=SYT2 PE=1 SV=2 && PF00168:C2 domain
1	202599102	202599374	273	109	0.0262430624429159	0.00500131510610352	0.0212417473368124	560.35892619102	CHH	ENSG00000143858	exon	SYT2	- && sp|Q8N9I0|SYT2_HUMAN Synaptotagmin-2 OS=Homo sapiens OX=9606 GN=SYT2 PE=1 SV=2 && PF00168:C2 domain
1	202643496	202643553	58	13	0.14564077637094	0.0723229630283839	0.0733178133425557	45.2557948221198	CG	1:202642540:202643911	CGI
1	202643496	202643553	58	13	0.14564077637094	0.0723229630283839	0.0733178133425557	45.2557948221198	CG	ENSG00000143858	promoter	SYT2	- && sp|Q8N9I0|SYT2_HUMAN Synaptotagmin-2 OS=Homo sapiens OX=9606 GN=SYT2 PE=1 SV=2 && PF00168:C2 domain
1	202643496	202643553	58	13	0.14564077637094	0.0723229630283839	0.0733178133425557	45.2557948221198	CG	ENSG00000143858	intron	SYT2	- && sp|Q8N9I0|SYT2_HUMAN Synaptotagmin-2 OS=Homo sapiens OX=9606 GN=SYT2 PE=1 SV=2 && PF00168:C2 domain
1	203040250	203040428	179	77	0.0075029669194301	0.0279387069370598	-0.0204357400176297	-358.75478280371	CHH	ENSG00000143847	intron	PPFIA4	- && sp|O75335|LIPA4_HUMAN Liprin-alpha-4 OS=Homo sapiens OX=9606 GN=PPFIA4 PE=2 SV=3 && PF00536:SAM domain (Sterile alpha motif)|PF07647:SAM domain (Sterile alpha motif)
1	203670734	203670850	117	44	0.00733461388843614	0.03201649429413	-0.0246818804056939	-218.239937680028	CHH	ENSG00000058668	intron	ATP2B4	- && sp|P23634|AT2B4_HUMAN Plasma membrane calcium-transporting ATPase 4 OS=Homo sapiens OX=9606 GN=ATP2B4 PE=1 SV=2 && PF00122:E1-E2 ATPase|PF12424:Plasma membrane calcium transporter ATPase C terminal|PF13246:Cation transport ATPase (P-type)|PF00690:Cation transporter/ATPase, N-terminus|PF00702:haloacid dehalogenase-like hydrolase|PF00689:Cation transporting ATPase, C-terminus
1	203914007	203914088	82	27	0.00126232560888414	0.023102962389081	-0.0218406367801969	-155.911283288544	CHH	Target=Tigger2:881-2272;Class=DNA/TcMar-Tigger	repeat
1	204223266	204223415	150	67	0.00731622934172662	0.0343123198006604	-0.0269960904589337	-363.413163141793	CHH	ENSG00000143850	intron	PLEKHA6	- && sp|Q9Y2H5|PKHA6_HUMAN Pleckstrin homology domain-containing family A member 6 OS=Homo sapiens OX=9606 GN=PLEKHA6 PE=1 SV=4 && PF00169:PH domain
1	204331532	204331676	145	52	0.0321262192999722	0.00370466498490114	0.0284215543150711	303.462923734985	CHH	ENSG00000143850	intron	PLEKHA6	- && sp|Q9Y2H5|PKHA6_HUMAN Pleckstrin homology domain-containing family A member 6 OS=Homo sapiens OX=9606 GN=PLEKHA6 PE=1 SV=4 && PF00169:PH domain
1	204454401	204454597	197	65	0.0326130485201041	0.00543241653567315	0.027180631984431	341.696470977993	CHH	ENSG00000133056	intron	PIK3C2B	- && sp|O00750|P3C2B_HUMAN Phosphatidylinositol 4-phosphate 3-kinase C2 domain-containing subunit beta OS=Homo sapiens OX=9606 GN=PIK3C2B PE=1 SV=2 && -
1	204454401	204454597	197	65	0.0326130485201041	0.00543241653567315	0.027180631984431	341.696470977993	CHH	Target=AluY:1-300;Class=SINE/Alu	repeat
1	204454401	204454597	197	65	0.0326130485201041	0.00543241653567315	0.027180631984431	341.696470977993	CHH	Target=MIRc:98-136;Class=SINE/MIR	repeat
1	204454401	204454597	197	65	0.0326130485201041	0.00543241653567315	0.027180631984431	341.696470977993	CHH	ENSG00000133056	exon	PIK3C2B	- && sp|O00750|P3C2B_HUMAN Phosphatidylinositol 4-phosphate 3-kinase C2 domain-containing subunit beta OS=Homo sapiens OX=9606 GN=PIK3C2B PE=1 SV=2 && -
1	204563832	204564060	229	85	0.0040466897626994	0.0283550417036713	-0.0243083519409719	-452.891732471318	CHH	ENSG00000200408	promoter	RNA5SP74	- && - && -
1	204563832	204564060	229	85	0.0040466897626994	0.0283550417036713	-0.0243083519409719	-452.891732471318	CHH	Target=L2:652-926;Class=LINE/L2	repeat
1	204947458	204947554	97	35	0.00401135982147695	0.0321469294406562	-0.0281355696191793	-194.272439970196	CHH	ENSG00000163531	intron	NFASC	- && sp|O94856|NFASC_HUMAN Neurofascin OS=Homo sapiens OX=9606 GN=NFASC PE=1 SV=4 && -
1	205437223	205437352	130	51	0.00422312363091428	0.0250354762274919	-0.0208123525965776	-261.395409283619	CHH	ENSG00000281406	exon	BLACAT1	- && - && -
1	205437223	205437352	130	51	0.00422312363091428	0.0250354762274919	-0.0208123525965776	-261.395409283619	CHH	ENSG00000186007	exon	LEMD1	- && sp|Q68G75|LEMD1_HUMAN LEM domain-containing protein 1 OS=Homo sapiens OX=9606 GN=LEMD1 PE=1 SV=2 && PF03020:LEM domain
1	205437223	205437352	130	51	0.00422312363091428	0.0250354762274919	-0.0208123525965776	-261.395409283619	CHH	ENSG00000186007	intron	LEMD1	- && sp|Q68G75|LEMD1_HUMAN LEM domain-containing protein 1 OS=Homo sapiens OX=9606 GN=LEMD1 PE=1 SV=2 && PF03020:LEM domain
1	205489494	205489751	258	100	0.00569593740284351	0.0301099467400078	-0.0244140093371643	-493.704284156248	CHH	Target=MIRc:11-131;Class=SINE/MIR	repeat
1	205518871	205519008	138	59	0.0264337361904295	0.00334049232831236	0.0230932438621171	293.164433449942	CHH	ENSG00000117266	intron	CDK18	- && sp|Q07002|CDK18_HUMAN Cyclin-dependent kinase 18 OS=Homo sapiens OX=9606 GN=CDK18 PE=1 SV=4 && PF00069:Protein kinase domain
1	205581952	205582175	224	87	0.00404798746555906	0.0429261759120985	-0.0388781884465394	-664.814117323983	CHH	ENSG00000174514	intron	MFSD4A	- && sp|Q8N468|MFD4A_HUMAN Major facilitator superfamily domain-containing protein 4A OS=Homo sapiens OX=9606 GN=MFSD4A PE=2 SV=3 && PF07690:Major Facilitator Superfamily
1	205842839	205843010	172	70	0.00384005683321468	0.0286175974097452	-0.0247775405765305	-423.625283555588	CHH	ENSG00000162877	promoter	PM20D1	- && sp|Q6GTS8|P20D1_HUMAN N-fatty-acyl-amino acid synthase/hydrolase PM20D1 OS=Homo sapiens OX=9606 GN=PM20D1 PE=1 SV=3 && PF07687:Peptidase dimerisation domain|PF01546:Peptidase family M20/M25/M40
1	205842839	205843010	172	70	0.00384005683321468	0.0286175974097452	-0.0247775405765305	-423.625283555588	CHH	ENSG00000162877	intron	PM20D1	- && sp|Q6GTS8|P20D1_HUMAN N-fatty-acyl-amino acid synthase/hydrolase PM20D1 OS=Homo sapiens OX=9606 GN=PM20D1 PE=1 SV=3 && PF07687:Peptidase dimerisation domain|PF01546:Peptidase family M20/M25/M40
1	206257966	206258019	54	5	0.991073616281128	0.953321290072904	0.0377523262082236	25.6807311362259	CG	Target=L2a:2833-3414;Class=LINE/L2	repeat
1	206257966	206258019	54	5	0.991073616281128	0.953321290072904	0.0377523262082236	25.6807311362259	CG	ENSG00000266028	intron	SRGAP2	- && sp|O75044|SRGP2_HUMAN SLIT-ROBO Rho GTPase-activating protein 2 OS=Homo sapiens OX=9606 GN=SRGAP2 PE=1 SV=3 && PF00611:Fes/CIP4, and EFC/F-BAR homology domain|PF00018:SH3 domain|PF00620:RhoGAP domain
1	206501687	206501963	277	114	0.0398357346211613	0.0039168743939494	0.0359188602272119	719.983182913588	CHH	ENSG00000261000	promoter	AC244034.2	- && - && -
1	206909556	206909683	128	21	0.0480563615893088	0.124804718081352	-0.0767483564920432	-88.6057077819622	CG	1:206909348:206909857	CGI
1	206909556	206909683	128	21	0.0480563615893088	0.124804718081352	-0.0767483564920432	-88.6057077819622	CG	ENSG00000162894	intron	FCMR	- && sp|O60667|FAIM3_HUMAN Fas apoptotic inhibitory molecule 3 OS=Homo sapiens OX=9606 GN=FCMR PE=1 SV=1 && PF07686:Immunoglobulin V-set domain
1	208023926	208024063	138	57	0.0252035774231076	0.00503049712075636	0.0201730803023512	280.487672163516	CHH	ENSG00000076356	utr3	PLXNA2	- && sp|O75051|PLXA2_HUMAN Plexin-A2 OS=Homo sapiens OX=9606 GN=PLXNA2 PE=1 SV=4 && PF01403:Sema domain|PF18020:TIG domain found in plexin|PF01833:IPT/TIG domain|PF17960:TIG domain|PF01437:Plexin repeat|PF08337:Plexin cytoplasmic RasGAP domain
1	208023926	208024063	138	57	0.0252035774231076	0.00503049712075636	0.0201730803023512	280.487672163516	CHH	ENSG00000076356	exon	PLXNA2	- && sp|O75051|PLXA2_HUMAN Plexin-A2 OS=Homo sapiens OX=9606 GN=PLXNA2 PE=1 SV=4 && PF01403:Sema domain|PF18020:TIG domain found in plexin|PF01833:IPT/TIG domain|PF17960:TIG domain|PF01437:Plexin repeat|PF08337:Plexin cytoplasmic RasGAP domain
1	208154071	208154189	119	53	0.0286540224695014	0.0072728187515551	0.0213812037179463	265.222475216268	CHH	ENSG00000076356	intron	PLXNA2	- && sp|O75051|PLXA2_HUMAN Plexin-A2 OS=Homo sapiens OX=9606 GN=PLXNA2 PE=1 SV=4 && PF01403:Sema domain|PF18020:TIG domain found in plexin|PF01833:IPT/TIG domain|PF17960:TIG domain|PF01437:Plexin repeat|PF08337:Plexin cytoplasmic RasGAP domain
1	208669649	208669745	97	36	0.0280939687249641	0.00187190410238791	0.0262220646225762	208.742739854179	CHH	Target=MamGypLTR4:67-362;Class=LTR/Gypsy	repeat
1	208697130	208697290	161	46	0.026093629997848	0.00236840007294958	0.0237252299248984	259.166971764366	CHH	Target=MSTC:85-409;Class=LTR/ERVL-MaLR	repeat
1	208763436	208763596	161	55	0.0232677299601644	0.00299672492446004	0.0202710050357044	273.018402045835	CHH	Target=L2c:3038-3226;Class=LINE/L2	repeat
1	208941755	208941902	148	59	0.00374552894610241	0.026129328066581	-0.0223837991204786	-350.267816812539	CHH	Target=L2a:2984-3426;Class=LINE/L2	repeat
1	209031321	209031447	127	48	0.00407693478362719	0.0255374825487558	-0.0214605477651286	-248.427580905051	CHH	Target=L2a:2853-3425;Class=LINE/L2	repeat
1	211416402	211416490	89	30	0.269890968632769	0.374435671358299	-0.10454470272553	-138.928923693199	CG	ENSG00000236809	promoter	SNX25P1	- && sp|Q9H3E2|SNX25_HUMAN Sorting nexin-25 OS=Homo sapiens OX=9606 GN=SNX25 PE=1 SV=2 && PF02194:PXA domain
1	211416402	211416490	89	30	0.269890968632769	0.374435671358299	-0.10454470272553	-138.928923693199	CG	1:211416335:211416951	CGI
1	211416402	211416490	89	30	0.269890968632769	0.374435671358299	-0.10454470272553	-138.928923693199	CG	ENSG00000153363	intron	LINC00467	- && sp|Q96CB5|CH044_HUMAN Putative uncharacterized protein C8orf44 OS=Homo sapiens OX=9606 GN=C8orf44 PE=2 SV=2 && -
1	211541315	211541415	101	44	0.0247234479193762	0.00465315743254171	0.0200702904868345	203.26310251791	CHH	Target=L2a:2910-3425;Class=LINE/L2	repeat
1	211545214	211545395	182	60	0.02627262703375	0.00280398268587762	0.0234686443478724	330.84716988125	CHH	Target=L2a:858-1250;Class=LINE/L2	repeat
1	211545214	211545395	182	60	0.02627262703375	0.00280398268587762	0.0234686443478724	330.84716988125	CHH	Target=AluSz6:1-294;Class=SINE/Alu	repeat
1	211887522	211887623	102	11	0.588325452691047	0.412844907356298	0.175480545334749	54.922020038777	CG	Target=AluSz6:1-293;Class=SINE/Alu	repeat
1	212308820	212308884	65	24	0.00518817034441743	0.0258510598680422	-0.0206628895236248	-109.771322131939	CHH	Target=L1MB7:1541-1839;Class=LINE/L1	repeat
1	212308820	212308884	65	24	0.00518817034441743	0.0258510598680422	-0.0206628895236248	-109.771322131939	CHH	ENSG00000066027	intron	PPP2R5A	- && sp|Q15172|2A5A_HUMAN Serine/threonine-protein phosphatase 2A 56 kDa regulatory subunit alpha isoform OS=Homo sapiens OX=9606 GN=PPP2R5A PE=1 SV=1 && PF01603:Protein phosphatase 2A regulatory B subunit (B56 family)
1	212308820	212308884	65	24	0.00518817034441743	0.0258510598680422	-0.0206628895236248	-109.771322131939	CHH	ENSG00000234915	intron	AL360091.3	- && - && -
1	213393769	213393914	146	61	0.00525055860883591	0.0255289530311894	-0.0202783944223535	-292.276527879801	CHH	Target=L2:1731-2039;Class=LINE/L2	repeat
1	213982940	213983019	80	15	0.157924254583181	0.0906816960780246	0.067242558505156	58.7549358278168	CG	ENSG00000230461	intron	PROX1-AS1	- && sp|Q96MW7|TIGD1_HUMAN Tigger transposable element-derived protein 1 OS=Homo sapiens OX=9606 GN=TIGD1 PE=1 SV=1 && -
1	213982940	213983019	80	15	0.157924254583181	0.0906816960780246	0.067242558505156	58.7549358278168	CG	ENSG00000117707	promoter	PROX1	- && sp|Q92786|PROX1_HUMAN Prospero homeobox protein 1 OS=Homo sapiens OX=9606 GN=PROX1 PE=1 SV=2 && -
1	213982940	213983019	80	15	0.157924254583181	0.0906816960780246	0.067242558505156	58.7549358278168	CG	ENSG00000230461	promoter	PROX1-AS1	- && sp|Q96MW7|TIGD1_HUMAN Tigger transposable element-derived protein 1 OS=Homo sapiens OX=9606 GN=TIGD1 PE=1 SV=1 && -
1	213982940	213983019	80	15	0.157924254583181	0.0906816960780246	0.067242558505156	58.7549358278168	CG	1:213982657:213983508	CGI
1	214551755	214551835	81	33	0.0680984863873426	0.133483183051459	-0.0653846966641162	-145.997090440846	CG	1:214550761:214552185	CGI
1	214551755	214551835	81	33	0.0680984863873426	0.133483183051459	-0.0653846966641162	-145.997090440846	CG	ENSG00000152104	promoter	PTPN14	- && sp|Q15678|PTN14_HUMAN Tyrosine-protein phosphatase non-receptor type 14 OS=Homo sapiens OX=9606 GN=PTPN14 PE=1 SV=2 && -
1	214551755	214551835	81	33	0.0680984863873426	0.133483183051459	-0.0653846966641162	-145.997090440846	CG	ENSG00000152104	intron	PTPN14	- && sp|Q15678|PTN14_HUMAN Tyrosine-protein phosphatase non-receptor type 14 OS=Homo sapiens OX=9606 GN=PTPN14 PE=1 SV=2 && -
1	214759387	214759581	195	66	0.00561956088238866	0.0295643998905139	-0.0239448390081253	-366.988913690441	CHH	Target=THE1C:1-375;Class=LTR/ERVL-MaLR	repeat
1	215083152	215083204	53	13	0.106168821670356	0.196413673559514	-0.0902448518891575	-53.6103022525948	CG	ENSG00000082482	promoter	KCNK2	- && sp|O95069|KCNK2_HUMAN Potassium channel subfamily K member 2 OS=Homo sapiens OX=9606 GN=KCNK2 PE=1 SV=2 && -
1	215083152	215083204	53	13	0.106168821670356	0.196413673559514	-0.0902448518891575	-53.6103022525948	CG	ENSG00000082482	intron	KCNK2	- && sp|O95069|KCNK2_HUMAN Potassium channel subfamily K member 2 OS=Homo sapiens OX=9606 GN=KCNK2 PE=1 SV=2 && -
1	215083152	215083204	53	13	0.106168821670356	0.196413673559514	-0.0902448518891575	-53.6103022525948	CG	1:215082708:215083293	CGI
1	215083152	215083204	53	13	0.106168821670356	0.196413673559514	-0.0902448518891575	-53.6103022525948	CG	ENSG00000082482	utr5	KCNK2	- && sp|O95069|KCNK2_HUMAN Potassium channel subfamily K member 2 OS=Homo sapiens OX=9606 GN=KCNK2 PE=1 SV=2 && -
1	215083152	215083204	53	13	0.106168821670356	0.196413673559514	-0.0902448518891575	-53.6103022525948	CG	ENSG00000082482	exon	KCNK2	- && sp|O95069|KCNK2_HUMAN Potassium channel subfamily K member 2 OS=Homo sapiens OX=9606 GN=KCNK2 PE=1 SV=2 && -
1	217913478	217913589	112	41	0.00424577857324219	0.0245626352750494	-0.0203168567018072	-203.495586619984	CHH	ENSG00000231814	intron	LINC00210	- && - && -
1	217913478	217913589	112	41	0.00424577857324219	0.0245626352750494	-0.0203168567018072	-203.495586619984	CHH	Target=AluYb8:32-309;Class=SINE/Alu	repeat
1	218205654	218205851	198	65	0.061155290689672	0.00417039700308566	0.0569848936865864	575.061262168898	CHH	Target=AluJr:3-275;Class=SINE/Alu	repeat
1	218205654	218205851	198	65	0.061155290689672	0.00417039700308566	0.0569848936865864	575.061262168898	CHH	Target=MER58B:102-326;Class=DNA/hAT-Charlie	repeat
1	218312220	218312396	177	43	0.00416696382821727	0.0272168862677137	-0.0230499224394965	-205.953585705165	CHH	ENSG00000067533	intron	RRP15	- && sp|Q9Y3B9|RRP15_HUMAN RRP15-like protein OS=Homo sapiens OX=9606 GN=RRP15 PE=1 SV=2 && PF07890:Rrp15p
1	219082270	219082355	86	30	0.0243147943456314	0.00390257320508616	0.0204122211405452	142.711877247821	CHH	Target=L1M1:16-1700;Class=LINE/L1	repeat
1	219173977	219174113	137	50	0.0038128174422453	0.0265285933146108	-0.0227157758723655	-227.407110359305	CHH	ENSG00000143353	promoter	LYPLAL1	- && sp|Q5VWZ2|LYPL1_HUMAN Lysophospholipase-like protein 1 OS=Homo sapiens OX=9606 GN=LYPLAL1 PE=1 SV=3 && PF02230:Phospholipase/Carboxylesterase
1	219173977	219174113	137	50	0.0038128174422453	0.0265285933146108	-0.0227157758723655	-227.407110359305	CHH	1:219173767:219174230	CGI
1	219173977	219174113	137	50	0.0038128174422453	0.0265285933146108	-0.0227157758723655	-227.407110359305	CHH	ENSG00000143353	exon	LYPLAL1	- && sp|Q5VWZ2|LYPL1_HUMAN Lysophospholipase-like protein 1 OS=Homo sapiens OX=9606 GN=LYPLAL1 PE=1 SV=3 && PF02230:Phospholipase/Carboxylesterase
1	219173977	219174113	137	50	0.0038128174422453	0.0265285933146108	-0.0227157758723655	-227.407110359305	CHH	ENSG00000228063	promoter	LYPLAL1-AS1	- && - && -
1	219173977	219174113	137	50	0.0038128174422453	0.0265285933146108	-0.0227157758723655	-227.407110359305	CHH	ENSG00000143353	intron	LYPLAL1	- && sp|Q5VWZ2|LYPL1_HUMAN Lysophospholipase-like protein 1 OS=Homo sapiens OX=9606 GN=LYPLAL1 PE=1 SV=3 && PF02230:Phospholipase/Carboxylesterase
1	219185372	219185486	115	23	0.00198881192697375	0.0236159773900261	-0.0216271654630523	-114.673128844406	CHH	ENSG00000143353	intron	LYPLAL1	- && sp|Q5VWZ2|LYPL1_HUMAN Lysophospholipase-like protein 1 OS=Homo sapiens OX=9606 GN=LYPLAL1 PE=1 SV=3 && PF02230:Phospholipase/Carboxylesterase
1	219185372	219185486	115	23	0.00198881192697375	0.0236159773900261	-0.0216271654630523	-114.673128844406	CHH	Target=L1MEf:3113-4814;Class=LINE/L1	repeat
1	219860269	219860454	186	73	0.00350227530012414	0.0244228845730396	-0.0209206092729155	-382.919614824679	CHH	ENSG00000196660	intron	SLC30A10	- && sp|Q6XR72|ZNT10_HUMAN Zinc transporter 10 OS=Homo sapiens OX=9606 GN=SLC30A10 PE=1 SV=2 && PF01545:Cation efflux family
1	220392405	220392512	108	28	0.00255291248892408	0.112122455924496	-0.109569543435572	-197.911139298333	CHH	Target=AluSz:1-312;Class=SINE/Alu	repeat
1	220466981	220467135	155	56	0.00280507353208885	0.023664646632085	-0.0208595730999962	-281.107735044744	CHH	Target=SVA_D:1-1382;Class=Retroposon/SVA	repeat
1	220466981	220467135	155	56	0.00280507353208885	0.023664646632085	-0.0208595730999962	-281.107735044744	CHH	ENSG00000226226	promoter	PRELID3BP1	- && sp|Q9Y3B1|PLD3B_HUMAN PRELI domain containing protein 3B OS=Homo sapiens OX=9606 GN=PRELID3B PE=1 SV=2 && -
1	220587208	220587402	195	74	0.00647047793629401	0.0629078676433934	-0.0564373897070994	-545.405780776711	CHH	Target=L1ME3C:5838-6141;Class=LINE/L1	repeat
1	220587208	220587402	195	74	0.00647047793629401	0.0629078676433934	-0.0564373897070994	-545.405780776711	CHH	Target=AluSq2:1-302;Class=SINE/Alu	repeat
1	220587208	220587402	195	74	0.00647047793629401	0.0629078676433934	-0.0564373897070994	-545.405780776711	CHH	ENSG00000116141	intron	MARK1	- && sp|Q9P0L2|MARK1_HUMAN Serine/threonine-protein kinase MARK1 OS=Homo sapiens OX=9606 GN=MARK1 PE=1 SV=2 && PF00069:Protein kinase domain|PF00627:UBA/TS-N domain|PF02149:Kinase associated domain 1
1	221212422	221212476	55	5	0.916270055739011	0.778859409728224	0.137410646010788	21.1380766913142	CG	Target=L1PA7:5063-6455;Class=LINE/L1	repeat
1	221967163	221967326	164	69	0.0287371743010377	0.00503968697549423	0.0236974873255435	352.740966875114	CHH	Target=HERVH-int:1-2987;Class=LTR/ERV1	repeat
1	221967163	221967326	164	69	0.0287371743010377	0.00503968697549423	0.0236974873255435	352.740966875114	CHH	ENSG00000228437	intron	LINC02474	- && sp|Q1W209|ESRG_HUMAN Embryonic stem cell-related gene protein OS=Homo sapiens OX=9606 GN=ESRG PE=2 SV=2 && -
1	221967163	221967326	164	69	0.0287371743010377	0.00503968697549423	0.0236974873255435	352.740966875114	CHH	ENSG00000238042	intron	LINC02257	- && - && -
1	221973249	221973486	238	86	0.0037063216327054	0.0277340121619233	-0.0240276905292179	-460.296729975029	CHH	Target=LTR7:1-448;Class=LTR/ERV1	repeat
1	221973249	221973486	238	86	0.0037063216327054	0.0277340121619233	-0.0240276905292179	-460.296729975029	CHH	ENSG00000238042	intron	LINC02257	- && - && -
1	221973249	221973486	238	86	0.0037063216327054	0.0277340121619233	-0.0240276905292179	-460.296729975029	CHH	ENSG00000228437	intron	LINC02474	- && sp|Q1W209|ESRG_HUMAN Embryonic stem cell-related gene protein OS=Homo sapiens OX=9606 GN=ESRG PE=2 SV=2 && -
1	221976379	221976641	263	90	0.0241660144755601	0.00226452874083272	0.0219014857347274	463.333353747905	CHH	Target=HERVH-int:1-2987;Class=LTR/ERV1	repeat
1	221976379	221976641	263	90	0.0241660144755601	0.00226452874083272	0.0219014857347274	463.333353747905	CHH	ENSG00000238042	intron	LINC02257	- && - && -
1	221976379	221976641	263	90	0.0241660144755601	0.00226452874083272	0.0219014857347274	463.333353747905	CHH	ENSG00000228437	intron	LINC02474	- && sp|Q1W209|ESRG_HUMAN Embryonic stem cell-related gene protein OS=Homo sapiens OX=9606 GN=ESRG PE=2 SV=2 && -
1	222486616	222486730	115	29	0.0028922811168668	0.0262868831325476	-0.0233946020156808	-128.253565889201	CHH	ENSG00000276997	intron	AL513314.2	- && - && -
1	222486616	222486730	115	29	0.0028922811168668	0.0262868831325476	-0.0233946020156808	-128.253565889201	CHH	ENSG00000276997	promoter	AL513314.2	- && - && -
1	222486616	222486730	115	29	0.0028922811168668	0.0262868831325476	-0.0233946020156808	-128.253565889201	CHH	Target=MER1A:237-490;Class=DNA/hAT-Charlie	repeat
1	224297886	224297997	112	22	0.0260519066388978	0.00458471475426623	0.0214671918846316	85.684853466325	CHG	Target=AluSx:1-302;Class=SINE/Alu	repeat
1	224297886	224297997	112	22	0.0260519066388978	0.00458471475426623	0.0214671918846316	85.684853466325	CHG	ENSG00000229742	intron	AC092809.1	- && sp|P46778|RL21_HUMAN 60S ribosomal protein L21 OS=Homo sapiens OX=9606 GN=RPL21 PE=1 SV=2 && -
1	224297886	224297997	112	22	0.0260519066388978	0.00458471475426623	0.0214671918846316	85.684853466325	CHG	ENSG00000143748	intron	NVL	- && sp|O15381|NVL_HUMAN Nuclear valosin-containing protein-like OS=Homo sapiens OX=9606 GN=NVL PE=1 SV=1 && PF16725:Nucleolin binding domain|PF17862:AAA+ lid domain|PF00004:ATPase family associated with various cellular activities (AAA)
1	224297902	224298013	112	37	0.0263445712424206	0.00513548457623725	0.0212090866661833	188.242561835354	CHH	Target=AluSx:1-302;Class=SINE/Alu	repeat
1	224297902	224298013	112	37	0.0263445712424206	0.00513548457623725	0.0212090866661833	188.242561835354	CHH	ENSG00000229742	intron	AC092809.1	- && sp|P46778|RL21_HUMAN 60S ribosomal protein L21 OS=Homo sapiens OX=9606 GN=RPL21 PE=1 SV=2 && -
1	224297902	224298013	112	37	0.0263445712424206	0.00513548457623725	0.0212090866661833	188.242561835354	CHH	ENSG00000143748	intron	NVL	- && sp|O15381|NVL_HUMAN Nuclear valosin-containing protein-like OS=Homo sapiens OX=9606 GN=NVL PE=1 SV=1 && PF16725:Nucleolin binding domain|PF17862:AAA+ lid domain|PF00004:ATPase family associated with various cellular activities (AAA)
1	224433999	224434063	65	10	0.122174370308601	0.27803130290713	-0.155856932598529	-47.8266192094247	CG	ENSG00000162923	intron	WDR26	- && sp|Q9H7D7|WDR26_HUMAN WD repeat-containing protein 26 OS=Homo sapiens OX=9606 GN=WDR26 PE=1 SV=3 && PF00400:WD domain, G-beta repeat|PF17814:LisH-like dimerisation domain
1	224433999	224434063	65	10	0.122174370308601	0.27803130290713	-0.155856932598529	-47.8266192094247	CG	ENSG00000143786	promoter	CNIH3	- && sp|Q8TBE1|CNIH3_HUMAN Protein cornichon homolog 3 OS=Homo sapiens OX=9606 GN=CNIH3 PE=1 SV=1 && -
1	224433999	224434063	65	10	0.122174370308601	0.27803130290713	-0.155856932598529	-47.8266192094247	CG	ENSG00000162923	exon	WDR26	- && sp|Q9H7D7|WDR26_HUMAN WD repeat-containing protein 26 OS=Homo sapiens OX=9606 GN=WDR26 PE=1 SV=3 && PF00400:WD domain, G-beta repeat|PF17814:LisH-like dimerisation domain
1	224433999	224434063	65	10	0.122174370308601	0.27803130290713	-0.155856932598529	-47.8266192094247	CG	1:224433804:224435116	CGI
1	224433999	224434063	65	10	0.122174370308601	0.27803130290713	-0.155856932598529	-47.8266192094247	CG	ENSG00000162923	promoter	WDR26	- && sp|Q9H7D7|WDR26_HUMAN WD repeat-containing protein 26 OS=Homo sapiens OX=9606 GN=WDR26 PE=1 SV=3 && PF00400:WD domain, G-beta repeat|PF17814:LisH-like dimerisation domain
1	224641284	224641537	254	101	0.00511634061652601	0.0280698290769711	-0.0229534884604451	-552.138024484299	CHH	ENSG00000143786	intron	CNIH3	- && sp|Q8TBE1|CNIH3_HUMAN Protein cornichon homolog 3 OS=Homo sapiens OX=9606 GN=CNIH3 PE=1 SV=1 && -
1	224900046	224900239	194	68	0.0223313919634183	0.00208226480527957	0.0202491271581387	346.804899275188	CHH	Target=AluJr:35-311;Class=SINE/Alu	repeat
1	224900046	224900239	194	68	0.0223313919634183	0.00208226480527957	0.0202491271581387	346.804899275188	CHH	ENSG00000185842	intron	DNAH14	- && sp|Q0VDD8|DYH14_HUMAN Dynein axonemal heavy chain 14 OS=Homo sapiens OX=9606 GN=DNAH14 PE=2 SV=3 && PF12780:P-loop containing dynein motor region D4|PF12775:P-loop containing dynein motor region|PF17852:Dynein heavy chain AAA lid domain|PF17857:AAA+ lid domain|PF03028:Dynein heavy chain region D6 P-loop domain|PF08393:Dynein heavy chain, N-terminal region 2|PF18199:Dynein heavy chain C-termi…
1	225127047	225127132	86	22	0.0260436324152742	0.0026292027696708	0.0234144296456034	104.514419815464	CHH	Target=L1HS:1596-3569;Class=LINE/L1	repeat
1	225127047	225127132	86	22	0.0260436324152742	0.0026292027696708	0.0234144296456034	104.514419815464	CHH	ENSG00000185842	intron	DNAH14	- && sp|Q0VDD8|DYH14_HUMAN Dynein axonemal heavy chain 14 OS=Homo sapiens OX=9606 GN=DNAH14 PE=2 SV=3 && PF12780:P-loop containing dynein motor region D4|PF12775:P-loop containing dynein motor region|PF17852:Dynein heavy chain AAA lid domain|PF17857:AAA+ lid domain|PF03028:Dynein heavy chain region D6 P-loop domain|PF08393:Dynein heavy chain, N-terminal region 2|PF18199:Dynein heavy chain C-termi…
1	225653020	225653160	141	52	0.291495326024014	0.121930150507724	0.16956517551629	226.547520884306	CG	1:225652568:225654093	CGI
1	225653020	225653160	141	52	0.291495326024014	0.121930150507724	0.16956517551629	226.547520884306	CG	ENSG00000154380	exon	ENAH	- && sp|Q8N8S7|ENAH_HUMAN Protein enabled homolog OS=Homo sapiens OX=9606 GN=ENAH PE=1 SV=2 && -
1	225653020	225653160	141	52	0.291495326024014	0.121930150507724	0.16956517551629	226.547520884306	CG	ENSG00000154380	utr5	ENAH	- && sp|Q8N8S7|ENAH_HUMAN Protein enabled homolog OS=Homo sapiens OX=9606 GN=ENAH PE=1 SV=2 && -
1	225653020	225653160	141	52	0.291495326024014	0.121930150507724	0.16956517551629	226.547520884306	CG	ENSG00000154380	promoter	ENAH	- && sp|Q8N8S7|ENAH_HUMAN Protein enabled homolog OS=Homo sapiens OX=9606 GN=ENAH PE=1 SV=2 && -
1	225653020	225653160	141	52	0.291495326024014	0.121930150507724	0.16956517551629	226.547520884306	CG	ENSG00000154380	TSS	ENAH	- && sp|Q8N8S7|ENAH_HUMAN Protein enabled homolog OS=Homo sapiens OX=9606 GN=ENAH PE=1 SV=2 && -
1	225744166	225744310	145	60	0.00419168669961929	0.0265837546040906	-0.0223920679044713	-335.967109462796	CHH	Target=L1PA10:5826-6166;Class=LINE/L1	repeat
1	225744166	225744310	145	60	0.00419168669961929	0.0265837546040906	-0.0223920679044713	-335.967109462796	CHH	ENSG00000227496	intron	AC099066.2	- && - && -
1	225900189	225900352	164	63	0.00599682094236446	0.0322972434117888	-0.0263004224694244	-308.16823863757	CHH	Target=AluSp:1-311;Class=SINE/Alu	repeat
1	225900189	225900352	164	63	0.00599682094236446	0.0322972434117888	-0.0263004224694244	-308.16823863757	CHH	ENSG00000243709	intron	LEFTY1	- && sp|O75610|LFTY1_HUMAN Left-right determination factor 1 OS=Homo sapiens OX=9606 GN=LEFTY1 PE=2 SV=1 && PF00688:TGF-beta propeptide|PF00019:Transforming growth factor beta like domain
1	225900189	225900352	164	63	0.00599682094236446	0.0322972434117888	-0.0263004224694244	-308.16823863757	CHH	ENSG00000255835	intron	AL117348.2	- && sp|O75610|LFTY1_HUMAN Left-right determination factor 1 OS=Homo sapiens OX=9606 GN=LEFTY1 PE=2 SV=1 && -
1	226635045	226635358	314	129	0.0399905699474923	0.0026938879840504	0.0372966819634419	852.740051024293	CHH	ENSG00000143772	intron	ITPKB	- && sp|P27987|IP3KB_HUMAN Inositol-trisphosphate 3-kinase B OS=Homo sapiens OX=9606 GN=ITPKB PE=1 SV=5 && -
1	226635045	226635358	314	129	0.0399905699474923	0.0026938879840504	0.0372966819634419	852.740051024293	CHH	Target=AluJb:12-310;Class=SINE/Alu	repeat
1	226737984	226738211	228	77	0.00224912802069689	0.0345331555142101	-0.0322840274935133	-425.119958095662	CHH	1:226736859:226738852	CGI
1	226737984	226738211	228	77	0.00224912802069689	0.0345331555142101	-0.0322840274935133	-425.119958095662	CHH	ENSG00000143772	promoter	ITPKB	- && sp|P27987|IP3KB_HUMAN Inositol-trisphosphate 3-kinase B OS=Homo sapiens OX=9606 GN=ITPKB PE=1 SV=5 && -
1	226737984	226738211	228	77	0.00224912802069689	0.0345331555142101	-0.0322840274935133	-425.119958095662	CHH	ENSG00000143772	intron	ITPKB	- && sp|P27987|IP3KB_HUMAN Inositol-trisphosphate 3-kinase B OS=Homo sapiens OX=9606 GN=ITPKB PE=1 SV=5 && -
1	226964619	226964798	180	70	0.0031647944243085	0.0247640835081113	-0.0215992890838028	-360.789739484858	CHH	ENSG00000163050	intron	COQ8A	- && sp|Q8NI60|COQ8A_HUMAN Atypical kinase COQ8A, mitochondrial OS=Homo sapiens OX=9606 GN=COQ8A PE=1 SV=1 && PF03109:ABC1 family
1	226964619	226964798	180	70	0.0031647944243085	0.0247640835081113	-0.0215992890838028	-360.789739484858	CHH	Target=L2b:3327-3352;Class=LINE/L2	repeat
1	226984920	226985067	148	58	0.0271107972712185	0.00346055074922324	0.0236502465219953	293.543780935275	CHH	ENSG00000163050	exon	COQ8A	- && sp|Q8NI60|COQ8A_HUMAN Atypical kinase COQ8A, mitochondrial OS=Homo sapiens OX=9606 GN=COQ8A PE=1 SV=1 && PF03109:ABC1 family
1	226984920	226985067	148	58	0.0271107972712185	0.00346055074922324	0.0236502465219953	293.543780935275	CHH	ENSG00000163050	intron	COQ8A	- && sp|Q8NI60|COQ8A_HUMAN Atypical kinase COQ8A, mitochondrial OS=Homo sapiens OX=9606 GN=COQ8A PE=1 SV=1 && PF03109:ABC1 family
1	227097007	227097262	256	83	0.00266314062678287	0.0333400511531148	-0.0306769105263319	-558.163553923956	CHH	Target=L2a:1564-1810;Class=LINE/L2	repeat
1	227097007	227097262	256	83	0.00266314062678287	0.0333400511531148	-0.0306769105263319	-558.163553923956	CHH	Target=L2a:1897-2129;Class=LINE/L2	repeat
1	227097007	227097262	256	83	0.00266314062678287	0.0333400511531148	-0.0306769105263319	-558.163553923956	CHH	ENSG00000143776	intron	CDC42BPA	- && sp|Q5VT25|MRCKA_HUMAN Serine/threonine-protein kinase MRCK alpha OS=Homo sapiens OX=9606 GN=CDC42BPA PE=1 SV=1 && PF15796:KELK-motif containing domain of MRCK Ser/Thr protein kinase|PF00130:Phorbol esters/diacylglycerol binding domain (C1 domain)|PF00780:CNH domain|PF08826:DMPK coiled coil domain like|PF00069:Protein kinase domain
1	227362794	227362864	71	9	0.939391690383275	0.864411342675186	0.0749803477080894	39.702833799321	CG	Target=AluYk3:1-309;Class=SINE/Alu	repeat
1	227743179	227743332	154	70	0.00365823452998617	0.0256493109792754	-0.0219910764492893	-344.098779707432	CHH	Target=L2:58-112;Class=LINE/L2	repeat
1	227743179	227743332	154	70	0.00365823452998617	0.0256493109792754	-0.0219910764492893	-344.098779707432	CHH	ENSG00000143740	intron	SNAP47	- && sp|Q5SQN1|SNP47_HUMAN Synaptosomal-associated protein 47 OS=Homo sapiens OX=9606 GN=SNAP47 PE=1 SV=3 && -
1	228048804	228049041	238	104	0.0265923112796283	0.00361283825020463	0.0229794730294237	568.69164918076	CHH	ENSG00000154342	intron	WNT3A	- && sp|P56704|WNT3A_HUMAN Protein Wnt-3a OS=Homo sapiens OX=9606 GN=WNT3A PE=1 SV=2 && PF00110:wnt family
1	228211206	228211333	128	50	0.00690599525406081	0.0307364588266093	-0.0238304635725484	-249.510991722359	CHH	ENSG00000154358	intron	OBSCN	- && sp|Q5VST9|OBSCN_HUMAN Obscurin OS=Homo sapiens OX=9606 GN=OBSCN PE=1 SV=3 && PF00041:Fibronectin type III domain|PF00621:RhoGEF domain|PF00069:Protein kinase domain|PF07679:Immunoglobulin I-set domain
1	228211206	228211333	128	50	0.00690599525406081	0.0307364588266093	-0.0238304635725484	-249.510991722359	CHH	ENSG00000162913	intron	OBSCN-AS1	- && sp|Q96MR7|OBAS1_HUMAN Putative uncharacterized protein OBSCN-AS1 OS=Homo sapiens OX=9606 GN=OBSCN-AS1 PE=5 SV=1 && -
1	228211206	228211333	128	50	0.00690599525406081	0.0307364588266093	-0.0238304635725484	-249.510991722359	CHH	1:228209769:228211769	CGI_shore
1	228211206	228211333	128	50	0.00690599525406081	0.0307364588266093	-0.0238304635725484	-249.510991722359	CHH	ENSG00000154358	promoter	OBSCN	- && sp|Q5VST9|OBSCN_HUMAN Obscurin OS=Homo sapiens OX=9606 GN=OBSCN PE=1 SV=3 && PF00041:Fibronectin type III domain|PF00621:RhoGEF domain|PF00069:Protein kinase domain|PF07679:Immunoglobulin I-set domain
1	228487814	228487866	53	15	0.155302488145286	0.0662815665133853	0.0890209216319012	65.4022527248426	CG	ENSG00000168159	promoter	RNF187	- && sp|Q5TA31|RN187_HUMAN E3 ubiquitin-protein ligase RNF187 OS=Homo sapiens OX=9606 GN=RNF187 PE=1 SV=2 && -
1	228487814	228487866	53	15	0.155302488145286	0.0662815665133853	0.0890209216319012	65.4022527248426	CG	1:228486645:228488051	CGI
1	228487814	228487866	53	15	0.155302488145286	0.0662815665133853	0.0890209216319012	65.4022527248426	CG	ENSG00000168159	exon	RNF187	- && sp|Q5TA31|RN187_HUMAN E3 ubiquitin-protein ligase RNF187 OS=Homo sapiens OX=9606 GN=RNF187 PE=1 SV=2 && -
1	228487814	228487866	53	15	0.155302488145286	0.0662815665133853	0.0890209216319012	65.4022527248426	CG	ENSG00000279306	promoter	AL139288.1	- && sp|Q8WTZ3|YS049_HUMAN Zinc finger protein ENSP00000375192 OS=Homo sapiens OX=9606 PE=2 SV=1 && -
1	228609550	228609603	54	5	0.736695692702863	0.882678869535832	-0.14598317683297	-33.4583945843542	CG	1:228608374:228648421	CGI
1	228620927	228621043	117	25	0.417918485699594	0.284175461583162	0.133743024116433	114.933449719975	CG	ENSG00000199396	promoter	RNA5S5	- && - && -
1	228620927	228621043	117	25	0.417918485699594	0.284175461583162	0.133743024116433	114.933449719975	CG	1:228608374:228648421	CGI
1	228622504	228622580	77	13	0.62673613177639	0.735955996931907	-0.109219865155517	-65.8318057956094	CG	1:228608374:228648421	CGI
1	228622504	228622580	77	13	0.62673613177639	0.735955996931907	-0.109219865155517	-65.8318057956094	CG	ENSG00000200624	promoter	RNA5S6	- && - && -
1	228622718	228622771	54	17	0.866621682262435	0.758638646426253	0.107983035836182	71.254813335552	CG	1:228608374:228648421	CGI
1	228622718	228622771	54	17	0.866621682262435	0.758638646426253	0.107983035836182	71.254813335552	CG	ENSG00000200624	promoter	RNA5S6	- && - && -
1	228633746	228635135	1390	19	0.28807809276647	0.481001245553799	-0.192923152787328	-89.7628064865192	CG	ENSG00000199334	promoter	RNA5S11	- && - && -
1	228633746	228635135	1390	19	0.28807809276647	0.481001245553799	-0.192923152787328	-89.7628064865192	CG	Target=AluY:1-307;Class=SINE/Alu	repeat
1	228633746	228635135	1390	19	0.28807809276647	0.481001245553799	-0.192923152787328	-89.7628064865192	CG	ENSG00000199270	TES	RNA5S12	- && - && -
1	228633746	228635135	1390	19	0.28807809276647	0.481001245553799	-0.192923152787328	-89.7628064865192	CG	ENSG00000199270	exon	RNA5S12	- && - && -
1	228633746	228635135	1390	19	0.28807809276647	0.481001245553799	-0.192923152787328	-89.7628064865192	CG	Target=AmnSINE1:1-114;Class=SINE/5S-Deu-L2	repeat
1	228633746	228635135	1390	19	0.28807809276647	0.481001245553799	-0.192923152787328	-89.7628064865192	CG	ENSG00000199270	TSS	RNA5S12	- && - && -
1	228633746	228635135	1390	19	0.28807809276647	0.481001245553799	-0.192923152787328	-89.7628064865192	CG	ENSG00000199270	promoter	RNA5S12	- && - && -
1	228633746	228635135	1390	19	0.28807809276647	0.481001245553799	-0.192923152787328	-89.7628064865192	CG	1:228608374:228648421	CGI
1	228773915	228774073	159	60	0.0263095577794808	0.00270824908559051	0.0236013086938903	308.997031099404	CHH	Target=LTR12E:1-1322;Class=LTR/ERV1	repeat
1	229342804	229342967	164	45	0.138095697831188	0.0632497390742355	0.074845958756952	193.259746656675	CG	1:229342053:229343188	CGI
1	229342804	229342967	164	45	0.138095697831188	0.0632497390742355	0.074845958756952	193.259746656675	CG	ENSG00000154429	intron	CCSAP	- && sp|Q6IQ19|CCSAP_HUMAN Centriole, cilia and spindle-associated protein OS=Homo sapiens OX=9606 GN=CCSAP PE=1 SV=2 && PF15748:Centriole, cilia and spindle-associated
1	229342804	229342967	164	45	0.138095697831188	0.0632497390742355	0.074845958756952	193.259746656675	CG	ENSG00000154429	exon	CCSAP	- && sp|Q6IQ19|CCSAP_HUMAN Centriole, cilia and spindle-associated protein OS=Homo sapiens OX=9606 GN=CCSAP PE=1 SV=2 && PF15748:Centriole, cilia and spindle-associated
1	229342804	229342967	164	45	0.138095697831188	0.0632497390742355	0.074845958756952	193.259746656675	CG	ENSG00000154429	utr5	CCSAP	- && sp|Q6IQ19|CCSAP_HUMAN Centriole, cilia and spindle-associated protein OS=Homo sapiens OX=9606 GN=CCSAP PE=1 SV=2 && PF15748:Centriole, cilia and spindle-associated
1	229342804	229342967	164	45	0.138095697831188	0.0632497390742355	0.074845958756952	193.259746656675	CG	ENSG00000154429	promoter	CCSAP	- && sp|Q6IQ19|CCSAP_HUMAN Centriole, cilia and spindle-associated protein OS=Homo sapiens OX=9606 GN=CCSAP PE=1 SV=2 && PF15748:Centriole, cilia and spindle-associated
1	229640598	229640649	52	11	0.927190046471263	0.819752786584229	0.107437259887034	58.0515848776455	CG	ENSG00000135763	intron	URB2	- && sp|Q14146|URB2_HUMAN Unhealthy ribosome biogenesis protein 2 homolog OS=Homo sapiens OX=9606 GN=URB2 PE=1 SV=2 && PF10441:Urb2/Npa2 family
1	229795645	229795804	160	55	0.00513392036543494	0.0387504690070306	-0.0336165486415956	-363.599352298559	CHH	Target=HAL1b:1705-2014;Class=LINE/L1	repeat
1	229795645	229795804	160	55	0.00513392036543494	0.0387504690070306	-0.0336165486415956	-363.599352298559	CHH	Target=AluSx1:1-303;Class=SINE/Alu	repeat
1	230265264	230265489	226	92	0.0298548270531521	0.00463367404777941	0.0252211530053727	527.496930570935	CHH	ENSG00000143641	exon	GALNT2	- && sp|Q10471|GALT2_HUMAN Polypeptide N-acetylgalactosaminyltransferase 2 OS=Homo sapiens OX=9606 GN=GALNT2 PE=1 SV=1 && -
1	230265264	230265489	226	92	0.0298548270531521	0.00463367404777941	0.0252211530053727	527.496930570935	CHH	ENSG00000143641	intron	GALNT2	- && sp|Q10471|GALT2_HUMAN Polypeptide N-acetylgalactosaminyltransferase 2 OS=Homo sapiens OX=9606 GN=GALNT2 PE=1 SV=1 && -
1	230265264	230265489	226	92	0.0298548270531521	0.00463367404777941	0.0252211530053727	527.496930570935	CHH	ENSG00000227006	intron	AL136988.2	- && - && -
1	230668160	230668332	173	69	0.00215759223295918	0.0284555776265093	-0.0262979853935501	-419.073266085986	CHH	ENSG00000135775	intron	COG2	- && sp|Q14746|COG2_HUMAN Conserved oligomeric Golgi complex subunit 2 OS=Homo sapiens OX=9606 GN=COG2 PE=1 SV=1 && -
1	230864411	230864604	194	66	0.0291653649861472	0.00348303032351163	0.0256823346626356	368.086005640713	CHH	ENSG00000119280	intron	C1orf198	- && sp|Q9H425|CA198_HUMAN Uncharacterized protein C1orf198 OS=Homo sapiens OX=9606 GN=C1orf198 PE=1 SV=1 && -
1	230864427	230864524	98	14	0.0234982555858857	0.00314452063552605	0.0203537349503597	58.7331193159286	CHG	ENSG00000119280	intron	C1orf198	- && sp|Q9H425|CA198_HUMAN Uncharacterized protein C1orf198 OS=Homo sapiens OX=9606 GN=C1orf198 PE=1 SV=1 && -
1	231172280	231172423	144	61	0.00458456439722026	0.0257943723923242	-0.0212098079951039	-308.910541531245	CHH	ENSG00000119283	intron	TRIM67	- && sp|Q6ZTA4|TRI67_HUMAN Tripartite motif-containing protein 67 OS=Homo sapiens OX=9606 GN=TRIM67 PE=2 SV=3 && PF00622:SPRY domain|PF00643:B-box zinc finger|PF00041:Fibronectin type III domain
1	231225892	231225997	106	37	0.0246639724849573	0.00399097085242101	0.0206730016325363	177.073221576412	CHH	ENSG00000143633	exon	C1orf131	- && sp|Q8NDD1|CA131_HUMAN Uncharacterized protein C1orf131 OS=Homo sapiens OX=9606 GN=C1orf131 PE=1 SV=4 && -
1	231225892	231225997	106	37	0.0246639724849573	0.00399097085242101	0.0206730016325363	177.073221576412	CHH	ENSG00000143633	intron	C1orf131	- && sp|Q8NDD1|CA131_HUMAN Uncharacterized protein C1orf131 OS=Homo sapiens OX=9606 GN=C1orf131 PE=1 SV=4 && -
1	231225892	231225997	106	37	0.0246639724849573	0.00399097085242101	0.0206730016325363	177.073221576412	CHH	ENSG00000143633	promoter	C1orf131	- && sp|Q8NDD1|CA131_HUMAN Uncharacterized protein C1orf131 OS=Homo sapiens OX=9606 GN=C1orf131 PE=1 SV=4 && -
1	231471933	231472097	165	42	0.00509221317149699	0.030766440020832	-0.025674226849335	-232.082928306178	CHH	Target=L1PA3:5862-6155;Class=LINE/L1	repeat
1	231937650	231937721	72	31	0.0285287389279396	0.0071493064387634	0.0213794324891762	151.001331767867	CHH	ENSG00000226758	intron	DISC1-IT1	- && sp|O00370|LORF2_HUMAN LINE-1 retrotransposable element ORF2 protein OS=Homo sapiens OX=9606 PE=1 SV=1 && -
1	231937650	231937721	72	31	0.0285287389279396	0.0071493064387634	0.0213794324891762	151.001331767867	CHH	ENSG00000162946	intron	DISC1	- && sp|Q9NRI5|DISC1_HUMAN Disrupted in schizophrenia 1 protein OS=Homo sapiens OX=9606 GN=DISC1 PE=1 SV=3 && -
1	233223868	233224044	177	63	0.0117372511847926	0.0400685924158003	-0.0283313412310077	-344.078988143498	CHH	Target=L2b:3080-3374;Class=LINE/L2	repeat
1	233223868	233224044	177	63	0.0117372511847926	0.0400685924158003	-0.0283313412310077	-344.078988143498	CHH	ENSG00000135749	intron	PCNX2	- && sp|A6NKB5|PCX2_HUMAN Pecanex-like protein 2 OS=Homo sapiens OX=9606 GN=PCNX2 PE=1 SV=3 && PF05041:Pecanex protein (C-terminus)
1	233392518	233392688	171	70	0.0310184280408157	0.00172755909895791	0.0292908689418578	418.778430846159	CHH	Target=AluSx3:69-300;Class=SINE/Alu	repeat
1	233683685	233684053	369	126	0.0273365052942412	0.00378544107180504	0.0235510642224362	608.594917338075	CHH	Target=LTR7:1-448;Class=LTR/ERV1	repeat
1	233683685	233684053	369	126	0.0273365052942412	0.00378544107180504	0.0235510642224362	608.594917338075	CHH	Target=HERVH-int:7322-7713;Class=LTR/ERV1	repeat
1	233722775	233722921	147	50	0.00422675226519871	0.0262909817828161	-0.0220642295176174	-281.715415808209	CHH	Target=LTR45:1-525;Class=LTR/ERV1	repeat
1	234325960	234326146	187	83	0.0026988618687023	0.044883165472467	-0.0421843036037647	-557.814876802191	CHH	Target=AluJr:2-311;Class=SINE/Alu	repeat
1	234325960	234326146	187	83	0.0026988618687023	0.044883165472467	-0.0421843036037647	-557.814876802191	CHH	Target=L1MB3:5819-6176;Class=LINE/L1	repeat
1	234442623	234442720	98	26	0.0233229106179061	0.00327784806999077	0.0200450625479153	124.463093306808	CHH	ENSG00000059588	intron	TARBP1	- && sp|Q13395|TARB1_HUMAN Probable methyltransferase TARBP1 OS=Homo sapiens OX=9606 GN=TARBP1 PE=1 SV=1 && PF00588:SpoU rRNA Methylase family
1	234609659	234609785	127	50	0.153673217317718	0.319323323241877	-0.165650105924159	-247.619825265649	CG	ENSG00000168264	promoter	IRF2BP2	- && sp|Q7Z5L9|I2BP2_HUMAN Interferon regulatory factor 2-binding protein 2 OS=Homo sapiens OX=9606 GN=IRF2BP2 PE=1 SV=2 && PF11261:Interferon regulatory factor 2-binding protein zinc finger
1	234609659	234609785	127	50	0.153673217317718	0.319323323241877	-0.165650105924159	-247.619825265649	CG	1:234608530:234611278	CGI
1	234680516	234680860	345	118	0.0936517436745801	0.00459983047847703	0.0890519131961031	898.049028957757	CHH	ENSG00000228044	intron	AL160408.1	- && - && -
1	234680516	234680860	345	118	0.0936517436745801	0.00459983047847703	0.0890519131961031	898.049028957757	CHH	Target=L2a:2868-3210;Class=LINE/L2	repeat
1	234680516	234680860	345	118	0.0936517436745801	0.00459983047847703	0.0890519131961031	898.049028957757	CHH	ENSG00000228044	exon	AL160408.1	- && - && -
1	234680516	234680860	345	118	0.0936517436745801	0.00459983047847703	0.0890519131961031	898.049028957757	CHH	ENSG00000230628	intron	AL160408.3	- && - && -
1	235561210	235561304	95	15	0.963259667395824	0.918552716467441	0.0447069509283832	54.2704550191801	CG	Target=AluY:1-297;Class=SINE/Alu	repeat
1	235561210	235561304	95	15	0.963259667395824	0.918552716467441	0.0447069509283832	54.2704550191801	CG	ENSG00000168243	intron	GNG4	- && sp|P50150|GBG4_HUMAN Guanine nucleotide-binding protein G(I)/G(S)/G(O) subunit gamma-4 OS=Homo sapiens OX=9606 GN=GNG4 PE=1 SV=1 && -
1	235561343	235561494	152	51	0.0268485204632572	0.00516506968213534	0.0216834507811219	259.747905322861	CHH	Target=L1MC:5273-5333;Class=LINE/L1	repeat
1	235561343	235561494	152	51	0.0268485204632572	0.00516506968213534	0.0216834507811219	259.747905322861	CHH	Target=AluSx1:1-293;Class=SINE/Alu	repeat
1	235561343	235561494	152	51	0.0268485204632572	0.00516506968213534	0.0216834507811219	259.747905322861	CHH	ENSG00000168243	intron	GNG4	- && sp|P50150|GBG4_HUMAN Guanine nucleotide-binding protein G(I)/G(S)/G(O) subunit gamma-4 OS=Homo sapiens OX=9606 GN=GNG4 PE=1 SV=1 && -
1	235650087	235650144	58	11	0.0877137248414038	0.336992381769395	-0.249278656927992	-62.2459835377259	CG	1:235648541:235650766	CGI
1	235650087	235650144	58	11	0.0877137248414038	0.336992381769395	-0.249278656927992	-62.2459835377259	CG	1:235648979:235650979	CGI_shore
1	235650087	235650144	58	11	0.0877137248414038	0.336992381769395	-0.249278656927992	-62.2459835377259	CG	ENSG00000168243	intron	GNG4	- && sp|P50150|GBG4_HUMAN Guanine nucleotide-binding protein G(I)/G(S)/G(O) subunit gamma-4 OS=Homo sapiens OX=9606 GN=GNG4 PE=1 SV=1 && -
1	235650087	235650144	58	11	0.0877137248414038	0.336992381769395	-0.249278656927992	-62.2459835377259	CG	ENSG00000168243	promoter	GNG4	- && sp|P50150|GBG4_HUMAN Guanine nucleotide-binding protein G(I)/G(S)/G(O) subunit gamma-4 OS=Homo sapiens OX=9606 GN=GNG4 PE=1 SV=1 && -
1	235894548	235894751	204	51	0.00568970507529721	0.0355311586079689	-0.0298414535326717	-230.424592579028	CHH	Target=AluSp:1-308;Class=SINE/Alu	repeat
1	236477861	236478118	258	88	0.00466728874315964	0.0288929650841557	-0.0242256763409961	-486.798216567675	CHH	Target=AluSx1:1-312;Class=SINE/Alu	repeat
1	236477861	236478118	258	88	0.00466728874315964	0.0288929650841557	-0.0242256763409961	-486.798216567675	CHH	ENSG00000186197	intron	EDARADD	- && sp|P06733|ENOA_HUMAN Alpha-enolase OS=Homo sapiens OX=9606 GN=ENO1 PE=1 SV=2 && PF00531:Death domain
1	236659231	236659339	109	47	0.00411684631731536	0.0248748808227319	-0.0207580345054166	-225.229483543347	CHH	Target=AluJb:1-309;Class=SINE/Alu	repeat
1	236669072	236669185	114	45	0.00421123267567305	0.0411260791736258	-0.0369148464979527	-322.001770170876	CHH	Target=AluSx:1-312;Class=SINE/Alu	repeat
1	238444608	238444757	150	55	0.00393144936873362	0.0246271713751619	-0.0206957220064283	-275.327403016134	CHH	Target=LTR1D1:1-816;Class=LTR/ERV1	repeat
1	239933646	239933839	194	64	0.00261154642160075	0.0579078795756755	-0.0552963331540747	-444.33394444369	CHH	Target=AluSz:1-311;Class=SINE/Alu	repeat
1	240652579	240652692	114	40	0.00311435986272245	0.023997494661197	-0.0208831347984745	-211.472784208788	CHH	ENSG00000251750	promoter	RNU5F-8P	- && - && -
1	240652579	240652692	114	40	0.00311435986272245	0.023997494661197	-0.0208831347984745	-211.472784208788	CHH	ENSG00000234872	promoter	AL358176.5	- && sp|Q6P4F2|FDX2_HUMAN Ferredoxin-2, mitochondrial OS=Homo sapiens OX=9606 GN=FDX2 PE=1 SV=2 && -
1	241109853	241110039	187	48	0.026655821772087	0.00319187566306577	0.0234639461090213	253.30527851935	CHH	Target=AluSq:1-290;Class=SINE/Alu	repeat
1	241109853	241110039	187	48	0.026655821772087	0.00319187566306577	0.0234639461090213	253.30527851935	CHH	ENSG00000182901	intron	RGS7	- && sp|P49802|RGS7_HUMAN Regulator of G-protein signaling 7 OS=Homo sapiens OX=9606 GN=RGS7 PE=1 SV=3 && -
1	241725405	241725465	61	7	0.866393590167618	0.794911247765451	0.0714823424021672	27.5633403370621	CG	ENSG00000162843	intron	WDR64	- && sp|B1ANS9|WDR64_HUMAN WD repeat-containing protein 64 OS=Homo sapiens OX=9606 GN=WDR64 PE=2 SV=1 && -
1	242250980	242251342	363	117	0.0329925967488784	0.00376766541225705	0.0292249313366214	708.343183617634	CHH	Target=L2:1972-2858;Class=LINE/L2	repeat
1	242250980	242251342	363	117	0.0329925967488784	0.00376766541225705	0.0292249313366214	708.343183617634	CHH	ENSG00000180287	intron	PLD5	- && sp|Q8N7P1|PLD5_HUMAN Inactive phospholipase D5 OS=Homo sapiens OX=9606 GN=PLD5 PE=2 SV=2 && PF13918:PLD-like domain
1	243483139	243483254	116	44	0.00405552393260987	0.0370505940286434	-0.0329950700960335	-216.927469920961	CHH	1:243483092:243483586	CGI
1	243483139	243483254	116	44	0.00405552393260987	0.0370505940286434	-0.0329950700960335	-216.927469920961	CHH	ENSG00000054282	intron	SDCCAG8	- && sp|Q86SQ7|SDCG8_HUMAN Serologically defined colon cancer antigen 8 OS=Homo sapiens OX=9606 GN=SDCCAG8 PE=1 SV=1 && PF15964:Centrosomal colon cancer autoantigen protein family
1	243972053	243972260	208	55	0.103944674019999	0.000895679059662049	0.103048994960337	366.281001619663	CHH	ENSG00000226828	intron	AL591885.1	- && - && -
1	244003186	244003436	251	97	0.0306859259243543	0.00541622340962459	0.0252697025147298	515.306366938519	CHH	ENSG00000226828	exon	AL591885.1	- && - && -
1	244003186	244003436	251	97	0.0306859259243543	0.00541622340962459	0.0252697025147298	515.306366938519	CHH	ENSG00000226828	intron	AL591885.1	- && - && -
1	244489393	244489590	198	51	0.0346367253122282	0.003169610024442	0.0314671152877862	263.158639675169	CHH	Target=LTR38:137-495;Class=LTR/ERV1	repeat
1	244489393	244489590	198	51	0.0346367253122282	0.003169610024442	0.0314671152877862	263.158639675169	CHH	ENSG00000179397	intron	CATSPERE	- && sp|Q5SY80|CTSRE_HUMAN Cation channel sperm-associated protein subunit epsilon OS=Homo sapiens OX=9606 GN=CATSPERE PE=2 SV=1 && PF15020:Cation channel sperm-associated protein subunit delta
1	245587144	245587293	150	57	0.0264154783925732	0.00472817527708542	0.0216873031154878	306.152552209268	CHH	Target=L2a:2975-3426;Class=LINE/L2	repeat
1	245587144	245587293	150	57	0.0264154783925732	0.00472817527708542	0.0216873031154878	306.152552209268	CHH	ENSG00000162849	intron	KIF26B	- && sp|Q2KJY2|KI26B_HUMAN Kinesin-like protein KIF26B OS=Homo sapiens OX=9606 GN=KIF26B PE=2 SV=1 && -
1	245681238	245681373	136	46	0.00680752768745837	0.0309521943551956	-0.0241446666677373	-211.057121660314	CHH	Target=AluY:1-305;Class=SINE/Alu	repeat
1	245681238	245681373	136	46	0.00680752768745837	0.0309521943551956	-0.0241446666677373	-211.057121660314	CHH	ENSG00000162849	intron	KIF26B	- && sp|Q2KJY2|KI26B_HUMAN Kinesin-like protein KIF26B OS=Homo sapiens OX=9606 GN=KIF26B PE=2 SV=1 && -
1	245681320	245681370	51	12	0.00022523751625514	0.032960709293943	-0.0327354717776878	-54.3400081890414	CHG	Target=AluY:1-305;Class=SINE/Alu	repeat
1	245681320	245681370	51	12	0.00022523751625514	0.032960709293943	-0.0327354717776878	-54.3400081890414	CHG	ENSG00000162849	intron	KIF26B	- && sp|Q2KJY2|KI26B_HUMAN Kinesin-like protein KIF26B OS=Homo sapiens OX=9606 GN=KIF26B PE=2 SV=1 && -
1	245687788	245687925	138	21	0.619372080893867	0.793693293166596	-0.174321212272728	-129.386320046363	CG	ENSG00000162849	exon	KIF26B	- && sp|Q2KJY2|KI26B_HUMAN Kinesin-like protein KIF26B OS=Homo sapiens OX=9606 GN=KIF26B PE=2 SV=1 && -
1	245687788	245687925	138	21	0.619372080893867	0.793693293166596	-0.174321212272728	-129.386320046363	CG	1:245685802:245687802	CGI_shore
1	245687788	245687925	138	21	0.619372080893867	0.793693293166596	-0.174321212272728	-129.386320046363	CG	1:245685874:245687874	CGI_shore
1	245687788	245687925	138	21	0.619372080893867	0.793693293166596	-0.174321212272728	-129.386320046363	CG	1:245687875:245689212	CGI
1	246036629	246036713	85	17	0.00591678687072822	0.0284921973320642	-0.022575410461336	-64.9426307427154	CHG	Target=AluY:1-311;Class=SINE/Alu	repeat
1	246036629	246036713	85	17	0.00591678687072822	0.0284921973320642	-0.022575410461336	-64.9426307427154	CHG	ENSG00000185420	intron	SMYD3	- && sp|Q9H7B4|SMYD3_HUMAN Histone-lysine N-methyltransferase SMYD3 OS=Homo sapiens OX=9606 GN=SMYD3 PE=1 SV=4 && PF00856:SET domain
1	246063487	246063725	239	117	0.0521589698812999	0.00380977816983463	0.0483491917114653	913.039766185959	CHH	Target=MER68:47-550;Class=LTR/ERVL	repeat
1	246063487	246063725	239	117	0.0521589698812999	0.00380977816983463	0.0483491917114653	913.039766185959	CHH	Target=AluSz:1-275;Class=SINE/Alu	repeat
1	246063487	246063725	239	117	0.0521589698812999	0.00380977816983463	0.0483491917114653	913.039766185959	CHH	ENSG00000185420	intron	SMYD3	- && sp|Q9H7B4|SMYD3_HUMAN Histone-lysine N-methyltransferase SMYD3 OS=Homo sapiens OX=9606 GN=SMYD3 PE=1 SV=4 && PF00856:SET domain
1	246128833	246128967	135	54	0.0261086652590781	0.00583415344044	0.0202745118186381	261.771150006916	CHH	Target=AluJb:18-309;Class=SINE/Alu	repeat
1	246128833	246128967	135	54	0.0261086652590781	0.00583415344044	0.0202745118186381	261.771150006916	CHH	ENSG00000185420	intron	SMYD3	- && sp|Q9H7B4|SMYD3_HUMAN Histone-lysine N-methyltransferase SMYD3 OS=Homo sapiens OX=9606 GN=SMYD3 PE=1 SV=4 && PF00856:SET domain
1	246218219	246218443	225	69	0.037858028348613	0.00293108116436931	0.0349269471842437	461.881451328049	CHH	Target=L1ME3E:5564-6102;Class=LINE/L1	repeat
1	246218219	246218443	225	69	0.037858028348613	0.00293108116436931	0.0349269471842437	461.881451328049	CHH	Target=AluYf1:1-295;Class=SINE/Alu	repeat
1	246218219	246218443	225	69	0.037858028348613	0.00293108116436931	0.0349269471842437	461.881451328049	CHH	ENSG00000185420	intron	SMYD3	- && sp|Q9H7B4|SMYD3_HUMAN Histone-lysine N-methyltransferase SMYD3 OS=Homo sapiens OX=9606 GN=SMYD3 PE=1 SV=4 && PF00856:SET domain
1	246316224	246316356	133	45	0.0252435452056604	0.00297591004251411	0.0222676351631463	232.457111363615	CHH	Target=SVA_A:104-206;Class=Retroposon/SVA	repeat
1	246316224	246316356	133	45	0.0252435452056604	0.00297591004251411	0.0222676351631463	232.457111363615	CHH	Target=FLAM_A:6-114;Class=SINE/Alu	repeat
1	246316224	246316356	133	45	0.0252435452056604	0.00297591004251411	0.0222676351631463	232.457111363615	CHH	ENSG00000185420	intron	SMYD3	- && sp|Q9H7B4|SMYD3_HUMAN Histone-lysine N-methyltransferase SMYD3 OS=Homo sapiens OX=9606 GN=SMYD3 PE=1 SV=4 && PF00856:SET domain
1	246484214	246484437	224	72	0.0410853093070648	0.00153369499735475	0.03955161430971	333.42121291542	CHH	ENSG00000185420	promoter	SMYD3	- && sp|Q9H7B4|SMYD3_HUMAN Histone-lysine N-methyltransferase SMYD3 OS=Homo sapiens OX=9606 GN=SMYD3 PE=1 SV=4 && PF00856:SET domain
1	246484214	246484437	224	72	0.0410853093070648	0.00153369499735475	0.03955161430971	333.42121291542	CHH	ENSG00000185420	intron	SMYD3	- && sp|Q9H7B4|SMYD3_HUMAN Histone-lysine N-methyltransferase SMYD3 OS=Homo sapiens OX=9606 GN=SMYD3 PE=1 SV=4 && PF00856:SET domain
1	246607116	246607298	183	60	0.0313918034181878	0.0037491723474813	0.0276426310707065	324.990571584115	CHH	ENSG00000225300	exon	AL591623.1	- && sp|Q14264|ENR1_HUMAN Endogenous retrovirus group 3 member 1 Env polyprotein OS=Homo sapiens OX=9606 GN=ERV3-1 PE=2 SV=2 && -
1	246607116	246607298	183	60	0.0313918034181878	0.0037491723474813	0.0276426310707065	324.990571584115	CHH	ENSG00000162852	intron	CNST	- && sp|Q6PJW8|CNST_HUMAN Consortin OS=Homo sapiens OX=9606 GN=CNST PE=1 SV=3 && PF15281:Consortin C-terminus
1	246931437	246931513	77	39	0.147982246660686	0.0682463362243815	0.0797359104363046	168.778277234215	CG	1:246931183:246932365	CGI
1	246931437	246931513	77	39	0.147982246660686	0.0682463362243815	0.0797359104363046	168.778277234215	CG	ENSG00000153207	promoter	AHCTF1	- && sp|Q8WYP5|ELYS_HUMAN Protein ELYS OS=Homo sapiens OX=9606 GN=AHCTF1 PE=1 SV=3 && PF13934:Nuclear pore complex assembly|PF16687:beta-propeller of ELYS nucleoporin
1	246931437	246931513	77	39	0.147982246660686	0.0682463362243815	0.0797359104363046	168.778277234215	CG	ENSG00000153207	intron	AHCTF1	- && sp|Q8WYP5|ELYS_HUMAN Protein ELYS OS=Homo sapiens OX=9606 GN=AHCTF1 PE=1 SV=3 && PF13934:Nuclear pore complex assembly|PF16687:beta-propeller of ELYS nucleoporin
1	247126331	247126416	86	14	0.387414343805107	0.631425083084453	-0.244010739279346	-68.9997875815489	CG	1:247124360:247126360	CGI_shore
1	247126331	247126416	86	14	0.387414343805107	0.631425083084453	-0.244010739279346	-68.9997875815489	CG	1:247126361:247126923	CGI
1	247126331	247126416	86	14	0.387414343805107	0.631425083084453	-0.244010739279346	-68.9997875815489	CG	ENSG00000196418	intron	ZNF124	- && sp|Q15973|ZN124_HUMAN Zinc finger protein 124 OS=Homo sapiens OX=9606 GN=ZNF124 PE=1 SV=2 && -
1	247301479	247301622	144	66	0.00417153685226381	0.0252713068730026	-0.0210997700207388	-350.223497021402	CHH	ENSG00000162714	intron	ZNF496	- && sp|Q96IT1|ZN496_HUMAN Zinc finger protein 496 OS=Homo sapiens OX=9606 GN=ZNF496 PE=1 SV=1 && -
1	247301479	247301622	144	66	0.00417153685226381	0.0252713068730026	-0.0210997700207388	-350.223497021402	CHH	1:247301409:247303409	CGI_shore
1	247326944	247327015	72	8	0.393116277803314	0.628530343610297	-0.235414065806983	-41.1882574943793	CG	ENSG00000162714	intron	ZNF496	- && sp|Q96IT1|ZN496_HUMAN Zinc finger protein 496 OS=Homo sapiens OX=9606 GN=ZNF496 PE=1 SV=1 && -
1	247335294	247335531	238	107	0.0521593392267128	0.00589769425366047	0.0462616449730523	819.432401667374	CHH	Target=L2a:2018-2220;Class=LINE/L2	repeat
1	247518480	247518649	170	37	0.770741749728484	0.651299815167179	0.119441934561305	191.937097938688	CG	1:247518097:247518649	CGI
1	247518480	247518649	170	37	0.770741749728484	0.651299815167179	0.119441934561305	191.937097938688	CG	ENSG00000169224	exon	GCSAML	- && sp|Q5JQS6|GSAML_HUMAN Germinal center-associated signaling and motility-like protein OS=Homo sapiens OX=9606 GN=GCSAML PE=1 SV=1 && PF15666:Germinal center-associated lymphoma
1	247518480	247518649	170	37	0.770741749728484	0.651299815167179	0.119441934561305	191.937097938688	CG	ENSG00000169224	utr5	GCSAML	- && sp|Q5JQS6|GSAML_HUMAN Germinal center-associated signaling and motility-like protein OS=Homo sapiens OX=9606 GN=GCSAML PE=1 SV=1 && PF15666:Germinal center-associated lymphoma
1	247518480	247518649	170	37	0.770741749728484	0.651299815167179	0.119441934561305	191.937097938688	CG	ENSG00000169224	intron	GCSAML	- && sp|Q5JQS6|GSAML_HUMAN Germinal center-associated signaling and motility-like protein OS=Homo sapiens OX=9606 GN=GCSAML PE=1 SV=1 && PF15666:Germinal center-associated lymphoma
1	247726479	247726566	88	25	0.027209355950999	0.00287016761373455	0.0243391883372644	113.503319427821	CHH	ENSG00000235749	intron	AL390860.1	- && - && -
1	247726479	247726566	88	25	0.027209355950999	0.00287016761373455	0.0243391883372644	113.503319427821	CHH	Target=L1PA2:4237-6155;Class=LINE/L1	repeat
1	248838487	248838633	147	51	0.00483838601799719	0.0434293206490638	-0.0385909346310666	-273.515553725075	CHH	ENSG00000171161	promoter	ZNF672	- && sp|Q499Z4|ZN672_HUMAN Zinc finger protein 672 OS=Homo sapiens OX=9606 GN=ZNF672 PE=1 SV=2 && PF00096:Zinc finger, C2H2 type
1	248838487	248838633	147	51	0.00483838601799719	0.0434293206490638	-0.0385909346310666	-273.515553725075	CHH	1:248837881:248839111	CGI
1	248838487	248838633	147	51	0.00483838601799719	0.0434293206490638	-0.0385909346310666	-273.515553725075	CHH	ENSG00000171161	exon	ZNF672	- && sp|Q499Z4|ZN672_HUMAN Zinc finger protein 672 OS=Homo sapiens OX=9606 GN=ZNF672 PE=1 SV=2 && PF00096:Zinc finger, C2H2 type
1	248838487	248838633	147	51	0.00483838601799719	0.0434293206490638	-0.0385909346310666	-273.515553725075	CHH	ENSG00000171161	utr5	ZNF672	- && sp|Q499Z4|ZN672_HUMAN Zinc finger protein 672 OS=Homo sapiens OX=9606 GN=ZNF672 PE=1 SV=2 && PF00096:Zinc finger, C2H2 type
1	248838487	248838633	147	51	0.00483838601799719	0.0434293206490638	-0.0385909346310666	-273.515553725075	CHH	ENSG00000171161	intron	ZNF672	- && sp|Q499Z4|ZN672_HUMAN Zinc finger protein 672 OS=Homo sapiens OX=9606 GN=ZNF672 PE=1 SV=2 && PF00096:Zinc finger, C2H2 type
10	135549	135617	69	11	0.0966786350805028	0.291312635802071	-0.194634000721568	-58.3030647895744	CG	10:134642:136512	CGI
10	135549	135617	69	11	0.0966786350805028	0.291312635802071	-0.194634000721568	-58.3030647895744	CG	ENSG00000015171	exon	ZMYND11	- && sp|Q15326|ZMY11_HUMAN Zinc finger MYND domain-containing protein 11 OS=Homo sapiens OX=9606 GN=ZMYND11 PE=1 SV=2 && PF00439:Bromodomain|PF00855:PWWP domain
10	135549	135617	69	11	0.0966786350805028	0.291312635802071	-0.194634000721568	-58.3030647895744	CG	ENSG00000015171	utr5	ZMYND11	- && sp|Q15326|ZMY11_HUMAN Zinc finger MYND domain-containing protein 11 OS=Homo sapiens OX=9606 GN=ZMYND11 PE=1 SV=2 && PF00439:Bromodomain|PF00855:PWWP domain
10	135549	135617	69	11	0.0966786350805028	0.291312635802071	-0.194634000721568	-58.3030647895744	CG	ENSG00000015171	intron	ZMYND11	- && sp|Q15326|ZMY11_HUMAN Zinc finger MYND domain-containing protein 11 OS=Homo sapiens OX=9606 GN=ZMYND11 PE=1 SV=2 && PF00439:Bromodomain|PF00855:PWWP domain
10	411208	411289	82	32	0.0147101680132994	0.0397174402185368	-0.0250072722052374	-136.878748540266	CHH	ENSG00000151240	intron	DIP2C	- && sp|Q9Y2E4|DIP2C_HUMAN Disco-interacting protein 2 homolog C OS=Homo sapiens OX=9606 GN=DIP2C PE=1 SV=2 && PF06464:DMAP1-binding Domain|PF00501:AMP-binding enzyme
10	548664	548737	74	7	0.972380201016393	0.839693143760969	0.132687057255425	30.9312850752156	CG	ENSG00000151240	intron	DIP2C	- && sp|Q9Y2E4|DIP2C_HUMAN Disco-interacting protein 2 homolog C OS=Homo sapiens OX=9606 GN=DIP2C PE=1 SV=2 && PF06464:DMAP1-binding Domain|PF00501:AMP-binding enzyme
10	1157978	1158105	128	42	0.0034646627343443	0.0261870688648348	-0.0227224061304905	-205.189137705706	CHH	10:1157621:1159621	CGI_shore
10	1157978	1158105	128	42	0.0034646627343443	0.0261870688648348	-0.0227224061304905	-205.189137705706	CHH	ENSG00000229205	promoter	LINC00200	- && - && -
10	1549110	1549289	180	82	0.0548645989749975	0.00966827609648238	0.0451963228785151	566.964447658069	CHH	ENSG00000205696	intron	ADARB2-AS1	- && sp|A8MUL3|ADAS1_HUMAN Putative uncharacterized protein ADARB2-AS1 OS=Homo sapiens OX=9606 GN=ADARB2-AS1 PE=5 SV=2 && -
10	1549110	1549289	180	82	0.0548645989749975	0.00966827609648238	0.0451963228785151	566.964447658069	CHH	ENSG00000185736	intron	ADARB2	- && sp|Q9NS39|RED2_HUMAN Double-stranded RNA-specific editase B2 OS=Homo sapiens OX=9606 GN=ADARB2 PE=1 SV=1 && -
10	1689041	1689222	182	62	0.0266633028843017	0.00355599383980946	0.0231073090444922	345.752155344041	CHH	Target=MER83:1-446;Class=LTR/ERV1	repeat
10	1689041	1689222	182	62	0.0266633028843017	0.00355599383980946	0.0231073090444922	345.752155344041	CHH	ENSG00000185736	intron	ADARB2	- && sp|Q9NS39|RED2_HUMAN Double-stranded RNA-specific editase B2 OS=Homo sapiens OX=9606 GN=ADARB2 PE=1 SV=1 && -
10	2501382	2501636	255	52	0.465275753059003	0.66137164793107	-0.196095894872067	-325.664616745392	CG	ENSG00000235281	promoter	AL713851.1	- && - && -
10	2501382	2501636	255	52	0.465275753059003	0.66137164793107	-0.196095894872067	-325.664616745392	CG	10:2501271:2501929	CGI
10	2966223	2966397	175	67	0.00654995961985131	0.0512208427118184	-0.0446708830919671	-484.073443380452	CHH	Target=AluSz:1-274;Class=SINE/Alu	repeat
10	2966223	2966397	175	67	0.00654995961985131	0.0512208427118184	-0.0446708830919671	-484.073443380452	CHH	Target=L1MC5a:7904-7920;Class=LINE/L1	repeat
10	3067433	3067533	101	29	0.241644750679464	0.106670987265668	0.134973763413796	132.638893781455	CG	ENSG00000067057	promoter	PFKP	- && sp|Q01813|PFKAP_HUMAN ATP-dependent 6-phosphofructokinase, platelet type OS=Homo sapiens OX=9606 GN=PFKP PE=1 SV=2 && PF00365:Phosphofructokinase
10	3067433	3067533	101	29	0.241644750679464	0.106670987265668	0.134973763413796	132.638893781455	CG	ENSG00000273001	promoter	AL731533.2	- && - && -
10	3067433	3067533	101	29	0.241644750679464	0.106670987265668	0.134973763413796	132.638893781455	CG	10:3066458:3069227	CGI
10	3067433	3067533	101	29	0.241644750679464	0.106670987265668	0.134973763413796	132.638893781455	CG	ENSG00000067057	utr5	PFKP	- && sp|Q01813|PFKAP_HUMAN ATP-dependent 6-phosphofructokinase, platelet type OS=Homo sapiens OX=9606 GN=PFKP PE=1 SV=2 && PF00365:Phosphofructokinase
10	3067433	3067533	101	29	0.241644750679464	0.106670987265668	0.134973763413796	132.638893781455	CG	ENSG00000067057	exon	PFKP	- && sp|Q01813|PFKAP_HUMAN ATP-dependent 6-phosphofructokinase, platelet type OS=Homo sapiens OX=9606 GN=PFKP PE=1 SV=2 && PF00365:Phosphofructokinase
10	3067433	3067533	101	29	0.241644750679464	0.106670987265668	0.134973763413796	132.638893781455	CG	ENSG00000067057	intron	PFKP	- && sp|Q01813|PFKAP_HUMAN ATP-dependent 6-phosphofructokinase, platelet type OS=Homo sapiens OX=9606 GN=PFKP PE=1 SV=2 && PF00365:Phosphofructokinase
10	3367490	3367645	156	60	0.00415082476941788	0.0298098404323024	-0.0256590156628845	-319.041047060012	CHH	Target=AluSx1:1-286;Class=SINE/Alu	repeat
10	3647324	3647424	101	9	0.859682252872588	0.683283688918462	0.176398563954126	51.9794835641852	CG	Target=MER44B:1-546;Class=DNA/TcMar-Tigger	repeat
10	3781130	3781234	105	14	0.574837001608801	0.415049684708401	0.1597873169004	71.3967512875068	CG	ENSG00000067082	intron	KLF6	- && sp|Q99612|KLF6_HUMAN Krueppel-like factor 6 OS=Homo sapiens OX=9606 GN=KLF6 PE=1 SV=3 && -
10	3781130	3781234	105	14	0.574837001608801	0.415049684708401	0.1597873169004	71.3967512875068	CG	10:3779596:3781596	CGI_shore
10	3781130	3781234	105	14	0.574837001608801	0.415049684708401	0.1597873169004	71.3967512875068	CG	ENSG00000067082	promoter	KLF6	- && sp|Q99612|KLF6_HUMAN Krueppel-like factor 6 OS=Homo sapiens OX=9606 GN=KLF6 PE=1 SV=3 && -
10	3781130	3781234	105	14	0.574837001608801	0.415049684708401	0.1597873169004	71.3967512875068	CG	ENSG00000067082	utr3	KLF6	- && sp|Q99612|KLF6_HUMAN Krueppel-like factor 6 OS=Homo sapiens OX=9606 GN=KLF6 PE=1 SV=3 && -
10	3781130	3781234	105	14	0.574837001608801	0.415049684708401	0.1597873169004	71.3967512875068	CG	ENSG00000067082	exon	KLF6	- && sp|Q99612|KLF6_HUMAN Krueppel-like factor 6 OS=Homo sapiens OX=9606 GN=KLF6 PE=1 SV=3 && -
10	3809894	3810025	132	16	0.801640619381024	0.604824918895295	0.196815700485729	106.170614631025	CG	Target=AluY:2-294;Class=SINE/Alu	repeat
10	3879328	3879386	59	10	0.86111336024696	0.717642991398971	0.143470368847989	48.275717534989	CG	Target=MIR:29-178;Class=SINE/MIR	repeat
10	5496944	5497005	62	7	0.950193476824311	0.877599269636938	0.0725942071873728	34.9594825379701	CG	10:5496821:5498821	CGI_shore
10	5850170	5850337	168	57	0.00173145500040245	0.0291139693909956	-0.0273825143905931	-300.329748290333	CHH	Target=L2b:3267-3316;Class=LINE/L2	repeat
10	5850170	5850337	168	57	0.00173145500040245	0.0291139693909956	-0.0273825143905931	-300.329748290333	CHH	Target=L2c:3273-3387;Class=LINE/L2	repeat
10	5853091	5853153	63	23	0.00574339671080193	0.0269472036166638	-0.0212038069058619	-124.310025366204	CHH	Target=AluSp:1-306;Class=SINE/Alu	repeat
10	5874880	5875050	171	56	0.00397596358774186	0.0287561840756	-0.0247802204878581	-298.735253279839	CHH	ENSG00000134461	intron	ANKRD16	- && sp|Q6P6B7|ANR16_HUMAN Ankyrin repeat domain-containing protein 16 OS=Homo sapiens OX=9606 GN=ANKRD16 PE=1 SV=1 && PF13637:Ankyrin repeats (many copies)|PF12796:Ankyrin repeats (3 copies)|PF00023:Ankyrin repeat
10	6723929	6724089	161	69	0.0247167548428756	0.00226113630463234	0.0224556185382433	380.219090647246	CHH	Target=L1PB1:5761-6146;Class=LINE/L1	repeat
10	6929937	6930035	99	30	0.0286272022394427	0.0081375097285167	0.020489692510926	125.765874402761	CHH	Target=MER34A:1-569;Class=LTR/ERV1	repeat
10	7413171	7413306	136	27	0.500550037255403	0.361635755303363	0.13891428195204	119.10523576826	CG	10:7407414:7413377	CGI
10	7413171	7413306	136	27	0.500550037255403	0.361635755303363	0.13891428195204	119.10523576826	CG	ENSG00000198879	promoter	SFMBT2	- && sp|Q5VUG0|SMBT2_HUMAN Scm-like with four MBT domains protein 2 OS=Homo sapiens OX=9606 GN=SFMBT2 PE=1 SV=1 && PF02820:mbt repeat|PF00536:SAM domain (Sterile alpha motif)|PF12140:SLED domain
10	7413171	7413306	136	27	0.500550037255403	0.361635755303363	0.13891428195204	119.10523576826	CG	ENSG00000278982	exon	AL139125.2	- && - && -
10	7694222	7694382	161	51	0.0329007779794429	0.00201926851117487	0.0308815094682681	293.528427439243	CHH	Target=Tigger6a:4-1076;Class=DNA/TcMar-Tigger	repeat
10	7737321	7737393	73	5	0.929033266120784	0.836864853429887	0.0921684126908969	17.5051190003566	CG	ENSG00000151655	intron	ITIH2	- && sp|P19823|ITIH2_HUMAN Inter-alpha-trypsin inhibitor heavy chain H2 OS=Homo sapiens OX=9606 GN=ITIH2 PE=1 SV=2 && PF06668:Inter-alpha-trypsin inhibitor heavy chain C-terminus|PF08487:Vault protein inter-alpha-trypsin domain|PF00092:von Willebrand factor type A domain
10	8482646	8482857	212	90	0.00710496655463465	0.0453496534905629	-0.0382446869359282	-503.887462434397	CHH	Target=AluSq2:1-306;Class=SINE/Alu	repeat
10	8711328	8711515	188	59	0.00265981329115041	0.0246514787086263	-0.0219916654174759	-310.125007975772	CHH	Target=AluY:2-299;Class=SINE/Alu	repeat
10	9611637	9611809	173	56	0.00565227547689304	0.0263915070616209	-0.0207392315847279	-254.625645345924	CHH	Target=AluY:1-311;Class=SINE/Alu	repeat
10	9611637	9611809	173	56	0.00565227547689304	0.0263915070616209	-0.0207392315847279	-254.625645345924	CHH	Target=L1MC5a:6629-6778;Class=LINE/L1	repeat
10	10466986	10467074	89	22	0.00270922821505128	0.0313168579234829	-0.0286076297084316	-134.649184559975	CHH	Target=L1ME2:5454-6431;Class=LINE/L1	repeat
10	10554558	10554748	191	68	0.00383548428166819	0.0304516017819265	-0.0266161175002583	-425.446594061395	CHH	Target=LTR33A_:7-481;Class=LTR/ERVL	repeat
10	11107727	11107834	108	43	0.0948444175241761	0.0159025945194509	0.0789418230047253	296.928003055414	CHH	ENSG00000048740	intron	CELF2	- && sp|O95319|CELF2_HUMAN CUGBP Elav-like family member 2 OS=Homo sapiens OX=9606 GN=CELF2 PE=1 SV=1 && PF00076:RNA recognition motif. (a.k.a. RRM, RBD, or RNP domain)
10	11789087	11789313	227	61	0.0297645849311484	0.00296362282702256	0.0268009621041258	327.600008804416	CHH	Target=MER5A:1-151;Class=DNA/hAT-Charlie	repeat
10	11789087	11789313	227	61	0.0297645849311484	0.00296362282702256	0.0268009621041258	327.600008804416	CHH	Target=MER5A:40-105;Class=DNA/hAT-Charlie	repeat
10	11880837	11881053	217	77	0.00308161892904542	0.0272956124714907	-0.0242139935424453	-415.291861153344	CHH	Target=MER5A:1-135;Class=DNA/hAT-Charlie	repeat
10	11880837	11881053	217	77	0.00308161892904542	0.0272956124714907	-0.0242139935424453	-415.291861153344	CHH	ENSG00000225778	intron	PROSER2-AS1	- && sp|E7EU14|PP5D1_HUMAN Protein PPP5D1 OS=Homo sapiens OX=9606 GN=PPP5D1 PE=2 SV=2 && -
10	11990471	11990637	167	57	0.0281630343946622	0.00490847568099711	0.0232545587136651	287.662757122961	CHH	Target=AluYk2:39-303;Class=SINE/Alu	repeat
10	11990471	11990637	167	57	0.0281630343946622	0.00490847568099711	0.0232545587136651	287.662757122961	CHH	ENSG00000151461	intron	UPF2	- && sp|Q9HAU5|RENT2_HUMAN Regulator of nonsense transcripts 2 OS=Homo sapiens OX=9606 GN=UPF2 PE=1 SV=1 && PF04050:Up-frameshift suppressor 2|PF02854:MIF4G domain
10	12271945	12272114	170	53	0.00560638702310779	0.0301747037849167	-0.0245683167618089	-277.107438627155	CHH	Target=AluY:1-311;Class=SINE/Alu	repeat
10	12271945	12272114	170	53	0.00560638702310779	0.0301747037849167	-0.0245683167618089	-277.107438627155	CHH	Target=AluSc:175-307;Class=SINE/Alu	repeat
10	12349193	12349302	110	26	0.171547740043715	0.397929135517988	-0.226381395474273	-129.036631655118	CG	ENSG00000183049	promoter	CAMK1D	- && sp|Q8IU85|KCC1D_HUMAN Calcium/calmodulin-dependent protein kinase type 1D OS=Homo sapiens OX=9606 GN=CAMK1D PE=1 SV=1 && PF00069:Protein kinase domain
10	12349193	12349302	110	26	0.171547740043715	0.397929135517988	-0.226381395474273	-129.036631655118	CG	10:12348803:12350590	CGI
10	12623236	12623453	218	128	0.00407187563472766	0.128013776418002	-0.123941900783274	-1134.33688510216	CHH	ENSG00000183049	intron	CAMK1D	- && sp|Q8IU85|KCC1D_HUMAN Calcium/calmodulin-dependent protein kinase type 1D OS=Homo sapiens OX=9606 GN=CAMK1D PE=1 SV=1 && PF00069:Protein kinase domain
10	12827262	12827474	213	70	0.0972777152115527	0.00191133324222953	0.0953663819693231	437.72431213372	CHH	ENSG00000183049	intron	CAMK1D	- && sp|Q8IU85|KCC1D_HUMAN Calcium/calmodulin-dependent protein kinase type 1D OS=Homo sapiens OX=9606 GN=CAMK1D PE=1 SV=1 && PF00069:Protein kinase domain
10	12853561	12853692	132	41	0.00219722811806935	0.0281892006329925	-0.0259919725149231	-202.285669744847	CHH	Target=AluYk3:1-291;Class=SINE/Alu	repeat
10	13308788	13308917	130	50	0.0106728683775385	0.0351558983970678	-0.0244830300195293	-235.384251832202	CHH	ENSG00000226209	promoter	C8orf59P1	- && sp|A8YXZ5|RBIS_BOVIN Ribosomal biogenesis factor OS=Bos taurus OX=9913 GN=RBIS PE=3 SV=2 && PF15679:Domain of unknown function (DUF4665)
10	13308788	13308917	130	50	0.0106728683775385	0.0351558983970678	-0.0244830300195293	-235.384251832202	CHH	Target=AluYm1:11-310;Class=SINE/Alu	repeat
10	13528977	13529194	218	77	0.253386638226749	0.100991515210616	0.152395123016133	441.356585779098	CG	10:13528128:13529395	CGI
10	13528977	13529194	218	77	0.253386638226749	0.100991515210616	0.152395123016133	441.356585779098	CG	ENSG00000227175	intron	AL590677.1	- && - && -
10	13528977	13529194	218	77	0.253386638226749	0.100991515210616	0.152395123016133	441.356585779098	CG	ENSG00000165626	promoter	BEND7	- && sp|Q8N7W2|BEND7_HUMAN BEN domain-containing protein 7 OS=Homo sapiens OX=9606 GN=BEND7 PE=1 SV=2 && PF10523:BEN domain
10	14199340	14199445	106	17	0.00612938288878791	0.0352850471989765	-0.0291556643101886	-63.5437322675178	CHG	Target=AluSg7:173-308;Class=SINE/Alu	repeat
10	14199340	14199445	106	17	0.00612938288878791	0.0352850471989765	-0.0291556643101886	-63.5437322675178	CHG	ENSG00000151474	intron	FRMD4A	- && sp|Q9P2Q2|FRM4A_HUMAN FERM domain-containing protein 4A OS=Homo sapiens OX=9606 GN=FRMD4A PE=1 SV=3 && PF09380:FERM C-terminal PH-like domain|PF00373:FERM central domain|PF09379:FERM N-terminal domain|PF11819:Domain of unknown function (DUF3338)
10	14199346	14199541	196	76	0.00233480396763726	0.0460236754957576	-0.0436888715281203	-609.575058541898	CHH	Target=AluSg7:173-308;Class=SINE/Alu	repeat
10	14199346	14199541	196	76	0.00233480396763726	0.0460236754957576	-0.0436888715281203	-609.575058541898	CHH	Target=AluSx1:4-242;Class=SINE/Alu	repeat
10	14199346	14199541	196	76	0.00233480396763726	0.0460236754957576	-0.0436888715281203	-609.575058541898	CHH	ENSG00000151474	intron	FRMD4A	- && sp|Q9P2Q2|FRM4A_HUMAN FERM domain-containing protein 4A OS=Homo sapiens OX=9606 GN=FRMD4A PE=1 SV=3 && PF09380:FERM C-terminal PH-like domain|PF00373:FERM central domain|PF09379:FERM N-terminal domain|PF11819:Domain of unknown function (DUF3338)
10	14604178	14604332	155	55	0.249602322781876	0.111148686809264	0.138453635972612	294.631552893161	CG	ENSG00000065809	intron	FAM107B	- && sp|Q9H098|F107B_HUMAN Protein FAM107B OS=Homo sapiens OX=9606 GN=FAM107B PE=1 SV=1 && PF06625:Protein of unknown function (DUF1151)
10	14604178	14604332	155	55	0.249602322781876	0.111148686809264	0.138453635972612	294.631552893161	CG	10:14603753:14604706	CGI
10	14604178	14604332	155	55	0.249602322781876	0.111148686809264	0.138453635972612	294.631552893161	CG	ENSG00000065809	exon	FAM107B	- && sp|Q9H098|F107B_HUMAN Protein FAM107B OS=Homo sapiens OX=9606 GN=FAM107B PE=1 SV=1 && PF06625:Protein of unknown function (DUF1151)
10	14604178	14604332	155	55	0.249602322781876	0.111148686809264	0.138453635972612	294.631552893161	CG	ENSG00000065809	utr5	FAM107B	- && sp|Q9H098|F107B_HUMAN Protein FAM107B OS=Homo sapiens OX=9606 GN=FAM107B PE=1 SV=1 && PF06625:Protein of unknown function (DUF1151)
10	14604178	14604332	155	55	0.249602322781876	0.111148686809264	0.138453635972612	294.631552893161	CG	ENSG00000065809	promoter	FAM107B	- && sp|Q9H098|F107B_HUMAN Protein FAM107B OS=Homo sapiens OX=9606 GN=FAM107B PE=1 SV=1 && PF06625:Protein of unknown function (DUF1151)
10	14971239	14971388	150	47	0.0333625436696759	0.00261655543139294	0.030745988238283	267.711521670128	CHH	ENSG00000197889	intron	MEIG1	- && sp|Q5JSS6|MEIG1_HUMAN Meiosis expressed gene 1 protein homolog OS=Homo sapiens OX=9606 GN=MEIG1 PE=1 SV=1 && -
10	14971239	14971388	150	47	0.0333625436696759	0.00261655543139294	0.030745988238283	267.711521670128	CHH	ENSG00000197889	promoter	MEIG1	- && sp|Q5JSS6|MEIG1_HUMAN Meiosis expressed gene 1 protein homolog OS=Homo sapiens OX=9606 GN=MEIG1 PE=1 SV=1 && -
10	14971239	14971388	150	47	0.0333625436696759	0.00261655543139294	0.030745988238283	267.711521670128	CHH	Target=AluJr:35-293;Class=SINE/Alu	repeat
10	16063086	16063211	126	37	0.00358209099986278	0.0240421172604287	-0.0204600262605659	-173.582447849047	CHH	Target=L1MCa:738-1099;Class=LINE/L1	repeat
10	17036186	17036413	228	93	0.00631109871799465	0.0336187747816152	-0.0273076760636205	-559.212746831015	CHH	ENSG00000107611	intron	CUBN	- && sp|O60494|CUBN_HUMAN Cubilin OS=Homo sapiens OX=9606 GN=CUBN PE=1 SV=5 && PF07645:Calcium-binding EGF domain|PF00008:EGF-like domain|PF00431:CUB domain|PF12947:EGF domain
10	17137688	17137865	178	61	0.00634139294910502	0.028139438265494	-0.021798045316389	-302.543946893428	CHH	Target=AluSz:1-306;Class=SINE/Alu	repeat
10	17137688	17137865	178	61	0.00634139294910502	0.028139438265494	-0.021798045316389	-302.543946893428	CHH	ENSG00000273153	promoter	AC067747.1	- && - && -
10	17280869	17280922	54	26	0.0303592389917687	0.00301942092968087	0.0273398180620879	152.833734402229	CHH	Target=THE1D:1-379;Class=LTR/ERVL-MaLR	repeat
10	17357770	17357951	182	51	0.0246039759014188	0.00291944833530916	0.0216845275661096	271.689246394852	CHH	ENSG00000148488	intron	ST8SIA6	- && sp|P61647|SIA8F_HUMAN Alpha-2,8-sialyltransferase 8F OS=Homo sapiens OX=9606 GN=ST8SIA6 PE=2 SV=1 && PF00777:Glycosyltransferase family 29 (sialyltransferase)
10	18356884	18356986	103	28	0.00237664525362665	0.0228268612145996	-0.0204502159609729	-122.955355277793	CHH	Target=AluJb:1-306;Class=SINE/Alu	repeat
10	18356884	18356986	103	28	0.00237664525362665	0.0228268612145996	-0.0204502159609729	-122.955355277793	CHH	Target=AluYg6:2-305;Class=SINE/Alu	repeat
10	18356884	18356986	103	28	0.00237664525362665	0.0228268612145996	-0.0204502159609729	-122.955355277793	CHH	ENSG00000165995	intron	CACNB2	- && sp|Q08289|CACB2_HUMAN Voltage-dependent L-type calcium channel subunit beta-2 OS=Homo sapiens OX=9606 GN=CACNB2 PE=1 SV=3 && PF00625:Guanylate kinase|PF12052:Voltage gated calcium channel subunit beta domain 4Aa N terminal
10	18461125	18461318	194	70	0.0274281903643812	0.00493035696589328	0.0224978333984879	376.200277767346	CHH	Target=AluSp:1-309;Class=SINE/Alu	repeat
10	18461125	18461318	194	70	0.0274281903643812	0.00493035696589328	0.0224978333984879	376.200277767346	CHH	ENSG00000165995	intron	CACNB2	- && sp|Q08289|CACB2_HUMAN Voltage-dependent L-type calcium channel subunit beta-2 OS=Homo sapiens OX=9606 GN=CACNB2 PE=1 SV=3 && PF00625:Guanylate kinase|PF12052:Voltage gated calcium channel subunit beta domain 4Aa N terminal
10	18562416	18562684	269	98	0.00316374484550173	0.0564403724633246	-0.0532766276178228	-637.418311482796	CHH	ENSG00000241058	intron	NSUN6	- && sp|Q8TEA1|NSUN6_HUMAN tRNA (cytosine(72)-C(5))-methyltransferase NSUN6 OS=Homo sapiens OX=9606 GN=NSUN6 PE=1 SV=1 && PF01189:16S rRNA methyltransferase RsmB/F
10	19987590	19987725	136	47	0.00917260545901304	0.0348957616017032	-0.0257231561426902	-223.197617765683	CHH	Target=AluY:1-308;Class=SINE/Alu	repeat
10	19987590	19987725	136	47	0.00917260545901304	0.0348957616017032	-0.0257231561426902	-223.197617765683	CHH	ENSG00000120594	intron	PLXDC2	- && sp|Q6UX71|PXDC2_HUMAN Plexin domain-containing protein 2 OS=Homo sapiens OX=9606 GN=PLXDC2 PE=1 SV=1 && -
10	20072413	20072592	180	53	0.00561691502039844	0.0486214732549858	-0.0430045582345874	-306.637656807062	CHH	ENSG00000120594	intron	PLXDC2	- && sp|Q6UX71|PXDC2_HUMAN Plexin domain-containing protein 2 OS=Homo sapiens OX=9606 GN=PLXDC2 PE=1 SV=1 && -
10	20072413	20072592	180	53	0.00561691502039844	0.0486214732549858	-0.0430045582345874	-306.637656807062	CHH	ENSG00000238246	intron	AC069549.1	- && - && -
10	20294357	20294575	219	58	0.0278162738019779	0.004612057436124	0.0232042163658539	293.951121520901	CHH	Target=L1PA4:1-6147;Class=LINE/L1	repeat
10	20404972	20405311	340	117	0.002310364704246	0.0359646640761141	-0.0336542993718681	-778.474211023046	CHH	Target=L2d:3148-3321;Class=LINE/L2	repeat
10	20542993	20543190	198	78	0.00343941173337876	0.0303761821168892	-0.0269367703835104	-439.283443939233	CHH	Target=L1PA5:5928-6139;Class=LINE/L1	repeat
10	21526061	21526142	82	15	0.0876127829353857	0.182977066531631	-0.0953642835962456	-60.1507596570326	CG	ENSG00000180592	intron	SKIDA1	- && sp|Q1XH10|SKDA1_HUMAN SKI/DACH domain-containing protein 1 OS=Homo sapiens OX=9606 GN=SKIDA1 PE=1 SV=2 && PF02437:SKI/SNO/DAC family|PF15223:Elongin BC and Polycomb repressive complex 2-associated protein
10	21526061	21526142	82	15	0.0876127829353857	0.182977066531631	-0.0953642835962456	-60.1507596570326	CG	ENSG00000180592	promoter	SKIDA1	- && sp|Q1XH10|SKDA1_HUMAN SKI/DACH domain-containing protein 1 OS=Homo sapiens OX=9606 GN=SKIDA1 PE=1 SV=2 && PF02437:SKI/SNO/DAC family|PF15223:Elongin BC and Polycomb repressive complex 2-associated protein
10	21526061	21526142	82	15	0.0876127829353857	0.182977066531631	-0.0953642835962456	-60.1507596570326	CG	10:21525857:21527599	CGI
10	21526061	21526142	82	15	0.0876127829353857	0.182977066531631	-0.0953642835962456	-60.1507596570326	CG	ENSG00000078403	utr5	MLLT10	- && sp|P55197|AF10_HUMAN Protein AF-10 OS=Homo sapiens OX=9606 GN=MLLT10 PE=1 SV=2 && PF13832:PHD-zinc-finger like domain|PF13831:PHD-finger
10	21526061	21526142	82	15	0.0876127829353857	0.182977066531631	-0.0953642835962456	-60.1507596570326	CG	ENSG00000078403	intron	MLLT10	- && sp|P55197|AF10_HUMAN Protein AF-10 OS=Homo sapiens OX=9606 GN=MLLT10 PE=1 SV=2 && PF13832:PHD-zinc-finger like domain|PF13831:PHD-finger
10	21533976	21534136	161	58	0.126614525450853	0.325949666916835	-0.199335141465982	-318.124453521224	CG	ENSG00000078403	promoter	MLLT10	- && sp|P55197|AF10_HUMAN Protein AF-10 OS=Homo sapiens OX=9606 GN=MLLT10 PE=1 SV=2 && PF13832:PHD-zinc-finger like domain|PF13831:PHD-finger
10	21533976	21534136	161	58	0.126614525450853	0.325949666916835	-0.199335141465982	-318.124453521224	CG	10:21533921:21535481	CGI
10	21533976	21534136	161	58	0.126614525450853	0.325949666916835	-0.199335141465982	-318.124453521224	CG	ENSG00000078403	utr5	MLLT10	- && sp|P55197|AF10_HUMAN Protein AF-10 OS=Homo sapiens OX=9606 GN=MLLT10 PE=1 SV=2 && PF13832:PHD-zinc-finger like domain|PF13831:PHD-finger
10	21533976	21534136	161	58	0.126614525450853	0.325949666916835	-0.199335141465982	-318.124453521224	CG	ENSG00000078403	intron	MLLT10	- && sp|P55197|AF10_HUMAN Protein AF-10 OS=Homo sapiens OX=9606 GN=MLLT10 PE=1 SV=2 && PF13832:PHD-zinc-finger like domain|PF13831:PHD-finger
10	21736974	21737172	199	77	0.00288142793535059	0.0240862766259234	-0.0212048486905728	-334.842637903607	CHH	ENSG00000078403	intron	MLLT10	- && sp|P55197|AF10_HUMAN Protein AF-10 OS=Homo sapiens OX=9606 GN=MLLT10 PE=1 SV=2 && PF13832:PHD-zinc-finger like domain|PF13831:PHD-finger
10	21736974	21737172	199	77	0.00288142793535059	0.0240862766259234	-0.0212048486905728	-334.842637903607	CHH	Target=L2a:2040-2538;Class=LINE/L2	repeat
10	21736974	21737172	199	77	0.00288142793535059	0.0240862766259234	-0.0212048486905728	-334.842637903607	CHH	Target=AluJr:136-228;Class=SINE/Alu	repeat
10	22253061	22253235	175	64	0.0331037224530006	0.00226654018118608	0.0308371822718145	348.178544186527	CHH	10:22251778:22253810	CGI
10	22253061	22253235	175	64	0.0331037224530006	0.00226654018118608	0.0308371822718145	348.178544186527	CHH	ENSG00000279631	exon	AL158211.5	- && - && -
10	22334422	22334594	173	46	0.449476329880811	0.592392768353497	-0.142916438472686	-266.165812503374	CG	ENSG00000271981	promoter	AL158211.2	- && - && -
10	22334422	22334594	173	46	0.449476329880811	0.592392768353497	-0.142916438472686	-266.165812503374	CG	10:22334421:22336946	CGI
10	22426781	22426920	140	47	0.00481955640786793	0.0282461152907394	-0.0234265588828715	-204.175474997597	CHH	ENSG00000077327	intron	SPAG6	- && sp|O75602|SPAG6_HUMAN Sperm-associated antigen 6 OS=Homo sapiens OX=9606 GN=SPAG6 PE=2 SV=1 && PF00514:Armadillo/beta-catenin-like repeat
10	22675915	22676020	106	33	0.00371580171025705	0.0261476730014464	-0.0224318712911894	-170.253128673057	CHH	ENSG00000150867	intron	PIP4K2A	- && sp|P48426|PI42A_HUMAN Phosphatidylinositol 5-phosphate 4-kinase type-2 alpha OS=Homo sapiens OX=9606 GN=PIP4K2A PE=1 SV=2 && PF01504:Phosphatidylinositol-4-phosphate 5-Kinase
10	23766631	23766712	82	13	0.0244832551753618	0.00205126471402697	0.0224319904613348	46.382772241003	CHG	Target=AluSz6:2-312;Class=SINE/Alu	repeat
10	23766631	23766712	82	13	0.0244832551753618	0.00205126471402697	0.0224319904613348	46.382772241003	CHG	ENSG00000120549	intron	KIAA1217	- && sp|Q5T5P2|SKT_HUMAN Sickle tail protein homolog OS=Homo sapiens OX=9606 GN=KIAA1217 PE=1 SV=2 && -
10	23811682	23811880	199	69	0.0244431913845553	0.00349930323264261	0.0209438881519127	370.98229684252	CHH	Target=L2:2502-2804;Class=LINE/L2	repeat
10	23811682	23811880	199	69	0.0244431913845553	0.00349930323264261	0.0209438881519127	370.98229684252	CHH	ENSG00000120549	intron	KIAA1217	- && sp|Q5T5P2|SKT_HUMAN Sickle tail protein homolog OS=Homo sapiens OX=9606 GN=KIAA1217 PE=1 SV=2 && -
10	24269178	24269291	114	30	0.00654461565620492	0.0286060388508803	-0.0220614231946754	-128.271479360269	CHH	Target=L1PA2:5297-6155;Class=LINE/L1	repeat
10	24269178	24269291	114	30	0.00654461565620492	0.0286060388508803	-0.0220614231946754	-128.271479360269	CHH	Target=AluJr:1-294;Class=SINE/Alu	repeat
10	24269178	24269291	114	30	0.00654461565620492	0.0286060388508803	-0.0220614231946754	-128.271479360269	CHH	ENSG00000120549	intron	KIAA1217	- && sp|Q5T5P2|SKT_HUMAN Sickle tail protein homolog OS=Homo sapiens OX=9606 GN=KIAA1217 PE=1 SV=2 && -
10	24952667	24952722	56	21	0.195004054116784	0.104019870334856	0.0909841837819275	76.7764021409763	CG	ENSG00000273107	promoter	AL512598.1	- && - && -
10	24952667	24952722	56	21	0.195004054116784	0.104019870334856	0.0909841837819275	76.7764021409763	CG	10:24952181:24952971	CGI
10	24952667	24952722	56	21	0.195004054116784	0.104019870334856	0.0909841837819275	76.7764021409763	CG	ENSG00000099256	promoter	PRTFDC1	- && sp|Q9NRG1|PRDC1_HUMAN Phosphoribosyltransferase domain-containing protein 1 OS=Homo sapiens OX=9606 GN=PRTFDC1 PE=1 SV=1 && PF00156:Phosphoribosyl transferase domain
10	24952789	24952877	89	31	0.156963597250514	0.0823587876094254	0.074604809641089	125.315567682458	CG	ENSG00000273107	promoter	AL512598.1	- && - && -
10	24952789	24952877	89	31	0.156963597250514	0.0823587876094254	0.074604809641089	125.315567682458	CG	10:24952181:24952971	CGI
10	24952789	24952877	89	31	0.156963597250514	0.0823587876094254	0.074604809641089	125.315567682458	CG	ENSG00000099256	promoter	PRTFDC1	- && sp|Q9NRG1|PRDC1_HUMAN Phosphoribosyltransferase domain-containing protein 1 OS=Homo sapiens OX=9606 GN=PRTFDC1 PE=1 SV=1 && PF00156:Phosphoribosyl transferase domain
10	25111592	25111767	176	63	0.00480830840443405	0.0287866051984611	-0.023978296794027	-355.384194325334	CHH	ENSG00000231422	promoter	LINC01516	- && sp|Q8N7M2|ZN283_HUMAN Zinc finger protein 283 OS=Homo sapiens OX=9606 GN=ZNF283 PE=1 SV=4 && -
10	25111592	25111767	176	63	0.00480830840443405	0.0287866051984611	-0.023978296794027	-355.384194325334	CHH	Target=AluJr:2-306;Class=SINE/Alu	repeat
10	25550355	25550455	101	31	0.00474666253123911	0.025527890991937	-0.0207812284606979	-154.726055452803	CHH	ENSG00000151025	intron	GPR158	- && sp|Q5T848|GP158_HUMAN Probable G-protein coupled receptor 158 OS=Homo sapiens OX=9606 GN=GPR158 PE=1 SV=1 && PF00003:7 transmembrane sweet-taste receptor of 3 GCPR
10	25756517	25756573	57	30	0.0261873838701048	0.00467412064656831	0.0215132632235365	159.781593508295	CHH	Target=LTR12C:2-1579;Class=LTR/ERV1	repeat
10	27413936	27414221	286	45	0.494689318215212	0.68535173252679	-0.190662414311578	-348.36089508888	CG	ENSG00000182077	exon	PTCHD3	- && sp|Q3KNS1|PTHD3_HUMAN Patched domain-containing protein 3 OS=Homo sapiens OX=9606 GN=PTCHD3 PE=1 SV=3 && PF02460:Patched family
10	27413936	27414221	286	45	0.494689318215212	0.68535173252679	-0.190662414311578	-348.36089508888	CG	10:27413439:27414449	CGI
10	27468957	27469207	251	96	0.0298258104545549	0.00620298982548477	0.0236228206290702	520.234897582378	CHH	Target=HERVH-int:5229-7713;Class=LTR/ERV1	repeat
10	27923946	27924076	131	37	0.0309414874788177	0.00596912383554957	0.0249723636432681	209.796935101962	CHH	Target=AluJr:5-312;Class=SINE/Alu	repeat
10	27923946	27924076	131	37	0.0309414874788177	0.00596912383554957	0.0249723636432681	209.796935101962	CHH	ENSG00000169126	intron	ARMC4	- && sp|Q5T2S8|ODAD2_HUMAN Outer dynein arm-docking complex subunit 2 OS=Homo sapiens OX=9606 GN=ODAD2 PE=1 SV=1 && PF00514:Armadillo/beta-catenin-like repeat
10	27968315	27968384	70	5	0.95745366489742	0.85754108970723	0.0999125751901899	25.216930436734	CG	Target=L1ME1:1022-1529;Class=LINE/L1	repeat
10	27968315	27968384	70	5	0.95745366489742	0.85754108970723	0.0999125751901899	25.216930436734	CG	ENSG00000169126	intron	ARMC4	- && sp|Q5T2S8|ODAD2_HUMAN Outer dynein arm-docking complex subunit 2 OS=Homo sapiens OX=9606 GN=ODAD2 PE=1 SV=1 && PF00514:Armadillo/beta-catenin-like repeat
10	28213646	28213837	192	73	0.0284396541711134	0.00631845441384074	0.0221211997572726	352.666941459853	CHH	Target=AluSx3:1-300;Class=SINE/Alu	repeat
10	28213646	28213837	192	73	0.0284396541711134	0.00631845441384074	0.0221211997572726	352.666941459853	CHH	Target=L2:1399-1424;Class=LINE/L2	repeat
10	28213646	28213837	192	73	0.0284396541711134	0.00631845441384074	0.0221211997572726	352.666941459853	CHH	ENSG00000150054	intron	MPP7	- && sp|Q5T2T1|MPP7_HUMAN MAGUK p55 subfamily member 7 OS=Homo sapiens OX=9606 GN=MPP7 PE=1 SV=1 && PF00625:Guanylate kinase|PF00595:PDZ domain|PF07653:Variant SH3 domain|PF02828:L27 domain
10	28359531	28359659	129	49	0.00619362011171251	0.0457004400926888	-0.0395068199809763	-317.647676022401	CHH	Target=AluJr:44-304;Class=SINE/Alu	repeat
10	28925130	28925233	104	27	0.0224964156853513	0.00219019122998284	0.0203062244553685	134.478604698258	CHH	10:28925122:28925433	CGI
10	28925130	28925233	104	27	0.0224964156853513	0.00219019122998284	0.0203062244553685	134.478604698258	CHH	ENSG00000232624	intron	LINC01517	- && sp|Q8N4M7|CJ126_HUMAN Putative uncharacterized protein C10orf126 OS=Homo sapiens OX=9606 GN=C10orf126 PE=2 SV=2 && -
10	29310515	29310682	168	51	0.00254125411692514	0.0247884819238441	-0.0222472278069189	-272.288141982852	CHH	ENSG00000120563	intron	LYZL1	- && sp|Q6UWQ5|LYZL1_HUMAN Lysozyme-like protein 1 OS=Homo sapiens OX=9606 GN=LYZL1 PE=2 SV=2 && PF00062:C-type lysozyme/alpha-lactalbumin family
10	29310515	29310682	168	51	0.00254125411692514	0.0247884819238441	-0.0222472278069189	-272.288141982852	CHH	ENSG00000120563	utr3	LYZL1	- && sp|Q6UWQ5|LYZL1_HUMAN Lysozyme-like protein 1 OS=Homo sapiens OX=9606 GN=LYZL1 PE=2 SV=2 && PF00062:C-type lysozyme/alpha-lactalbumin family
10	29431006	29431246	241	67	0.00237287932169829	0.225136298073064	-0.222763418751365	-662.707159581053	CHH	ENSG00000224597	intron	SVIL-AS1	- && sp|Q3KNS1|PTHD3_HUMAN Patched domain-containing protein 3 OS=Homo sapiens OX=9606 GN=PTCHD3 PE=1 SV=3 && -
10	29509329	29509482	154	63	0.0257699341388694	0.00514610121185292	0.0206238329270165	273.970922895113	CHH	ENSG00000197321	intron	SVIL	- && sp|O95425|SVIL_HUMAN Supervillin OS=Homo sapiens OX=9606 GN=SVIL PE=1 SV=2 && PF02209:Villin headpiece domain
10	29509329	29509482	154	63	0.0257699341388694	0.00514610121185292	0.0206238329270165	273.970922895113	CHH	ENSG00000197321	promoter	SVIL	- && sp|O95425|SVIL_HUMAN Supervillin OS=Homo sapiens OX=9606 GN=SVIL PE=1 SV=2 && PF02209:Villin headpiece domain
10	29572373	29572538	166	58	0.0338380485263941	0.00539514665393338	0.0284429018724607	342.16126518714	CHH	Target=AluJb:3-312;Class=SINE/Alu	repeat
10	29572373	29572538	166	58	0.0338380485263941	0.00539514665393338	0.0284429018724607	342.16126518714	CHH	ENSG00000197321	intron	SVIL	- && sp|O95425|SVIL_HUMAN Supervillin OS=Homo sapiens OX=9606 GN=SVIL PE=1 SV=2 && PF02209:Villin headpiece domain
10	29909929	29909991	63	23	0.00352020462075893	0.0277999022741859	-0.0242796976534269	-131.054745174514	CHH	Target=AluSx:1-310;Class=SINE/Alu	repeat
10	30038747	30038898	152	59	0.0118512212273564	0.0437306648769798	-0.0318794436496234	-328.619638846247	CHH	ENSG00000165757	intron	JCAD	- && sp|Q9P266|JCAD_HUMAN Junctional protein associated with coronary artery disease OS=Homo sapiens OX=9606 GN=JCAD PE=1 SV=3 && PF15351:Junctional protein associated with coronary artery disease
10	30163905	30163999	95	13	0.377732989091471	0.516160726317254	-0.138427737225783	-58.0558299708045	CG	Target=LTR12C:1456-1578;Class=LTR/ERV1	repeat
10	30163905	30163999	95	13	0.377732989091471	0.516160726317254	-0.138427737225783	-58.0558299708045	CG	Target=LTR12E:1-1322;Class=LTR/ERV1	repeat
10	30240756	30240947	192	68	0.00727703095307972	0.0545121019771281	-0.0472350710240484	-453.659479013522	CHH	Target=AluSx1:1-310;Class=SINE/Alu	repeat
10	30688640	30688716	77	7	0.725568116359822	0.548959075173997	0.176609041185826	30.4966416504817	CG	ENSG00000234814	intron	SVILP1	- && sp|O95425|SVIL_HUMAN Supervillin OS=Homo sapiens OX=9606 GN=SVIL PE=1 SV=2 && -
10	31201453	31201610	158	65	0.0236678098344236	0.0030192876182262	0.0206485222161974	346.423479756669	CHH	Target=L2a:1230-1577;Class=LINE/L2	repeat
10	31201453	31201610	158	65	0.0236678098344236	0.0030192876182262	0.0206485222161974	346.423479756669	CHH	Target=L2-3_Crp:539-865;Class=LINE/L2	repeat
10	31201453	31201610	158	65	0.0236678098344236	0.0030192876182262	0.0206485222161974	346.423479756669	CHH	ENSG00000272381	intron	AL356258.1	- && sp|Q09FC8|ZN415_HUMAN Zinc finger protein 415 OS=Homo sapiens OX=9606 GN=ZNF415 PE=1 SV=2 && -
10	33069367	33069593	227	105	0.149940543187601	0.0106734940963682	0.139267049091232	1227.81798671361	CHH	Target=FLAM_C:2-133;Class=SINE/Alu	repeat
10	33069367	33069593	227	105	0.149940543187601	0.0106734940963682	0.139267049091232	1227.81798671361	CHH	ENSG00000229656	intron	ITGB1-DT	- && - && -
10	33541999	33542083	85	15	0.0217668458789316	0.00122730496122726	0.0205395409177044	59.2282566986792	CHG	Target=L1MCa:928-1160;Class=LINE/L1	repeat
10	34261665	34261825	161	55	0.00373436688596727	0.0367690583857594	-0.0330346914997921	-313.4721962653	CHH	Target=AluSz:1-312;Class=SINE/Alu	repeat
10	34261665	34261825	161	55	0.00373436688596727	0.0367690583857594	-0.0330346914997921	-313.4721962653	CHH	ENSG00000148498	intron	PARD3	- && sp|Q8TEW0|PARD3_HUMAN Partitioning defective 3 homolog OS=Homo sapiens OX=9606 GN=PARD3 PE=1 SV=2 && PF12053:N-terminal of Par3 and HAL proteins|PF00595:PDZ domain
10	34414158	34414217	60	5	0.952345873425545	0.861350908880591	0.0909949645449541	29.356823787051	CG	Target=AluJr:85-271;Class=SINE/Alu	repeat
10	34414158	34414217	60	5	0.952345873425545	0.861350908880591	0.0909949645449541	29.356823787051	CG	Target=AluJo:249-293;Class=SINE/Alu	repeat
10	34414158	34414217	60	5	0.952345873425545	0.861350908880591	0.0909949645449541	29.356823787051	CG	ENSG00000148498	intron	PARD3	- && sp|Q8TEW0|PARD3_HUMAN Partitioning defective 3 homolog OS=Homo sapiens OX=9606 GN=PARD3 PE=1 SV=2 && PF12053:N-terminal of Par3 and HAL proteins|PF00595:PDZ domain
10	34579584	34579839	256	92	0.00490438608235762	0.0315994049490564	-0.0266950188666988	-482.720855712084	CHH	Target=AluSz:11-286;Class=SINE/Alu	repeat
10	34579584	34579839	256	92	0.00490438608235762	0.0315994049490564	-0.0266950188666988	-482.720855712084	CHH	ENSG00000148498	intron	PARD3	- && sp|Q8TEW0|PARD3_HUMAN Partitioning defective 3 homolog OS=Homo sapiens OX=9606 GN=PARD3 PE=1 SV=2 && PF12053:N-terminal of Par3 and HAL proteins|PF00595:PDZ domain
10	34579623	34579765	143	24	0.000217491734325594	0.0287515573675755	-0.0285340656332499	-102.109160705407	CHG	Target=AluSz:11-286;Class=SINE/Alu	repeat
10	34579623	34579765	143	24	0.000217491734325594	0.0287515573675755	-0.0285340656332499	-102.109160705407	CHG	ENSG00000148498	intron	PARD3	- && sp|Q8TEW0|PARD3_HUMAN Partitioning defective 3 homolog OS=Homo sapiens OX=9606 GN=PARD3 PE=1 SV=2 && PF12053:N-terminal of Par3 and HAL proteins|PF00595:PDZ domain
10	35124445	35124555	111	42	0.00368602229628651	0.0285150822200904	-0.0248290599238039	-240.085704071708	CHH	ENSG00000230534	intron	AL392046.1	- && - && -
10	35843156	35843389	234	68	0.0235234091953826	0.00246503766287757	0.021058371532505	345.548377192145	CHH	Target=L1MCa:1152-1817;Class=LINE/L1	repeat
10	35843156	35843389	234	68	0.0235234091953826	0.00246503766287757	0.021058371532505	345.548377192145	CHH	Target=L1MC5:7670-7941;Class=LINE/L1	repeat
10	35876585	35876731	147	48	0.0278343205631309	0.00400190095562293	0.023832419607508	257.251256000844	CHH	Target=L2a:3180-3380;Class=LINE/L2	repeat
10	36887294	36887511	218	80	0.00175751109831979	0.0242682456496246	-0.0225107345513049	-489.014082457833	CHH	Target=AluSx:1-312;Class=SINE/Alu	repeat
10	37196020	37196180	161	38	0.00353798450218238	0.0279684963902499	-0.0244305118880675	-186.657595842817	CHH	ENSG00000148513	intron	ANKRD30A	- && sp|Q9BXX3|AN30A_HUMAN Ankyrin repeat domain-containing protein 30A OS=Homo sapiens OX=9606 GN=ANKRD30A PE=1 SV=3 && PF14915:CCDC144C protein coiled-coil region|PF12796:Ankyrin repeats (3 copies)
10	38129900	38130072	173	51	0.0358933155594212	0.00384634452543628	0.0320469710339849	354.694754648261	CHH	Target=L1MB4:5815-6413;Class=LINE/L1	repeat
10	38129900	38130072	173	51	0.0358933155594212	0.00384634452543628	0.0320469710339849	354.694754648261	CHH	ENSG00000075407	intron	ZNF37A	- && sp|P17032|ZN37A_HUMAN Zinc finger protein 37A OS=Homo sapiens OX=9606 GN=ZNF37A PE=2 SV=3 && PF00096:Zinc finger, C2H2 type|PF01352:KRAB box
10	38129900	38130072	173	51	0.0358933155594212	0.00384634452543628	0.0320469710339849	354.694754648261	CHH	ENSG00000283930	intron	AL117339.5	- && sp|Q8N7P1|PLD5_HUMAN Inactive phospholipase D5 OS=Homo sapiens OX=9606 GN=PLD5 PE=2 SV=2 && PF01352:KRAB box
10	40257665	40257741	77	16	0.0709407995772828	0.00103871078147137	0.0699020887958114	56.4330661587532	CHH	Target=ALR/Alpha:1-679;Class=Satellite/centr	repeat
10	40605053	40605173	121	39	0.00127486768425999	0.0242318209710402	-0.0229569532867802	-188.983452049723	CHH	Target=ALR/Alpha:1-167;Class=Satellite/centr	repeat
10	41121851	41121911	61	7	0.80931506431535	0.621454586601025	0.187860477714325	27.1852530592362	CG	Target=ALR/Alpha:1-167;Class=Satellite/centr	repeat
10	42111239	42111332	94	22	0.0326690867573929	0.00790177853984162	0.0247673082175513	86.5924419169163	CHG	10:42111033:42113380	CGI
10	42113011	42113105	95	19	0.913296462065586	0.816235200488782	0.0970612615768033	83.6745927323755	CG	10:42111033:42113380	CGI
10	42871510	42871691	182	68	0.0237461949045357	0.0036385192068947	0.020107675697641	319.673009260756	CHH	ENSG00000234944	promoter	AL365199.1	- && - && -
10	42871510	42871691	182	68	0.0237461949045357	0.0036385192068947	0.020107675697641	319.673009260756	CHH	ENSG00000234944	TSS	AL365199.1	- && - && -
10	42871510	42871691	182	68	0.0237461949045357	0.0036385192068947	0.020107675697641	319.673009260756	CHH	ENSG00000234944	exon	AL365199.1	- && - && -
10	42871510	42871691	182	68	0.0237461949045357	0.0036385192068947	0.020107675697641	319.673009260756	CHH	ENSG00000234944	intron	AL365199.1	- && - && -
10	43266644	43266730	87	43	0.240963044041595	0.114867891589264	0.126095152452331	208.636034868636	CG	10:43266475:43267233	CGI
10	43266644	43266730	87	43	0.240963044041595	0.114867891589264	0.126095152452331	208.636034868636	CG	ENSG00000198915	intron	RASGEF1A	- && sp|Q8N9B8|RGF1A_HUMAN Ras-GEF domain-containing family member 1A OS=Homo sapiens OX=9606 GN=RASGEF1A PE=2 SV=2 && -
10	43397122	43397194	73	28	0.0290679328296376	0.00079714143355826	0.0282707913960793	139.167541369535	CHH	10:43395881:43397469	CGI
10	43397122	43397194	73	28	0.0290679328296376	0.00079714143355826	0.0282707913960793	139.167541369535	CHH	ENSG00000169813	intron	HNRNPF	- && sp|P52597|HNRPF_HUMAN Heterogeneous nuclear ribonucleoprotein F OS=Homo sapiens OX=9606 GN=HNRNPF PE=1 SV=3 && PF08080:RNPHF zinc finger|PF00076:RNA recognition motif. (a.k.a. RRM, RBD, or RNP domain)
[truncated: 17,746 more rows]
